# Supplementary material for: Leucine-973 is a crucial residue differentiating insulin and IGF-1 receptor signaling
Source: J Clin Invest. 2023 Feb 15;133(4):e161472. doi: 10.1172/JCI161472 (PMC9927934; doi:10.1172/JCI161472)
Supplement: Supplemental table 1 [file jci-133-161472-s028.xlsx]

## Sheet: dat_unlogged
	WT_Mock	WT_Mock	WT_Mock	WT_Ins	WT_Ins	WT_IGF	WT_IGF	WT_IGF	L973F_Mock	L973F_Mock	L973F_Mock	L973F_Ins	L973F_Ins	L973F_Ins	L973F_IGF	L973F_IGF	L973F_IGF	Symbol	Description	Site	Position	Sequence	KS
ps2	3.39033e+07	4.0851e+07	3.65133e+07	1.68379e+07	3.45834e+07	3.73016e+07	7.30497e+07	5.37101e+07	2.49015e+07	5.46965e+07	6.88634e+07	3.28411e+07	3.69891e+07	4.46861e+07	3.64845e+07	3.19191e+07	2.6306e+07	RBM8;Rbm8a	RNA-binding protein 8A	S	56	FGSEGSRARMREDYDSVEQDGDEPGPQRSVE;GSEEGSRARMREDYDSVEQDGDEPGPQRSVE	RBM8_S56;Rbm8a_S56
ps3	4.14148e+07	3.42308e+07	3.06939e+07	3.73935e+07	6.90555e+07	6.01492e+07	8.32237e+07	7.89213e+07	3.16568e+07	4.21713e+07	2.08796e+06	8.71007e+07	7.00193e+07	7.091e+07	5.9349e+07	6.39867e+07	9.0126e+07	RBM8	RNA-binding protein 8A	S	42	KLKEKAKKRKGRGFGSEEGSRARMREDYDSV	RBM8_S42
ps6	1.96666e+07	2.06372e+07	3.10385e+07	2.55009e+07	1.31073e+07	6.03905e+06	1.25587e+07	1.24447e+07	2.93819e+07	2.0656e+07	1.86493e+07	8.92672e+06	1.12033e+07	8.00078e+06	1.33967e+07	1.55471e+07	1.23046e+07	Rbm8a	RNA-binding protein 8A	S	45	EKAKKRKGRGFGSEGSRARMREDYDSVEQDG	Rbm8a_S45
ps7	2.29468e+07	1.30462e+07	2.62779e+08	1.47049e+07	2.1949e+08	1.77381e+07	1.97777e+07	4.8405e+08	1.89028e+07	17590910	1.3343e+07	2.60262e+07	1.67352e+08	2.6697e+07	4.04018e+07	1.30179e+07	1.67004e+07	Cask	Peripheral plasma membrane protein CASK	S	570	GSITFKIVPSYRTQSSSCEDLPSTTQPKGRQ	Cask_S570
ps8	2.55338e+08	1.30462e+07	2.44555e+07	1.68702e+08	1.66052e+07	2.03603e+08	3.53022e+08	3.68195e+07	1.89028e+07	2.18182e+08	1.13381e+08	1.73023e+08	1.89549e+07	1.88644e+08	2.20873e+08	2.37825e+08	1.95186e+08	Cask	Peripheral plasma membrane protein CASK	S	571	SITFKIVPSYRTQSSSCEDLPSTTQPKGRQI	Cask_S571
ps11	5.4326e+07	4.78603e+07	1.74605e+07	4.52861e+07	2.78676e+07	3.31206e+07	18930237	4.19437e+07	2.39752e+07	2.26082e+07	3.09449e+07	2.02027e+07	1.59371e+07	4.22392e+07	3.69447e+07	4.53462e+07	4.70985e+07	Srcap		S	554	DGFGVEYLLARDDERSEVDGGSGPPTPGPTT	Srcap_S554
ps12	7.64181e+07	4.22339e+07	2.20021e+07	7.18436e+07	6.15805e+07	6.5742e+07	4.9996e+07	6.16489e+07	4.66045e+07	3.39039e+07	4.38058e+07	5.94514e+07	5.48325e+07	5.4486e+07	6.10772e+07	6.69148e+07	6.8537e+07	Srcap		S	560	YLLARDDERSEVDGGSGPPTPGPTTTLGPKK	Srcap_S560
ps13	1.16575e+07	1.29414e+07	1.15812e+07	9.31783e+06	7.54819e+06	1.42103e+07	1.20829e+07	1.30125e+07	1.47781e+07	1.13943e+07	9.62943e+06	1.11148e+07	8.69461e+06	2.13765e+07	7.37038e+06	2.00006e+07	2.20315e+07	Srcap		S	2709	FIACRHNELGTTTGGSPENGEGTELAITPPA	Srcap_S2709
ps20	5.57144e+06	5.52164e+06	5.14534e+06	5.6634e+06	5.89446e+06	6.66817e+06	9.04403e+06	8.45563e+06	4.74631e+06	4.92012e+06	4.62019e+06	4.31838e+06	2.27057e+06	3.44957e+06	5.27877e+06	5.21412e+06	4.21474e+06	Srcap		S	2595	SPEGPLPARPPRRRTSADVEIRGQGSGRTGQ	Srcap_S2595
ps23	2.69225e+07	1.51018e+07	1.7089e+07	3.2722e+07	1.0566e+07	1.20976e+07	2.01043e+07	1.80619e+07	1.80848e+07	1.87713e+07	1.72373e+07	1.61723e+07	1.29177e+07	1.13788e+07	1.65623e+07	1.14764e+07	1.84946e+07	Cdv3	Protein CDV3	S	155	KREDPGDNWEEGGGGSGAEKSSGPWNKTAPV	Cdv3_S155
ps25	1.12882e+07	2.12511e+06	1.19303e+07	2.78137e+07	1.85328e+07	1.40714e+07	1.20622e+07	1.10494e+07	1.93102e+07	1.61709e+07	3.13645e+07	1.36082e+07	1.5594e+07	1.41626e+07	1.40189e+07	1.49102e+07	1.35094e+07	Cdv3	Protein CDV3	S	63	DGGSLGSGARSGDGGSLGSGSRSGDGGSSGS	Cdv3_S63
ps27	1.50391e+07	1.75643e+07	1.13695e+07	3.69448e+07	2.17932e+07	1.87548e+07	25621675	2.59602e+07	2.62444e+07	2.90308e+07	4.90907e+07	1.79245e+07	1.44389e+07	2.52196e+07	2.24781e+07	2.2145e+07	2.68874e+07	Cdv3	Protein CDV3	S	131	REVDYSGLRVQAMQISEKEDDDNEKREDPGD	Cdv3_S131
ps33	7.75303e+06	7.51917e+06	7.54842e+06	7.27717e+06	4.38154e+06	6.11174e+06	8.50863e+06	3.11608e+06	9.83517e+06	7.93559e+06	8.90553e+06	1.65336e+07	1.94979e+07	1.74724e+07	4.86802e+06	9.24402e+06	1.42216e+07	Ank3	Ankyrin-3	S	1433	ESDQDDEAEKADRRQSFASLALRKRYSYLTE;TLPAHKKAEKADRRQSFASLALRKRYSYLTE	Ank3_S1433
ps38	2.99736e+06	3.16003e+06	3.09998e+06	3.09802e+06	3.8744e+06	2.7427e+06	4.65849e+06	4.22362e+06	2.77596e+06	2.93218e+06	2.84576e+06	1.78942e+06	2.4997e+06	1.56103e+06	2.84055e+06	1.79689e+06	3.1834e+06	Abi2	Abl interactor 2	S	301	MNRPASRHTPPTIGGSLPYRRPPSITSQTSL	Abi2_S301
ps40	4.35418e+07	5.7101e+07	6.30266e+07	6.41648e+07	8.27131e+07	6.5119e+07	9.10318e+07	4.7969e+07	5.78116e+07	4.56365e+07	7.60615e+07	3.44824e+07	7.1097e+07	6.78443e+07	5.72991e+07	2.72361e+07	5.82854e+07	Abi2	Abl interactor 2	S	221	DYVPSPTRNMAPSQQSPVRTASVNQRNRTYS	Abi2_S221
ps41	1.19249e+07	8.12175e+06	6.7154e+06	8.02274e+06	7.08008e+06	5.37143e+06	1.42162e+07	8.86872e+06	8.17325e+06	4.76536e+06	8.13624e+06	8.18769e+06	6.37649e+06	7.61096e+06	8.52461e+06	1.11353e+07	1.23162e+07	Abi2	Abl interactor 2	S	177	MGGLPRTTPPTQKPPSPPMSGKGTLGRHSPY	Abi2_S177
ps44	9.42253e+08	1165212192	8.4133e+08	6.73275e+08	5.65929e+08	5.5854e+08	7.18403e+08	6.34165e+08	1031877024	9.45892e+08	6.75814e+08	5.85657e+08	8.17851e+08	7.60661e+08	4.82389e+08	9.19988e+08	8.59038e+08	Agfg1	Arf-GAP domain and FG repeat-containing protein 1	S	181	ESAPALHLNKGTPSQSPVVGRSQGQQQEKKQ	Agfg1_S181
ps46	2.28476e+07	4.18383e+07	4.18319e+07	2.1992e+07	111839223	1.2873e+08	6.00905e+07	8.44876e+07	2.91286e+07	2.37738e+07	4.66835e+07	1.73863e+08	1.40415e+08	7.5298e+07	1.12145e+08	8.1431e+07	1.46075e+08	Lca5	Lebercilin	S	7	_________MGERARSPDIEQGKKGGKHPYS	Lca5_S7
ps50	4.60499e+06	4.44249e+06	6.55402e+06	2.65999e+06	2.8782e+06	4.37667e+06	2.54992e+06	1.87094e+06	5.61269e+06	8.43127e+06	3.97676e+06	1.40006e+06	6.81237e+06	6.64089e+06	1.73522e+06	2.75411e+06	2.62457e+06	Trip12	E3 ubiquitin-protein ligase TRIP12	S	1020	SADLGSPSLQHSRDDSLDLSPQGRLSDVLKR	Trip12_S1020
ps51	2.21428e+07	1.95488e+07	2.1398e+07	1.57995e+07	1.55799e+07	2.18159e+07	1.67533e+07	1.92508e+07	2.27697e+07	2.93214e+07	3.17435e+07	2.36734e+07	2.58189e+07	2.58457e+07	5.91274e+06	2.84398e+07	3.1672e+07	Trip12	E3 ubiquitin-protein ligase TRIP12	S	1024	GSPSLQHSRDDSLDLSPQGRLSDVLKRKRLP	Trip12_S1024
ps52	9.57501e+06	7.87492e+06	7.9415e+06	7.60964e+06	4.77363e+06	1.07675e+07	5.38422e+06	4.61273e+06	5.46375e+06	1.34061e+07	1.29056e+07	8.06992e+06	1.18531e+07	7.2762e+06	5.91274e+06	9.46067e+06	9.56053e+06	Trip12	E3 ubiquitin-protein ligase TRIP12	S	1030	HSRDDSLDLSPQGRLSDVLKRKRLPKRGPRR	Trip12_S1030
ps53	1.64831e+07	1.87862e+07	9.76694e+06	2.69833e+07	2.376e+07	1.67563e+07	1.72507e+07	1.70846e+07	1.30635e+07	1.84637e+07	1.65709e+07	2.15494e+07	1.88109e+07	1.23475e+07	1.56247e+07	1.11538e+07	1.32355e+07	Trip12	E3 ubiquitin-protein ligase TRIP12	S	1409	QAVRQFSVQAEDERESTDDESNPLGRAGIWT	Trip12_S1409
ps54	49960396	5.45189e+07	4.89484e+07	6.31418e+07	6.90396e+07	5.1177e+07	7.2e+07	1.09609e+08	1.00093e+08	6.42695e+07	7.59622e+07	4.86918e+07	6.17122e+07	4.67526e+07	6.14252e+07	4.47348e+07	5.76379e+07	Trip12	E3 ubiquitin-protein ligase TRIP12	S	310	LQAKLASLRKSTKKRSESPPAELPSLRRSTR	Trip12_S310
ps55	1.03507e+08	104483439	1.09564e+08	1.15976e+08	1.21859e+08	1.1854e+08	1.31587e+08	1.6922e+08	1.56005e+08	4.53374e+07	1.36449e+08	1.1387e+08	1.35314e+08	1.17918e+08	1.04216e+08	110888062	1.25596e+08	Trip12	E3 ubiquitin-protein ligase TRIP12	S	312	AKLASLRKSTKKRSESPPAELPSLRRSTRQK	Trip12_S312
ps57	6.88311e+06	1.06829e+07	1.07775e+07	1.13154e+07	1.45047e+07	1.46841e+07	7.94816e+06	1.11062e+07	1.56707e+07	7.80715e+06	1.52314e+07	1.58507e+07	1.19691e+07	1.27569e+07	1.19397e+07	1.18072e+07	7.2874e+06	Trip12	E3 ubiquitin-protein ligase TRIP12	S	75	TGQVPKKDNSRGVKRSASPDYNRTNSPSSAK	Trip12_S75
ps58	6.88311e+06	2.37011e+08	130366915	2.61635e+08	1.51218e+08	183825356	1.11274e+08	1.16702e+08	3.68594e+08	1.76821e+08	4.2167e+08	1.60934e+08	123730379	1.30069e+08	1.59353e+08	1.52216e+08	1.84082e+08	Trip12	E3 ubiquitin-protein ligase TRIP12	S	77	QVPKKDNSRGVKRSASPDYNRTNSPSSAKKP	Trip12_S77
ps65	1.28073e+08	1.23816e+08	1.09598e+08	136858266	8.13762e+07	8.51672e+07	9.56336e+07	8.58216e+07	1.12429e+08	1.56014e+08	1.6618e+08	9.0774e+07	7.25296e+07	1.69957e+08	1.50188e+08	6.9765e+06	7.03676e+07	Trip12	E3 ubiquitin-protein ligase TRIP12	S	1049	KRKRLPKRGPRRPKYSPPRDDDKVDNQAKSP	Trip12_S1049
ps66	7.85557e+06	8.7842e+06	8.42008e+06	8.36339e+06	5.41638e+06	4.76508e+06	8.23647e+06	4.42871e+06	1.04094e+07	8.83385e+06	1.10491e+07	7.65587e+06	7.88365e+06	7.22215e+06	1.10384e+07	1.33677e+07	1.29092e+07	Plekha6	Pleckstrin homology domain-containing family A member 6	S	933	NGLTNGLSSRQERPKSAVFSGEGKVKMSVEE	Plekha6_S933
ps67	4.09884e+06	3.91687e+06	2.93209e+06	4.15079e+06	4.56783e+06	3.2169e+06	4.44082e+06	3.90025e+06	3.99038e+06	4.13314e+06	4.43551e+06	4.92704e+06	6.49842e+06	6.16868e+06	6.75315e+06	5.65594e+06	3.73359e+06	Plekha6	Pleckstrin homology domain-containing family A member 6	S	967	RMRRHQSGSMKEKRRSLQLPASPAPEPSTRP	Plekha6_S967
ps69	1.36776e+07	1.62962e+07	1.43595e+07	1.22029e+07	5.23666e+06	7.50555e+06	4.7036e+06	1.39578e+07	2.22524e+07	2.20801e+07	3.21016e+07	1.44547e+07	1.22587e+07	7.39865e+06	4.97054e+06	1.10928e+07	1.54192e+07	Ktn1	Kinectin	S	1290	LKAAGDTVVIENSDISPEMESPEKETMSVSL	Ktn1_S1290
ps70	1.06825e+07	8.88537e+06	8.73606e+06	1.1368e+07	6.17279e+06	7.50555e+06	9.47577e+06	9.38336e+06	1.73859e+07	2.72024e+07	1.12903e+07	1.74903e+07	1.22587e+07	7.39865e+06	9.81145e+06	1.1218e+07	7.13501e+06	Ktn1	Kinectin	S	1295	DTVVIENSDISPEMESPEKETMSVSLNQTVT	Ktn1_S1295
ps71	1.46931e+08	1.01395e+08	9.45217e+07	1.10772e+08	8.34002e+07	8.27063e+07	1.61089e+08	1.35577e+08	7.15229e+07	1.05653e+08	7.73207e+07	1.41028e+08	5.40173e+07	1.247e+07	2.45749e+08	4.2419e+07	5.39512e+07	Ktn1	Kinectin	S	75	KKNKKKEIQNGTLRESDSEHVPRDFKLSDAS	Ktn1_S75
ps74	2.38291e+07	5.13487e+07	5.23877e+07	2.83544e+07	5.06797e+07	2.88849e+07	4.06748e+07	3.9046e+07	5.11063e+07	3.38975e+07	5.84595e+07	5.12621e+07	4.08469e+07	3.85837e+07	3.79185e+07	5.12305e+07	4.86609e+07	Atg9a		S	828	GQPASRHPEPVPEEGSEDELPPQVHKV____	Atg9a_S828
ps75	1.13975e+07	8.10246e+06	9.55927e+06	1.14751e+07	3.99188e+06	6.17278e+06	4.04797e+06	5.84933e+06	7.91423e+06	9.39401e+06	7.85589e+06	4.59837e+06	5.22253e+06	6.13072e+06	8.08636e+06	8.53948e+06	7.81353e+06	Atg9a	Autophagy-related protein 9A	S	14	__MAQFDTEYQRLEASYSDSPPGEEDLLVHV	Atg9a_S14
ps76	5.54955e+06	7.17949e+06	7.41418e+06	1.14751e+07	3.99188e+06	6.17278e+06	4.04797e+06	6.18064e+06	7.91423e+06	9.39401e+06	7.54873e+06	6.11224e+06	6.75571e+06	6.13072e+06	8.08636e+06	8.53948e+06	7.81353e+06	Atg9a	Autophagy-related protein 9A	S	16	MAQFDTEYQRLEASYSDSPPGEEDLLVHVAE	Atg9a_S16
ps78	1.77138e+07	1.7739e+07	1.71252e+07	2.39284e+07	1.06506e+07	7.4554e+06	1.39051e+07	1.58033e+07	3.15946e+07	1.35874e+07	3.91521e+07	1.25786e+07	9.31001e+06	1.12251e+07	1.46874e+07	1.4824e+07	1.7087e+07	Atg9a		S	735	QTQAEPERHVWHRRESDESGESAPEEGGEGA	Atg9a_S735
ps81	4.54183e+06	4.68364e+06	3.70527e+06	4.5453e+06	4.53029e+06	2.95778e+06	5.03158e+06	4.89743e+06	4.72215e+06	4.62601e+06	4.95298e+06	6.90401e+06	8.04811e+06	3.58064e+06	5.29925e+06	8.9094e+06	5.3391e+06	Atg9a		S	656	GSRHRADVASALRSFSPLQPGAAPQGRVPST	Atg9a_S656
ps82	2.09708e+06	2.04914e+06	1.99247e+06	1.98795e+06	2.02441e+06	4.28555e+06	2.06375e+06	3.04087e+06	2.24052e+06	1.23943e+06	2.71617e+06	1.20707e+06	2.55268e+06	3.62499e+06	2.09311e+06	2.4498e+06	2.35733e+06	BC034090		S	684	TLHLVSSSHQHRRATSFQNLHSLLGGKGDRS	BC034090_S684
ps85	1.99145e+07	1.85628e+07	2.14043e+07	2.34266e+07	1.75902e+07	1.52802e+07	2.25884e+07	2.40925e+07	1.54097e+07	2.52405e+07	1.94447e+07	2.24169e+07	2.80855e+07	2.61304e+07	2.16108e+07	2.91098e+07	1.91443e+07	Kiaa1551;2810474O19Rik	Uncharacterized protein KIAA1551	S	1514	MFRTYKKMYLEKRSRSLGSSPVK________	Kiaa1551_S1514;2810474O19Rik_S1514
ps89	1.94081e+07	1.56984e+07	1.93322e+07	8.924e+06	4.49668e+07	2.96048e+07	2.0822e+07	2.35748e+07	1.29664e+07	2.13218e+07	3.56222e+07	3.86359e+07	3.02386e+07	2.35147e+07	4.23528e+07	3.5372e+07	3.78417e+07	Kiaa1551;2810474O19Rik	Uncharacterized protein KIAA1551	S	1142	NTDPCRSNTSSVQSVSPEKKKLKFKAGGSRL	Kiaa1551_S1142;2810474O19Rik_S1142
ps90	2.6642e+07	1.50494e+07	2.31229e+07	3.98601e+07	3.02415e+07	2.96119e+07	5.60863e+07	5.14424e+07	2.91652e+07	3.83167e+07	2.71525e+07	4.29671e+07	4.4578e+07	3.6431e+07	3.97037e+07	4.11689e+07	5.69504e+07	Kiaa1551;2810474O19Rik	Uncharacterized protein KIAA1551	S	910	KLAEPENKEIVAEVKSPCDSQIPREESHDLG	Kiaa1551_S910;2810474O19Rik_S910
ps93	2.49814e+08	3.01038e+08	435059644	4.12895e+08	7.13956e+08	5.56389e+08	531280756	6.75763e+08	3.64611e+08	2.75747e+08	5.05334e+08	5.9954e+08	6.66008e+08	3.19727e+08	4.86865e+08	4.51432e+08	4.66669e+08	Hdlbp	Vigilin	S	944	DEAGEGREAKETDPGSPRRCDIIIISGRKEK	Hdlbp_S944
ps94	5.93686e+07	3.64528e+07	7.65703e+07	5.54384e+07	8.44976e+07	6.18841e+07	9.67257e+07	105569431	5.50053e+07	4.76578e+07	6.71266e+07	1.00957e+08	7.91326e+07	9.19705e+07	8.3609e+07	9.74955e+07	9.24151e+07	Hdlbp	Vigilin	S	31	RSGLVPQQIKVATLNSEEENDPPTYKDAFPP	Hdlbp_S31
ps95	7.84711e+06	8.95526e+06	7.24283e+06	7.41723e+06	6.32748e+06	4.4196e+06	6.18958e+06	9.04128e+06	1.46546e+07	6.96011e+06	2.27706e+07	7.20955e+06	3.45892e+06	1.05745e+07	7.78576e+06	6.68578e+06	8.30204e+06	Mdfic	MyoD family inhibitor domain-containing protein	S	141	APVSQKMHRKIQSSLSVNNDISKKSKVNAVF	Mdfic_S141
ps97	8.71239e+06	7.48414e+06	9.51527e+06	7.92961e+06	9.89472e+06	1.03738e+07	1.14337e+07	1.15396e+07	8.29939e+06	1.10093e+07	1.46302e+07	1.07795e+07	1.5961e+07	1.24533e+07	1.08288e+07	1.34471e+07	2.48751e+07	Zfand2b	AN1-type zinc finger protein 2B	S	163	AISRAQGLASTSTAPSPSRTLPSSSSPSRAT	Zfand2b_S163
ps100	1.07682e+07	1.07886e+07	1.21714e+07	8.00877e+06	1.22141e+07	7.05762e+06	8.27823e+07	1.69929e+07	1.21169e+07	1.36288e+07	1.10282e+07	1.3126e+07	8.3104e+06	1.26686e+07	9.37868e+06	564134	1.02829e+08	Zfand2b	AN1-type zinc finger protein 2B	S	173	TSTAPSPSRTLPSSSSPSRATPQLPTRTASP	Zfand2b_S173
ps103	3.39322e+07	4.32586e+07	3.45931e+07	3.67276e+07	4.78307e+07	6.32103e+07	1.77438e+07	3.13959e+07	3.00656e+07	2.79925e+07	1.68218e+07	4.94336e+07	5.36313e+07	4.6436e+07	3.54973e+07	3.28973e+07	2.87368e+07	Lrrfip1	Leucine-rich repeat flightless-interacting protein 1	S	193	GSHLNSSSRASSRASSARASPVVEERPDKDF	Lrrfip1_S193
ps104	3.39046e+07	4.32586e+07	3.45931e+07	3.47644e+07	4.78307e+07	6.32103e+07	1.77438e+07	3.13959e+07	3.00656e+07	2.79925e+07	1.68218e+07	4.94336e+07	5.36313e+07	4.6436e+07	3.58558e+07	3.28973e+07	2.87368e+07	Lrrfip1	Leucine-rich repeat flightless-interacting protein 1	S	197	NSSSRASSRASSARASPVVEERPDKDFAEKG	Lrrfip1_S197
ps105	6.76449e+06	4.83308e+06	7.83647e+06	6.37994e+06	3.64856e+06	6.96167e+06	4.54417e+06	7.76538e+06	8.32401e+06	5.56001e+06	7.7754e+06	7.13132e+06	1.13315e+07	1.35083e+07	7.25503e+06	9.67893e+06	1.53531e+07	Lrrfip1	Leucine-rich repeat flightless-interacting protein 1	S	16	MTSPEGAQNKEIDCLSPEAQRLAEARLAAKR	Lrrfip1_S16
ps106	2.48176e+07	6.90553e+06	1.29542e+07	6.98205e+07	6.6074e+06	4.32921e+07	4.26875e+07	3.56757e+07	3.49885e+07	2.32313e+07	2.26302e+07	3.28376e+07	5.38691e+07	4.51281e+07	4.3943e+07	1.15879e+07	9.45153e+06	Lrrfip1	Leucine-rich repeat flightless-interacting protein 1	S	88	AATLASLGGTSSRRGSGDTSISMDTEASIRE	Lrrfip1_S88
ps109	8.63177e+06	7.39386e+06	1.26169e+07	4.55566e+06	3.85086e+06	2.83659e+06	4.00367e+06	2.46889e+06	7.64793e+06	7.42346e+06	6.94221e+06	3.516e+06	4.79981e+06	7.36822e+06	1.97329e+06	3.19095e+06	1.08671e+07	Lrrfip1	Leucine-rich repeat flightless-interacting protein 1	S	84	PSLSAATLASLGGTSSRRGSGDTSISMDTEA	Lrrfip1_S84
ps110	1.70818e+07	1.83668e+07	2.44347e+07	1.64656e+07	1.17162e+07	8.7619e+06	1.40582e+07	1.57552e+07	2.2936e+07	1.64774e+07	3.17853e+07	1.70839e+07	8.25939e+06	2.16634e+07	1.69151e+07	1.25372e+07	1.90702e+07	Dhx9	ATP-dependent RNA helicase A	S	136	KAEENNSGVESSGYGSPGPTWDRGANLKDYY	Dhx9_S136
ps117	9.56994e+06	8.67269e+06	8.9045e+06	3.15347e+07	7.1175e+06	7.24151e+06	6.76594e+06	2.8696e+06	3.59301e+07	7.82529e+06	2.17983e+07	5.18124e+06	1.44175e+07	2.17474e+07	1.67946e+07	1.42486e+07	2.0496e+07	Fam134a	Protein FAM134A	S	339	TTPQLTDVSEDLDQQSLPSEPEEALNRELGE	Fam134a_S339
ps118	9.56994e+06	8.74801e+06	9.22025e+06	1.48129e+07	6.86298e+06	6.83017e+06	6.64669e+06	2.8696e+06	1.57805e+07	9.80859e+06	9.2311e+06	5.18124e+06	4.32229e+06	9.29994e+06	7.37405e+06	7.78228e+06	6.14902e+06	Fam134a	Protein FAM134A	S	342	QLTDVSEDLDQQSLPSEPEEALNRELGEGEE	Fam134a_S342
ps119	2.47922e+08	8.76705e+07	1.067e+08	2.37182e+08	1.49172e+08	1.79135e+08	1.15723e+08	7.35107e+07	9.38943e+07	103170947	1.9101e+08	8.32028e+07	1.28009e+08	2.10924e+08	6.6305e+07	1.22194e+08	8.80767e+07	Fam134a	Protein FAM134A	S	276	KSAPPAGDEPLAETESESEAELAGFSPVVDV	Fam134a_S276
ps120	1.24878e+08	3.7163e+07	39789484	1.11615e+08	8.14768e+07	1.11762e+08	6.65957e+07	2.48416e+07	1.77109e+07	6.04583e+07	1.136e+08	9.25775e+07	146997186	152465457	7.33505e+07	1.37922e+08	1.10939e+08	Fam134a	Protein FAM134A	S	278	APPAGDEPLAETESESEAELAGFSPVVDVKK	Fam134a_S278
ps121	1.45166e+07	1.18347e+07	1.91221e+07	2.03563e+07	5.40015e+07	3.17762e+07	2.26979e+07	2.82699e+07	2.28963e+07	1.65346e+07	2.07889e+07	2.92508e+07	3.37764e+07	2.37509e+07	19429944	1.80547e+07	4.45129e+07	Inppl1	Phosphatidylinositol 3,4,5-trisphosphate 5-phosphatase 2	S	132	VEGEREPDPPDDRDASDVEDEKPPLPPRSGS	Inppl1_S132
ps125	1.41974e+07	1.28547e+07	1.31749e+07	6.97887e+06	1.00303e+07	8.20555e+06	1.39195e+07	1.21642e+07	2.51106e+07	1.2756e+07	3.21016e+07	1.57294e+07	3.35526e+07	2.54045e+07	1.48428e+07	1.78493e+07	4.38872e+07	Ube2t	Ubiquitin-conjugating enzyme E2 T	S	193	QKRKARPLGGMEKKFSPDVQRVYPGPS____	Ube2t_S193
ps126	1.09159e+07	1.4469e+07	9.41263e+06	8.19358e+06	7.59718e+06	9.39682e+06	1.39593e+07	9.62235e+06	9.80084e+06	1.37826e+07	1.1303e+07	8.5553e+06	2.05543e+07	1.21352e+07	1.59339e+07	1.01331e+07	1.22021e+07	Skp2	S-phase kinase-associated protein 2	S	29	ENIPHGLLSNLGHPQSPPRKRVKGKGSDKDF	Skp2_S29
ps133	1.21256e+07	4.81985e+07	4.3233e+07	2.43398e+07	2.67935e+07	3.41484e+07	4.07101e+07	4.1985e+07	2.74439e+07	4.16266e+07	9.32689e+06	3.46072e+07	3.33214e+07	2.38581e+07	1.49076e+07	10590496	1.98696e+07	Iqsec1		S	924	SLRDLSEAGKRGRRSSAGSLESNVEGSIISS	Iqsec1_S924
ps134	2.99072e+07	3.11085e+07	5.05549e+07	2.65962e+07	4.0203e+07	1.97484e+07	2.63314e+07	2.82867e+07	1.80024e+07	4.89898e+07	9.32689e+06	5.8401e+07	2.16814e+07	1.75391e+07	3.30472e+07	10590496	3.25215e+07	Iqsec1		S	927	DLSEAGKRGRRSSAGSLESNVEGSIISSPHM	Iqsec1_S927
ps137	1.37173e+07	3.11085e+07	2.31572e+07	8.33404e+06	1.92676e+07	3.53754e+07	47811119	8.28536e+07	3.38257e+07	4.89898e+07	1.89938e+07	5.8401e+07	4.57825e+07	4.00242e+07	3.30472e+07	1.99629e+07	3.25215e+07	Iqsec1		S	939	SAGSLESNVEGSIISSPHMRRRATSTRECPS	Iqsec1_S939
ps138	1.65581e+07	1.67306e+07	2.08812e+07	2.09902e+07	18832843	19722476	3.0823e+07	2.58174e+07	1.44012e+07	1.428e+07	1.75045e+07	1.90983e+07	1.59601e+07	1.81318e+07	1.94741e+07	1.95721e+07	1.90023e+07	Iqsec1	IQ motif and SEC7 domain-containing protein 1	S	908	DSYASGEGLKRSALSSSLRDLSEAGKRGRRS	Iqsec1_S908
ps140	1.07903e+08	2.39845e+08	1.79192e+08	1.48572e+08	1.50147e+08	1.22944e+08	1.35109e+08	1.36257e+08	135270671	1.31781e+08	192029195	1.41921e+08	9.7691e+07	8.70217e+07	1.35646e+08	1.59604e+08	9.35124e+07	Iqsec1	IQ motif and SEC7 domain-containing protein 1	S	401	KRQSAYERSLGGQQGSPKHGPHGGPPKGLPR	Iqsec1_S401
ps143	7.55227e+06	8.29377e+06	7.10997e+06	1.05145e+07	6.07327e+06	4.67206e+06	5.89865e+06	5.63062e+06	6.35042e+06	9.24268e+06	6.09765e+06	6.58546e+06	3.85869e+06	5.13355e+06	5.93589e+06	4.80392e+06	3.9439e+06	Dopey1	Protein dopey-1	S	1233	EEGCECLANGISRNSSSPCISGTAQTLNDSS	Dopey1_S1233
ps145	5.68869e+06	6.01899e+06	5.44363e+06	5.93072e+06	9.62965e+06	3.71016e+06	8.54818e+06	1.13465e+07	5.10609e+06	5.90539e+06	5.19449e+06	5.83491e+06	3.12275e+06	3.12206e+06	6.09492e+06	6.84844e+06	5.10714e+06	Taf9	Transcription initiation factor TFIID subunit 9	S	149	KKAPAPAGRITVPRLSVGSVSSRPSTPTLGT	Taf9_S149
ps148	7.19325e+07	9.29561e+07	7.56061e+07	8.11584e+07	5.18842e+07	4.145e+07	7.7099e+07	5.6239e+07	6.34869e+07	3.38212e+07	3.65376e+07	2.70843e+07	2.14988e+07	2.71868e+07	2.10925e+07	5.93663e+06	3.9955e+07	Ralgps2	Ras-specific guanine nucleotide-releasing factor RalGPS2	S	308	SAASREDLAGPDIGASPQGGRKSSAAAAAAA	Ralgps2_S308
ps150	6.44643e+07	8.24048e+07	8.56773e+07	9.27295e+07	6.87459e+07	5.36071e+07	1.00919e+08	8.05553e+07	5.49366e+07	4.9992e+07	2.10796e+07	2.70843e+07	3.31346e+07	4.09516e+07	2.86391e+07	3.85844e+07	3.17883e+07	Ralgps2	Ras-specific guanine nucleotide-releasing factor RalGPS2	S	296	SLKIEPGASTPRSAASREDLAGPDIGASPQG	Ralgps2_S296
ps151	2.47841e+07	2.33517e+07	1.80303e+07	2.89233e+07	2.69801e+07	2.31841e+07	1.63163e+07	14620595	9.53653e+06	1.08672e+07	1.13481e+07	8.00233e+06	9.87934e+06	1.26997e+07	6.30134e+06	1.10896e+07	9.13904e+06	Ralgps2	Ras-specific guanine nucleotide-releasing factor RalGPS2	S	336	AAAAAEGALLPQTPPSPRNLIPHGHRKCHSL	Ralgps2_S336
ps152	3.16687e+07	2.14271e+07	1.37855e+07	1.30104e+07	1.46797e+07	1.10595e+07	2.70959e+07	1.95501e+07	3.34823e+07	1.73406e+07	2.00981e+07	1.41098e+07	2.46761e+07	2.57377e+07	1.19515e+07	2.41212e+07	4.41561e+07	Cspp1	Centrosome and spindle pole associated protein 1	S	869	IISSFIHESSMSRAQSPPVPARKNQLRAEEE	Cspp1_S869
ps155	3.39951e+06	8.39599e+06	7.1587e+06	5.86346e+06	8.76996e+06	9.11984e+06	4.93895e+06	5.39209e+06	7.75995e+06	8.04938e+06	1.02442e+07	5.11217e+06	6.74754e+06	1.11505e+07	8.75128e+06	8.39963e+06	1.26817e+07	Tmem237	Transmembrane protein 237	S	119	PRRQKKIRPPPELETSLTERPSSPSLLRNEN	Tmem237_S119
ps158	3.51704e+07	7.49051e+06	4.29497e+07	3.46232e+07	3.23208e+07	6.55254e+07	3.22646e+07	4.49384e+06	3.94445e+07	3.29844e+07	8.06447e+07	5.44581e+07	6.74639e+07	6.59321e+07	9.45489e+07	9.84022e+06	7.76339e+07	Nck1	Cytoplasmic protein NCK1	S	85	NLKDTLGIGKVKRKPSVPDTASPADDSFVDP	Nck1_S85
ps161	7.54276e+06	7.30042e+06	10553725	7.16971e+06	6.29021e+06	7.02563e+06	5.97822e+06	5.27801e+06	8.89347e+06	7.74643e+06	7.11766e+06	4.33103e+06	5.10208e+06	7.06868e+06	6.44302e+06	5.47226e+06	7.88838e+06	Xrn1	5'-3' exoribonuclease 1	S	1382	AQLPHHGEPPDEADLSPQSFAMKGTRMLKEI	Xrn1_S1382
ps167	1.10526e+07	8.72062e+06	9.69981e+06	7.93527e+06	1.52766e+07	13697616	6.86349e+07	4.31448e+07	8.27234e+06	5.72757e+06	8.97945e+06	1.14442e+07	3.9185e+06	5.59308e+06	1.64958e+07	9.96531e+06	9.26113e+06	Tns1		S	1054	RQPAEPPGPLRRRAASDGQYENQSPEATSPR	Tns1_S1054
ps168	2.35385e+07	3.17962e+07	1.24208e+07	2.44479e+07	2.16479e+07	2.03143e+07	7.77248e+07	3.59956e+07	1.75767e+07	1.96359e+07	1.7955e+07	1.25326e+07	1.0786e+07	9.4637e+06	2.01282e+07	1.8984e+07	2.00033e+07	Tns1		S	1062	PLRRRAASDGQYENQSPEATSPRSPGVRSPV	Tns1_S1062
ps171	2.61497e+07	2.55945e+07	2.25791e+07	2.61582e+07	1.85328e+07	1.81357e+07	5.02061e+07	3.21404e+07	1.74791e+07	2.21536e+07	1.76117e+07	1.7096e+07	6.6591e+06	1.27717e+07	1.46393e+07	1.44783e+07	7.57735e+06	Tns1		S	1363	GFGRRAVNPTMAAPGSPSLSHRQVMGPSGPG	Tns1_S1363
ps176	1.09259e+07	9.2417e+06	1.53319e+07	7.00856e+06	1.33755e+07	1.54762e+07	3.1192e+07	1.0841e+07	8.0271e+06	1.02604e+07	9.55824e+06	1.29763e+07	8.64146e+06	7.57696e+06	1.30543e+07	2.64369e+06	1.9076e+06	Tns1		S	1118	SYKEAFEEMEGTSPSSPPHSVARSPPGLAKT	Tns1_S1118
ps180	1.12353e+07	2.67777e+07	1.7667e+07	1.40751e+07	1.76994e+07	3.53944e+07	2.83495e+07	3.89162e+07	9.63981e+06	8.28513e+06	7.52291e+06	3.8109e+07	1.18193e+07	3.17792e+06	2.93824e+07	6.17215e+06	9.13541e+06	Tns1		S	1468	SLGRHLGGSGSVVPGSPSLDRHAAYGGYSTP	Tns1_S1468
ps183	4.72199e+07	3.81476e+07	6.21413e+07	3.93866e+07	3.80474e+07	5.89809e+07	3.48387e+07	3.90498e+07	3.06976e+07	4.29703e+07	1.73772e+07	3.13562e+07	3.20364e+07	6.09789e+07	1.43887e+07	1.32522e+07	2.7107e+07	Tns1		S	1423	HQVPGLHSSVVTTPGSPSLGRHPGAHQGNLA	Tns1_S1423
ps184	1.15377e+07	1.94913e+07	1.34302e+07	9.5673e+06	1.50815e+07	8.93889e+06	3.60499e+07	3.97508e+07	4.46467e+06	1.12398e+07	8.18559e+06	7.55317e+06	3.04213e+06	8.54677e+06	1.21685e+07	8.62259e+06	9.47789e+06	Tns1		S	545	GPLDGSLYAKVKKKDSLNGSSGPVTTARPAL	Tns1_S545
ps188	5.07216e+07	6.9557e+07	100686418	4.63427e+07	8.53978e+07	5.2173e+07	1.168e+08	6.65998e+07	2.92448e+07	4.9238e+07	2.42853e+07	4.55458e+07	2.18328e+07	1.34155e+07	4.9676e+07	3.00214e+07	1.64083e+07	Tns1		S	1535	PATSPSPDSAAFRQGSPTPALPEKRRMSVGD	Tns1_S1535
ps189	1.37092e+07	1.41645e+07	1.44425e+07	1.16607e+07	1.79072e+07	8.95317e+06	2.37917e+07	1.83193e+07	1.63894e+06	7.30659e+06	4.93806e+06	1.30118e+07	3.29676e+06	4.19523e+06	1.13791e+07	5.89017e+06	4.33523e+06	Tns1		S	836	WQQQQPHPPPRQQERSPLQSLARSKPSPQLS	Tns1_S836
ps192	1.9377e+07	6.70983e+07	2.74539e+07	2.89639e+07	2.27376e+07	1.87452e+07	3.75056e+07	3.05774e+07	1.18852e+07	3.83273e+07	2.06365e+07	2.63668e+07	1.00464e+07	7.25229e+06	2.4537e+07	1.41374e+07	8.04317e+06	Tns1		S	1547	RQGSPTPALPEKRRMSVGDRAGSLPNYATIN	Tns1_S1547
ps195	2.3595e+07	5.05886e+07	3.28235e+07	2.07407e+07	2.06184e+07	1.58549e+07	1.87387e+07	1.17221e+07	1.0391e+07	1.90078e+07	1.09299e+07	1.15863e+07	7.41543e+06	3.57376e+06	1.45439e+07	7.12439e+06	5.28002e+06	Tns1		S	792	SAHCGCDPSGLFRSQSFPDVEPQLPQAPTRG	Tns1_S792
ps196	1.34253e+07	4.75333e+07	3.37701e+07	7.94834e+06	7.83953e+06	4.0169e+06	9.07846e+06	1.05485e+07	1.15185e+07	6.51936e+06	7.67882e+06	6.53113e+06	1.82992e+06	2.72992e+06	6.46686e+06	1.5381e+07	1.93093e+06	Tns1		S	1346	SPQARHRTVGTNTPPSPGFGRRAVNPTMAAP	Tns1_S1346
ps197	9.26244e+06	1.68953e+07	1.99482e+07	5.96346e+06	2.15228e+06	5.53397e+06	6.7378e+06	1.14572e+07	1.03974e+07	1.19118e+07	8.39659e+06	9.57752e+06	7.89121e+06	7.99885e+06	7.96022e+06	7.63831e+06	7.8454e+06	Tns1		S	154	GSSPKNLEEGGSMRVSPSIQPQPQSQPTSLS	Tns1_S154
ps202	8.06972e+06	2.46572e+07	3.4536e+07	1.27528e+07	1.05318e+07	1.23619e+07	2.01853e+07	2.82951e+07	3.12498e+07	2.59044e+07	4.43952e+07	2.07953e+07	2.29089e+07	2.59739e+07	2.17367e+07	2.76359e+07	4.13757e+07	Casp8	Caspase-8;Caspase-8 subunit p18;Caspase-8 subunit p10	S	188	GKIEDYERSSTERRMSLEGREELPPSVLDEM	Casp8_S188
ps203	1.6715e+07	4.20318e+07	1.72343e+07	2.06992e+07	2.25608e+07	1.62675e+07	2.93276e+07	3.76472e+07	3.07004e+07	1.40477e+07	1.49491e+07	2.33242e+07	3.43292e+07	1.97396e+07	2.48349e+07	3.66246e+07	2.96009e+07	Mturn		S	134	PEADHPQMGVTLLRKSMTEEKRSLHCLCTF_	Mturn_S134
ps207	5.96362e+07	1.23939e+08	1.13913e+08	6.35023e+07	7.50663e+07	3.74254e+07	1.71497e+08	9.61548e+07	2.11369e+07	1.3457e+08	3.15161e+07	8.33709e+07	7.85913e+06	1.62812e+07	8.06267e+07	2.59009e+07	1.62666e+07	Fn1	Fibronectin;Anastellin	S	2475	IECFMPLDVQADRDDSRE_____________	Fn1_S2475
ps208	8.00271e+06	1.20224e+07	1.07785e+07	1.38724e+07	1.04383e+07	1.02469e+07	7.99247e+06	8.75037e+06	1.18222e+07	1.02437e+07	1.1004e+07	9.94409e+06	1.50716e+07	9.80425e+06	1.05147e+07	1.31759e+07	8.27426e+06	Atf7ip	Activating transcription factor 7-interacting protein 1	S	511	LPVETSQDLEDKMEGSFGSPSKQESSENLPK	Atf7ip_S511
ps209	2.32639e+07	1.20224e+07	2.05087e+07	3.30524e+07	2.2125e+07	2.17508e+07	4.1968e+07	3.01437e+07	1.18222e+07	2.2202e+07	2.49353e+07	3.43082e+07	3.16192e+07	3.32494e+07	3.02518e+07	5.48719e+07	3.62379e+07	Atf7ip	Activating transcription factor 7-interacting protein 1	S	514	ETSQDLEDKMEGSFGSPSKQESSENLPKEAF	Atf7ip_S514
ps210	5.01301e+06	3.43685e+06	5.29679e+06	5.33376e+06	6.31487e+06	5.89373e+06	3.88801e+06	3.06438e+06	5.49351e+06	4.05587e+06	7.49559e+06	7.08981e+06	8.42311e+06	8.61087e+06	6.50544e+06	1.01997e+07	7.62023e+06	Atf7ip	Activating transcription factor 7-interacting protein 1	S	885	PPLPNPTKPNIPSVPSPSSIQRNSSTTAAPL	Atf7ip_S885
ps212	1.92513e+06	2.12511e+07	2.25781e+07	2.00979e+07	3.95413e+07	1.88444e+07	4.22823e+07	8.33194e+06	4.0328e+07	1.66686e+07	4.12313e+07	2.32705e+07	4.49959e+07	4.49296e+07	3.36405e+07	6.14839e+06	5.08781e+06	Atf7ip	Activating transcription factor 7-interacting protein 1	S	707	DDLKKRQESPPNPPISPGKPANDTNSNNNMT	Atf7ip_S707
ps214	4.70081e+07	7.47603e+07	2.95575e+07	4.22047e+07	3.81948e+07	5.72532e+07	1.59323e+08	1.85002e+08	6.71585e+07	3.31414e+07	6.89954e+07	6.03959e+07	6.13732e+07	6.70016e+07	5.72066e+07	3.49475e+07	167309317	Atf7ip	Activating transcription factor 7-interacting protein 1	S	593	QPPVRNEFSRRKRSKSEDMDSVESKRRRYMD	Atf7ip_S593
ps216	5.48093e+06	2.57992e+07	1.90006e+07	1.00601e+07	1.38262e+07	8.76032e+06	1.04962e+07	1.19245e+07	2.61788e+07	1.38783e+07	1.86854e+07	1.1049e+07	8.56956e+06	1.32235e+07	1.50083e+07	1.38371e+07	1.14616e+07	Atf7ip	Activating transcription factor 7-interacting protein 1	S	440	SSSMEVDQSEKDEHKSPAEPVAAVSEDPAEE	Atf7ip_S440
ps223	2.14151e+07	1.8428e+07	1.74532e+07	6.48875e+07	5.64953e+07	62175383	6.71624e+07	5.02604e+07	3.11811e+07	1.3877e+07	3.42239e+07	5.03886e+07	3.91225e+07	4.11357e+07	4.85031e+07	4.34132e+07	5.84983e+07	Pfkfb2	6-phosphofructo-2-kinase/fructose-2,6-bisphosphatase 2;6-phosphofructo-2-kinase;Fructose-2,6-bisphosphatase	S	486	TPLSSSNTIRRPRNYSVGSRPLKPLSPLRAL	Pfkfb2_S486
ps224	2.88025e+06	3.71318e+06	3.34624e+06	8.154e+06	2.78962e+06	7.40381e+06	5.81793e+06	5.59848e+06	4.58354e+06	2.03302e+06	2.40579e+06	3.6992e+06	2.67758e+06	3.12648e+06	4.06294e+06	4.29951e+06	5.50857e+06	Pfkfb2	6-phosphofructo-2-kinase/fructose-2,6-bisphosphatase 2;6-phosphofructo-2-kinase;Fructose-2,6-bisphosphatase	S	496	RPRNYSVGSRPLKPLSPLRALDMQEGADQPK	Pfkfb2_S496
ps225	2.55258e+07	8.39038e+07	1.11204e+08	4.44186e+07	1.75478e+07	1.32278e+08	2.68355e+07	3.79761e+07	2.9034e+07	2.76171e+07	4.4697e+07	2.83166e+07	2.44902e+07	2.50834e+07	9.20142e+07	9.13007e+07	2.1097e+07	Bclaf1	Bcl-2-associated transcription factor 1	S	383	RADGDWDDQEVLDYFSDKESAKQKFHDSEGD	Bclaf1_S383
ps228	2.7093e+07	2.23794e+07	3.17401e+07	1.82515e+07	2.53907e+07	2.84532e+07	2.33591e+07	2.36329e+07	3.7215e+07	3.10723e+07	3.87156e+07	2.99155e+07	2.77828e+07	3.29958e+07	3.32945e+07	2.92631e+07	3.07454e+07	Bclaf1	Bcl-2-associated transcription factor 1	S	510	PEQVKSEKLKELFDYSPPLHKSLDAREKSIF	Bclaf1_S510
ps229	1.91625e+08	2.66628e+08	3.84912e+08	2.1158e+08	2.69515e+08	2.93635e+08	2.08838e+08	1.74839e+08	2.61636e+08	2.13611e+08	3.75159e+08	3.16486e+08	2.58387e+08	2.10808e+08	5.79649e+08	2.01475e+08	2.75123e+08	Bclaf1	Bcl-2-associated transcription factor 1	S	494	EDKGSDRITVKKEVQSPEQVKSEKLKELFDY	Bclaf1_S494
ps232	1.99756e+07	2.39745e+07	1.99043e+07	1.84742e+07	1.86918e+07	1.67857e+07	2.53092e+07	1.34524e+07	2.03571e+07	1.74361e+07	4.3841e+07	1.30187e+07	2.85767e+07	1.42329e+07	1.79932e+07	20503714	2.04906e+07	Bclaf1	Bcl-2-associated transcription factor 1	S	448	GPKYKSKVSLKGNRESDGFREEKNYKLKETA	Bclaf1_S448
ps233	6.23767e+07	7.98512e+07	7.1158e+07	4.54115e+07	7.96817e+07	8.35159e+07	8.02699e+07	8.10058e+07	6.23469e+07	6.84727e+07	1.05455e+08	1.06556e+08	1.0828e+08	1.04904e+08	8.10554e+07	114386665	1.18068e+08	Bclaf1	Bcl-2-associated transcription factor 1	S	656	STRQKSPEIHRRIDISPSALRKHTRLAGEER	Bclaf1_S656
ps234	6.85656e+06	7.1939e+06	6.86916e+06	8.18157e+06	7.20753e+06	6.05547e+06	7.38936e+06	1.04684e+07	6.96169e+06	4.60076e+06	7.39915e+06	7.05143e+06	5.82534e+06	8.95287e+06	7.10126e+06	7.3221e+06	6.89794e+06	Bclaf1		S	2	______________NSPIHHIPSRRSPAKTI	Bclaf1_S2
ps235	610145200	7.48839e+08	8.09384e+08	8.17273e+08	7.74392e+08	1074682301	1124744216	8.76946e+08	1366211955	815617119	7.26219e+08	1501969045	1846782244	1701813605	9.91998e+08	1122671425	1213079885	Bclaf1	Bcl-2-associated transcription factor 1	S	646	TSYQKATEEHSTRQKSPEIHRRIDISPSALR	Bclaf1_S646
ps236	5.02695e+07	3.51186e+07	5.49097e+07	3.01866e+07	7.0154e+07	5.3927e+07	2.19431e+07	2.25692e+07	6.31374e+07	3.76009e+07	5.42645e+07	5.67554e+07	7.77908e+07	55650399	1.80211e+07	7.87635e+07	7.1861e+07	Bclaf1	Bcl-2-associated transcription factor 1	S	523	DYSPPLHKSLDAREKSIFREESPLRIKMIAS	Bclaf1_S523
ps237	6.60837e+07	3.51186e+07	6.36545e+07	3.01866e+07	7.0154e+07	5.3927e+07	3.0597e+07	3.46136e+07	7.58903e+07	6.3169e+07	5.42645e+07	6.52107e+07	8.45191e+07	55650399	2.77607e+07	9.02174e+07	8.32295e+07	Bclaf1	Bcl-2-associated transcription factor 1	S	529	HKSLDAREKSIFREESPLRIKMIASDSHRPE	Bclaf1_S529
ps242	1009865277	7.62206e+08	7.73684e+08	763967333	7.00745e+08	639047477	1078575059	1169006212	9.41796e+08	6.13545e+08	850540091	6.55955e+08	1029153076	5.55048e+06	608853832	1230689779	7.72924e+06	Sumo1	Small ubiquitin-related modifier 1	S	2	______________MSDQEAKPSTEDLGDKK	Sumo1_S2
ps243	5.10032e+06	5.04984e+06	3.85752e+06	5.1233e+06	5.25458e+06	5.26166e+06	9.97889e+06	3.94125e+06	4.91011e+06	4.86807e+06	5.44421e+06	3.25378e+06	3.16504e+06	6.08906e+06	5.52173e+06	1.28421e+07	9.15067e+06	Fat1		S	4475	QFESIHPPRDMPAAGSLGSSSRSRQRFNLNQ	Fat1_S4475
ps250	5.57438e+06	5.24345e+06	6.71821e+06	5.13782e+06	5.87654e+06	3.94714e+06	6.70512e+06	5.74893e+06	5.81435e+06	5.72993e+06	5.75979e+06	4.415e+06	7.36113e+06	5.01023e+06	5.71745e+06	8.1182e+06	5.31527e+06	Clasp1	CLIP-associating protein 1	S	734	TSPNRIGLDRFGLGQSGRIPGSVNAMRVLST	Clasp1_S734
ps251	1.54024e+08	9.44376e+07	131763293	1.19344e+08	9.47771e+07	8.14524e+07	100945374	9.2818e+07	1.75095e+08	9.76933e+07	1.61527e+08	7.46816e+07	1.19148e+08	100455332	1.15028e+08	126342900	1.01681e+08	Clasp1	CLIP-associating protein 1	S	1110	SLRGVTEAIEKFSFRSQEDLNEPIKRDGKKD	Clasp1_S1110
ps252	1.1873e+07	1.24896e+07	1.18154e+07	1.21483e+07	9.58352e+06	12016664	1.62492e+07	1.38815e+07	1.06987e+07	1.36224e+07	1.16206e+07	15213806	1.96986e+07	5.95522e+06	1.23452e+07	6.64502e+06	17329010	Clasp1	CLIP-associating protein 1	S	702	SGLAGGSSRGPPVTPSSEKRSKIPRSQGCSR	Clasp1_S702
ps253	1.1873e+07	1.24896e+07	1.2247e+07	1.22073e+07	9.58352e+06	1.19742e+07	1.62492e+07	1.2485e+07	1.06987e+07	1.36224e+07	1.19096e+07	7.77372e+06	7.6741e+06	2.58696e+07	11376119	1.19488e+07	1.25857e+07	Clasp1	CLIP-associating protein 1	S	703	GLAGGSSRGPPVTPSSEKRSKIPRSQGCSRE	Clasp1_S703
ps254	1.50136e+07	1.51071e+07	1.29397e+07	1.47372e+07	1.26895e+07	1.14389e+07	1.89276e+07	2.15674e+07	1.57332e+07	1.51499e+07	1.5102e+07	1.41739e+07	1.99068e+07	1.46473e+07	15583457	1.28277e+07	3.34284e+07	Clasp1	CLIP-associating protein 1	S	246	NMIQSANEKNFDDEDSVDGNRPSSASSSSSK	Clasp1_S246
ps260	5.22701e+07	6.58802e+06	6.03043e+07	8.2063e+07	6.87141e+07	7.36452e+07	1.33123e+08	8.29147e+07	8.02191e+07	1.12522e+08	1.00116e+08	8.71154e+07	9.15536e+07	1.01702e+08	6.8194e+07	1.18383e+08	8.53137e+07	Clasp1	CLIP-associating protein 1	S	559	DSIVSLPQSDRSSSSSQESLNRPLSAKRSPT	Clasp1_S559
ps263	3.47748e+07	3.98039e+08	3.80314e+08	2.96265e+08	3.51676e+08	3.02532e+08	5.28994e+08	4.72176e+08	3.6423e+08	4.2421e+08	4.06458e+08	3.67364e+08	4.41386e+08	2.00693e+07	3.4477e+08	3.56328e+07	4.41132e+07	Clasp1	CLIP-associating protein 1	S	1044	LLHNHLKNSSNTGVGSPSNTIGRTPSRHPSS	Clasp1_S1044
ps265	6.60502e+07	3.4552e+07	7.91867e+07	9.1574e+07	1.65628e+08	1.20595e+08	2.05828e+08	1.59958e+08	1.66076e+08	9.27343e+07	256574737	1.37735e+08	1.30831e+08	1.63341e+08	1.40742e+08	2.20203e+08	2.45677e+08	Clasp1		S	646	PGSYASLGRIRTRRQSSGSTTNVASTPSDSR	Clasp1_S646
ps266	6.39603e+07	7.16214e+07	1.36496e+07	7.21526e+07	6.91369e+07	8.01187e+07	8.55582e+07	8.6282e+07	2.29986e+08	7.47651e+07	3.12064e+08	4.9522e+07	1.09099e+08	1.1478e+08	1.3634e+08	1.06007e+08	1.36228e+08	Clasp1		S	647	GSYASLGRIRTRRQSSGSTTNVASTPSDSRG	Clasp1_S647
ps267	7.57237e+07	3.4552e+07	7.24875e+07	6.16471e+07	1.48992e+08	1.2546e+08	107566190	1.22826e+08	9.12161e+07	4.42504e+07	1.30973e+08	6.61735e+07	7.71375e+07	8.56885e+07	9.5239e+07	1.67427e+08	1.50152e+08	Clasp1		S	649	YASLGRIRTRRQSSGSTTNVASTPSDSRGRS	Clasp1_S649
ps269	1.18188e+08	6.45173e+07	3.35718e+07	5.74367e+07	9.14615e+07	4.81984e+07	7.40684e+06	5.1941e+07	6.461e+07	4.3946e+06	6.91653e+07	7.74261e+07	1.01994e+08	7.28417e+07	1.23467e+08	3.66174e+07	6.15497e+07	Clasp1	CLIP-associating protein 1	S	598	TVSTKSVSTTGSLQRSRSDIDVNAAASAKSK	Clasp1_S598
ps270	1.03754e+08	6.93261e+07	4.23208e+07	4.3415e+07	1.24223e+08	7.51555e+07	2.94326e+08	1.56231e+08	6.04623e+07	45807209	5.75016e+07	108999346	1.18827e+08	1.15729e+08	2.02508e+08	5.06744e+07	1.26694e+08	Clasp1	CLIP-associating protein 1	S	600	STKSVSTTGSLQRSRSDIDVNAAASAKSKVS	Clasp1_S600
ps272	9.68144e+06	1.0249e+07	7.87819e+06	1.03067e+07	1.49183e+07	3.64802e+06	1.54901e+07	1.82536e+07	1.29268e+07	1.05633e+07	1.34105e+07	7.50898e+06	1.18169e+07	1.38452e+07	1.13103e+07	3.57877e+07	3.03814e+07	Clasp1	CLIP-associating protein 1	S	590	GSTASRGSTVSTKSVSTTGSLQRSRSDIDVN	Clasp1_S590
ps273	8.86752e+07	1.42594e+08	1.35344e+08	9.56059e+07	147284665	9.36349e+07	1.67454e+08	1.12594e+08	1.42063e+08	9.45881e+07	1.12393e+08	1.24893e+08	7.90446e+07	7.86311e+07	1.25385e+08	1.29368e+08	1.3827e+08	Clasp1	CLIP-associating protein 1	S	594	SRGSTVSTKSVSTTGSLQRSRSDIDVNAAAS	Clasp1_S594
ps274	4.11054e+06	4.06524e+06	3.81709e+06	3.94051e+06	4.32576e+06	3.98825e+06	2.39285e+06	2.2134e+06	4.36302e+06	4.08033e+06	4.30281e+06	3.96897e+06	4.43912e+06	6.00348e+06	3.87032e+06	4.70024e+06	4.91463e+06	Clasp1	CLIP-associating protein 1	S	748	QSGRIPGSVNAMRVLSTSTDLEAAVADALKK	Clasp1_S748
ps275	7.16388e+06	6.98837e+06	7.25803e+06	6.53607e+06	8.85563e+06	7.71746e+06	6.58559e+06	2.2134e+06	8.08576e+06	7.05319e+06	7.85497e+06	7.69677e+06	1.11883e+07	1.25011e+07	6.00551e+06	9.26809e+06	1.18402e+07	Clasp1	CLIP-associating protein 1	S	750	GRIPGSVNAMRVLSTSTDLEAAVADALKKPV	Clasp1_S750
ps278	4.16663e+08	6.22807e+08	3.71721e+08	879148143	4.51959e+08	4.40952e+08	3.7736e+08	3.19442e+08	674041440	4.53215e+08	6.33393e+08	3.25733e+08	406403985	2.64355e+08	3.95525e+08	2.1713e+08	4.11126e+08	Clasp1		S	672	PSDSRGRSRAKVVSQSQPGSRSSSPGKLLGS	Clasp1_S672
ps279	4.79108e+08	6.84138e+08	3.10167e+08	4.09379e+08	5.34332e+08	5.57651e+08	4.47161e+08	3.96958e+08	6.63863e+08	4.83281e+08	853754953	5.68091e+08	6.87375e+08	3.58397e+08	4.29989e+08	2.67932e+08	4.39998e+08	Clasp1		S	676	RGRSRAKVVSQSQPGSRSSSPGKLLGSGLAG	Clasp1_S676
ps280	3.41785e+08	3.31953e+08	4.50337e+08	2.15202e+08	2.42785e+08	2.11e+08	2.12025e+08	2.26196e+08	2.16786e+08	3.60154e+08	4.15658e+08	235824392	1.87418e+08	1.88209e+08	2.57375e+08	2.40754e+08	2.52792e+08	Eef1b;Eef1b2	Elongation factor 1-beta	S	106	GAADAKDDDDIDLFGSDDEEESEEAKKLREE	Eef1b_S106;Eef1b2_S106
ps283	2.23851e+07	2.86873e+07	2.84678e+07	2.49444e+07	3.41539e+07	3.56992e+07	4.29479e+07	4.47383e+07	2.88478e+07	2.11415e+07	2.99464e+07	2.85185e+07	4.35051e+07	3.96184e+07	3.26079e+07	3.66045e+07	3.4206e+07	Eef1b;Eef1b2	Elongation factor 1-beta	S	83	SLPGVKKSLGKYGPSSVEDTTGSGAADAKDD	Eef1b_S83;Eef1b2_S83
ps284	2.52478e+07	1.08512e+07	2.08345e+07	2.39585e+07	2.31331e+07	2.4454e+07	2.52509e+07	3.93308e+07	1.64825e+07	1.64487e+07	1.44564e+07	2.25728e+07	1.76344e+07	2.02342e+07	2.29658e+07	2.64217e+07	1.90208e+07	Eef1b;Eef1b2	Elongation factor 1-beta	S	90	SLGKYGPSSVEDTTGSGAADAKDDDDIDLFG	Eef1b_S90;Eef1b2_S90
ps286	4.98139e+06	6.31851e+06	6.22939e+06	7.57854e+06	5.32593e+06	6.2025e+06	5.92281e+06	5.14958e+06	7.56553e+06	6.42656e+06	9.6638e+06	6.24459e+06	6.08491e+06	1.03484e+07	5.65392e+06	7.17988e+06	7.36638e+06	Srgap2	SLIT-ROBO Rho GTPase-activating protein 2	S	795	QYIVVQDTEDGVVERSSPKSEIEVMSEPPEE	Srgap2_S795
ps287	4.98139e+06	6.55093e+06	6.22939e+06	7.57854e+06	5.32593e+06	6.39661e+06	6.14012e+06	5.14958e+06	7.56553e+06	6.42656e+06	9.6638e+06	6.39662e+06	6.08491e+06	1.03484e+07	5.65392e+06	7.05541e+06	7.2617e+06	Srgap2	SLIT-ROBO Rho GTPase-activating protein 2	S	796	YIVVQDTEDGVVERSSPKSEIEVMSEPPEEK	Srgap2_S796
ps288	4.98139e+06	6.27347e+06	6.22939e+06	7.57854e+06	5.32593e+06	6.24988e+06	6.08113e+06	5.14958e+06	7.56553e+06	6.42656e+06	9.6638e+06	6.30771e+06	6.08491e+06	1.03484e+07	5.65392e+06	7.02248e+06	7.28175e+06	Srgap2	SLIT-ROBO Rho GTPase-activating protein 2	S	799	VQDTEDGVVERSSPKSEIEVMSEPPEEKVTA	Srgap2_S799
ps289	3.64322e+06	7.45522e+06	6.83982e+06	2.3234e+06	1.45429e+07	1.11056e+07	2.16457e+07	1.59454e+07	6.62374e+06	6.41997e+06	7.10449e+06	1.15083e+07	8.42147e+06	7.5385e+06	1.97696e+07	8.83376e+06	8.18633e+06	Slc26a6	Solute carrier family 26 member 6	S	751	DAVTFALSHRKSVPKSPVLATKL________	Slc26a6_S751
ps290	2.07023e+07	3.75646e+07	3.7745e+07	5.05654e+07	1.57145e+07	9.60793e+06	2.22186e+07	5.11614e+07	5.58644e+07	4.48566e+07	1.39036e+08	1.40664e+08	2.35531e+07	3.29682e+07	3.7305e+07	4.27546e+07	6.52545e+07	Speg	Striated muscle-specific serine/threonine-protein kinase	S	2114	SLGGRARDPRMARAASSEAAPHHQPPPESRG	Speg_S2114
ps291	8.78774e+06	8.07673e+06	7.82454e+06	1.00385e+07	7.6767e+06	7.40801e+06	1.13649e+07	1.03584e+07	1.55516e+07	6.01423e+06	2.72505e+07	1.53559e+07	2.62714e+07	2.24662e+07	1.3134e+07	2.88394e+07	1.75143e+07	Speg	Striated muscle-specific serine/threonine-protein kinase	S	2042	RVGSREPGRSLHKAASVELPQRRSPSPGATR	Speg_S2042
ps292	2.66665e+07	2.75452e+07	2.75109e+07	2.62412e+07	1.60791e+07	1.14746e+07	8.13963e+06	1.51624e+07	5.59804e+07	3.08037e+07	5.84896e+07	1.50738e+07	1.10583e+07	1.1378e+07	1.84019e+07	1.64545e+07	1.76778e+07	Speg	Striated muscle-specific serine/threonine-protein kinase	S	439	PPAPLRPWVPLRKARSLEQPKSEGGAAWGTP	Speg_S439
ps295	2.11207e+07	2.01691e+07	2.83432e+07	2.33595e+07	2.06112e+07	1.83802e+07	1.17683e+07	2.23822e+07	1.81352e+07	2.05157e+07	1.99949e+07	2.06702e+07	2.05414e+07	2.243e+07	2.02693e+07	1.95491e+07	1.94764e+07	Speg	Striated muscle-specific serine/threonine-protein kinase	S	2004	QEAPSPEALPSPGQESPDGPSPRRPELRRGS	Speg_S2004
ps297	1.65573e+07	1.61671e+07	1.70703e+07	1.65436e+07	9.7485e+06	13302378	2.29495e+07	2.33801e+07	1.71292e+07	1.66947e+07	1.71807e+07	1.38966e+07	1.90034e+07	1.77847e+07	1.71009e+07	1.44895e+07	2.47676e+07	Speg	Striated muscle-specific serine/threonine-protein kinase	S	2777	FSNPSEKVFIRGTPDSPAQPAAAPRDAPVTS	Speg_S2777
ps298	2.47322e+07	2.7367e+07	2.69611e+07	3.07962e+07	1.50943e+07	1.22183e+07	1.34305e+07	1.04241e+07	6.89607e+07	3.20151e+07	3.25329e+07	1.89363e+07	2.72842e+07	2.18038e+07	1.99671e+07	2.08045e+07	1.82875e+07	Speg	Striated muscle-specific serine/threonine-protein kinase	S	858	PEPGETWPRTPTMKLSPSQDHDSSDSSSKAP	Speg_S858
ps299	4.45818e+06	4.37653e+06	4.65437e+06	4.40793e+06	3.77677e+06	2.60984e+06	4.42226e+06	6.56453e+06	5.25741e+06	4.8107e+06	1.10922e+07	3.59245e+06	2.41636e+06	4.27508e+06	2.72795e+06	4.13493e+06	3.74922e+06	Speg	Striated muscle-specific serine/threonine-protein kinase	S	2413	QDLRVAGEPGLVRRLSLSLSQKLRRTPPGQR	Speg_S2413
ps300	4.46048e+06	4.37653e+06	4.51333e+06	4.40793e+06	4.04687e+06	2.60984e+06	4.42226e+06	6.56453e+06	5.03807e+06	4.87247e+06	1.10922e+07	3.85933e+06	2.41636e+06	4.27508e+06	2.72795e+06	4.09312e+06	3.74922e+06	Speg	Striated muscle-specific serine/threonine-protein kinase	S	2417	VAGEPGLVRRLSLSLSQKLRRTPPGQRHPAW	Speg_S2417
ps305	3.06295e+07	2.77961e+07	2.21017e+07	3.5795e+07	4.31113e+07	5.45024e+07	5.48539e+07	5.31291e+07	2.13169e+07	4.11515e+07	67257265	6.12088e+07	3.94746e+07	6.12999e+07	4.23379e+07	1.50312e+07	5.39462e+07	Speg	Striated muscle-specific serine/threonine-protein kinase	S	2396	AGTPLELVRRPERSRSVQDLRVAGEPGLVRR	Speg_S2396
ps311	2.60713e+07	4.34883e+07	2.43777e+07	2.325e+07	3.05342e+07	2.41182e+07	2.95668e+07	1.9331e+07	4.01235e+07	4.45378e+07	7.00748e+07	3.277e+07	3.64543e+07	4.01691e+07	3.10173e+07	3.75188e+07	5.00111e+07	Gtf2e2	General transcription factor IIE subunit 2	S	31	ALSTPVVEKRAVPSESPSSSSSKKKKAKVEH	Gtf2e2_S31
ps314	3.54576e+06	3.2776e+06	3.46442e+06	3.314e+06	1.0975e+06	2.72425e+06	2.77711e+06	2.90191e+06	5.43018e+06	3.6116e+06	3.67637e+06	1.71515e+06	3.60167e+06	3.38624e+06	4.71277e+06	4.0713e+06	3.97668e+06	Myc;Mycn	Myc proto-oncogene protein;N-myc proto-oncogene protein	S	62	EDIWKKFELLPTPPLSPSRRSGLCSPSYVAV	Myc_S62;Mycn_S62
ps315	1.86781e+07	1.12212e+07	1.03391e+07	2.46652e+07	2.79513e+07	2.72897e+07	1.40282e+07	8.87177e+06	2.15077e+07	8.56235e+06	1.67251e+07	1.78222e+07	1.88035e+07	2.65043e+07	1.39244e+07	2.85481e+07	1.76153e+07	Kiaa1468;2310035C23Rik	LisH domain and HEAT repeat-containing protein KIAA1468	S	180	EPSTTSGGGQLNRAGSISTLDSLDFARYSDD	Kiaa1468_S180;2310035C23Rik_S180
ps316	1.34401e+07	1.18548e+07	1.28837e+07	1.09863e+07	1.91495e+07	3.48143e+07	2.18054e+07	1.71678e+07	1.15871e+07	5.63117e+06	9.78939e+06	1.7824e+07	2.98824e+07	2.76651e+07	1.84696e+07	3.1684e+07	2.74883e+07	Kiaa1468;2310035C23Rik	LisH domain and HEAT repeat-containing protein KIAA1468	S	182	STTSGGGQLNRAGSISTLDSLDFARYSDDGN	Kiaa1468_S182;2310035C23Rik_S182
ps317	1.86781e+07	1.12212e+07	1.03391e+07	2.46652e+07	2.79513e+07	2.72897e+07	1.40282e+07	8.87177e+06	2.15077e+07	8.56235e+06	1.67251e+07	1.78222e+07	1.88035e+07	2.65043e+07	1.39244e+07	2.85481e+07	1.76153e+07	Kiaa1468;2310035C23Rik	LisH domain and HEAT repeat-containing protein KIAA1468	S	186	GGGQLNRAGSISTLDSLDFARYSDDGNRETD	Kiaa1468_S186;2310035C23Rik_S186
ps318	3.15718e+07	2.94779e+07	3.06118e+07	2.98809e+07	3.10749e+07	25714280	3.15146e+07	3.23444e+07	3.11902e+07	2.21416e+07	5.53048e+07	3.6875e+07	3.15421e+07	3.07452e+07	3.15972e+07	3.35768e+07	3.5416e+07	Kiaa1468;2310035C23Rik	LisH domain and HEAT repeat-containing protein KIAA1468	S	422	SLVWSSQKDSEDNRQSPAVNSSDQEKTKDVH	Kiaa1468_S422;2310035C23Rik_S422
ps320	9.12657e+06	8.30696e+06	1.08049e+07	5.10778e+06	6.26792e+06	3.9423e+06	5.74616e+06	5.63559e+06	1.251e+07	8.90186e+06	9.44437e+06	5.52891e+06	7.62605e+06	1.11701e+07	7.73225e+06	9.06507e+06	1.11491e+07	Kiaa1468;2310035C23Rik	LisH domain and HEAT repeat-containing protein KIAA1468	S	243	AAEHEVPLQERKNYKSSPEIQEPIKPLEKRA	Kiaa1468_S243;2310035C23Rik_S243
ps321	9.12657e+06	7.68e+06	1.08049e+07	5.10778e+06	4.20542e+06	3.9423e+06	5.74616e+06	5.63559e+06	1.251e+07	8.36101e+06	9.16013e+06	5.52891e+06	7.62605e+06	1.11701e+07	7.73225e+06	9.06507e+06	1.11491e+07	Kiaa1468;2310035C23Rik	LisH domain and HEAT repeat-containing protein KIAA1468	S	244	AEHEVPLQERKNYKSSPEIQEPIKPLEKRAL	Kiaa1468_S244;2310035C23Rik_S244
ps322	4.96467e+07	9.70174e+07	5.15542e+07	1.75612e+07	3.18182e+07	2.04619e+07	3.06411e+07	2.60113e+07	5.8802e+07	6.23058e+07	8.456e+07	5.60431e+07	4.22143e+07	4.00046e+07	3.66905e+07	4.40858e+07	4.56102e+07	Rbbp5	Retinoblastoma-binding protein 5	S	497	KQAGRPKGSKGKEKDSPFKPKLYKGDRGLPL	Rbbp5_S497
ps325	5.52601e+06	5.38317e+06	5.61188e+06	4.34115e+06	5.97568e+06	5.385e+06	6.93781e+06	1.49306e+07	6.76481e+06	2.69723e+06	1.34292e+07	6.2292e+06	6.6645e+06	4.69562e+06	1.13267e+07	7.11863e+06	7.11567e+06	Nab1	NGFI-A-binding protein 1	S	179	HATESEHSLSPADLGSPASPKESSEALDAAA	Nab1_S179
ps326	9.06696e+06	9.16714e+06	9.43651e+06	4.34115e+06	5.97568e+06	10549204	8.736e+06	1.49306e+07	1.2086e+07	9.36114e+06	1.34292e+07	6.2292e+06	7.79509e+06	4.69562e+06	1.13267e+07	8.4383e+06	8.75835e+06	Nab1	NGFI-A-binding protein 1	S	182	ESEHSLSPADLGSPASPKESSEALDAAAALS	Nab1_S182
ps327	1.05994e+07	1.07092e+07	1.07904e+07	9.1627e+06	8.67104e+06	4.7427e+06	6.9523e+06	9.92667e+06	2.21089e+07	1.09612e+07	1.33494e+07	9.68082e+06	1.21882e+07	1.28823e+07	9.7781e+06	1.86485e+07	1.27689e+07	Nab1	NGFI-A-binding protein 1	S	400	RLQQERRLTAGLYRQSSGEQSPDGGLPSDSS	Nab1_S400
ps328	1.698e+07	1.64317e+07	1.82847e+07	1.95527e+07	1.69689e+07	1.69911e+07	6.9523e+06	1.43718e+07	1.69495e+07	9.59509e+06	9.20457e+07	1.68057e+07	4.03212e+07	9.70571e+06	2.0343e+07	3.05486e+07	6.28157e+06	Nab1	NGFI-A-binding protein 1	S	401	LQQERRLTAGLYRQSSGEQSPDGGLPSDSSD	Nab1_S401
ps329	4.01635e+07	3.5694e+07	7.30479e+07	5.82335e+07	5.38955e+07	4.75801e+07	4.18842e+07	4.74245e+07	63587577	6.81132e+07	8.58028e+07	6.43736e+07	4.32847e+07	4.37934e+07	5.14362e+07	4.7772e+07	5.60551e+07	Nab1	NGFI-A-binding protein 1	S	405	RRLTAGLYRQSSGEQSPDGGLPSDSSDGQGE	Nab1_S405
ps330	1.52375e+07	1.0948e+07	1.18188e+07	1.31663e+07	2.31016e+07	2.00103e+07	18210775	1.32584e+07	1.1526e+07	1.26817e+07	9.73868e+06	1.73023e+07	2.29122e+07	1.36788e+07	1.01339e+07	9.79689e+06	9.55472e+06	Kmt2d	Histone-lysine N-methyltransferase 2D;Histone-lysine N-methyltransferase	S	2318	GLRAQEPPPAQALAPSPPSHPDVFRSGPYPD	Kmt2d_S2318
ps331	2.01359e+07	2.3982e+07	1.90019e+07	1.84441e+07	5.01633e+07	3.62611e+07	1.78789e+07	3.17831e+07	1.55577e+07	1.42259e+07	1.89838e+07	3.03401e+07	3.12127e+07	2.63369e+07	2.71506e+07	2.54379e+07	7.54102e+06	Kmt2d	Histone-lysine N-methyltransferase 2D;Histone-lysine N-methyltransferase	S	1811	GTADLPGLEDGGVKASPVPSDPEKPGTPGEG	Kmt2d_S1811
ps332	2.01359e+07	2.3982e+07	2.0811e+07	1.84441e+07	4.61109e+07	3.20238e+07	1.78789e+07	2.9626e+07	1.55577e+07	1.42259e+07	1.88958e+07	2.47948e+07	1.88792e+07	1.70638e+07	2.43233e+07	2.18422e+07	1.97086e+07	Kmt2d	Histone-lysine N-methyltransferase 2D;Histone-lysine N-methyltransferase	S	1815	LPGLEDGGVKASPVPSDPEKPGTPGEGVLSS	Kmt2d_S1815
ps333	9.02045e+06	6.5321e+06	1.19911e+07	1.05304e+07	8.69024e+06	8.68333e+06	9.23904e+06	1.27048e+07	8.76956e+06	9.02941e+06	1.46355e+07	3.38212e+06	2.65092e+06	9.92236e+06	1.28562e+07	1.30901e+07	1.34106e+07	Kmt2d	Histone-lysine N-methyltransferase 2D;Histone-lysine N-methyltransferase	S	2299	FKAPLTPRASQVEPQSPGLGLRAQEPPPAQA	Kmt2d_S2299
ps334	1.05368e+07	1.8916e+07	1.0174e+07	7.02499e+06	7.26225e+06	7.93914e+06	8.14032e+06	7.61787e+06	1.35649e+07	1.01354e+07	9.0024e+06	5.36608e+06	9.34045e+06	9.92163e+06	6.20626e+06	5.33858e+06	7.82266e+06	Kmt2d	Histone-lysine N-methyltransferase 2D;Histone-lysine N-methyltransferase	S	688	SPPPEASRLSRPREDSPASPPPEDSLVSLPM	Kmt2d_S688
ps335	9.80789e+06	1.8916e+07	9.83778e+06	7.02499e+06	7384905	4.51413e+06	7.96801e+06	4.68733e+06	1.35649e+07	1.01354e+07	9.0024e+06	5.36608e+06	1.35257e+07	1.48451e+07	9.79055e+06	9.15575e+06	1.04434e+07	Kmt2d	Histone-lysine N-methyltransferase 2D;Histone-lysine N-methyltransferase	S	691	PEASRLSRPREDSPASPPPEDSLVSLPMEES	Kmt2d_S691
ps336	9.75145e+06	1.8916e+07	9.2195e+06	7.02499e+06	7.28039e+06	4.51413e+06	7.29811e+06	4.68733e+06	1.35649e+07	1.01354e+07	9.0024e+06	5.36608e+06	1.35257e+07	1.48451e+07	9.79055e+06	9.15575e+06	1.01101e+07	Kmt2d	Histone-lysine N-methyltransferase 2D;Histone-lysine N-methyltransferase	S	709	PEDSLVSLPMEESPLSPLPEELRLCPQPEEP	Kmt2d_S709
ps337	8.9974e+06	8.23362e+06	8.70783e+06	1.79618e+07	8.97399e+06	9.08916e+06	6.36808e+06	9.49865e+06	8.26465e+06	6.85417e+06	9.28546e+06	1.1536e+07	5.84994e+06	7.50714e+06	8.40865e+06	6.00692e+06	4.10349e+06	Kmt2d	Histone-lysine N-methyltransferase 2D;Histone-lysine N-methyltransferase	S	3122	LPEVKPKVEEGGRHPSPCQFTINTPKVEPAP	Kmt2d_S3122
ps341	9.4268e+06	1.05391e+07	9.78863e+06	7.66724e+06	1.1537e+07	1.08262e+07	9.58782e+06	1.16259e+07	9.79199e+06	1.20454e+07	1.79392e+07	1.36583e+07	1.35545e+07	9.49993e+06	1.07019e+07	1.55335e+07	6.30453e+06	Kmt2d	Histone-lysine N-methyltransferase 2D;Histone-lysine N-methyltransferase	S	1627	GVEQMECEIKLEGPASPDVELGKEETEESKK	Kmt2d_S1627
ps347	3.62777e+07	4.89199e+07	4.61514e+07	5.91364e+07	8.93367e+07	5.86468e+07	5.78562e+07	7.60534e+07	3.51869e+07	3.75988e+07	7.63856e+07	7.17283e+07	5.82197e+07	5.71372e+07	8.07829e+07	4.06231e+07	5.41395e+07	Kmt2d	Histone-lysine N-methyltransferase 2D;Histone-lysine N-methyltransferase	S	4382	PPSSPQEPKRPSQLPSPSAQLTPTHPGTPKP	Kmt2d_S4382
ps349	2.14485e+07	3.03347e+07	2.33471e+07	3.95138e+07	3.47361e+07	3.07484e+07	5.07852e+07	3.3495e+07	4.16442e+07	2.84592e+07	5.00016e+07	5.21252e+07	5.04646e+07	5.41766e+07	6.20783e+07	8.3485e+07	6.04684e+07	Prrc2c	Protein PRRC2C	S	102	ASKQEQHEEEKAPEVSPAQPKPGVAAPPEVA	Prrc2c_S102
ps351	2.38337e+07	2.09017e+07	3.42651e+07	2.0021e+07	1.16303e+07	1.80298e+07	1.77017e+07	1.71078e+07	4.18174e+07	2.16495e+07	8.15869e+06	1.31444e+07	1.68528e+07	1.34119e+07	2.14248e+07	2.3366e+07	3.29721e+07	Prrc2c	Protein PRRC2C	S	1051	LPPPAPAQPQPQPLVSPPVQPEPEKPPSTET	Prrc2c_S1051
ps352	2.33151e+07	2.48007e+07	2.31613e+07	1.41049e+07	2.11506e+07	1.52032e+07	2.56685e+07	2.75766e+07	2.14665e+07	2.56254e+07	4.27185e+07	2.9425e+07	3.00996e+07	3.02134e+07	1.91763e+07	2.75627e+07	2.72857e+07	Prrc2c	Protein PRRC2C	S	755	MIPPKPLIRRDQMEGSPNSSESFEHIARSAR	Prrc2c_S755
ps353	1.77853e+07	3.55155e+07	3.13332e+07	3.0858e+07	7.9616e+07	5.80413e+07	6.42696e+07	8.15326e+07	1.51305e+07	4.32206e+07	4.70559e+07	1.01217e+07	5.05917e+07	4.98939e+07	9.1077e+07	9.35957e+07	8.06788e+07	Prrc2c	Protein PRRC2C	S	1215	RTEHVPSGPLRQREESETRSESSDFEVVPKR	Prrc2c_S1215
ps354	1.18038e+08	1.16515e+08	1.81289e+08	7.73932e+07	8.38953e+07	9.57143e+07	9.11377e+07	9.31922e+07	8.59483e+07	4.11388e+07	102098005	5.20377e+07	2.66523e+07	6.49148e+07	1.28782e+08	114715662	129048293	Prrc2c	Protein PRRC2C	S	1219	VPSGPLRQREESETRSESSDFEVVPKRRRQR	Prrc2c_S1219
ps355	8.5546e+07	8.65385e+07	1.55177e+08	5.88537e+07	7.68253e+07	8.92857e+07	8.02796e+07	8.15326e+07	6.45566e+07	2.28819e+07	7.55244e+07	3.58117e+07	8.46013e+06	4.23443e+07	1.1268e+08	9.35957e+07	1.11062e+08	Prrc2c	Protein PRRC2C	S	1221	SGPLRQREESETRSESSDFEVVPKRRRQRGS	Prrc2c_S1221
ps356	3.44507e+07	3.26387e+07	9.30179e+07	5.96594e+07	2.04827e+07	1.53397e+07	1.53665e+07	1.16572e+07	2.9446e+07	2.32032e+07	8.78546e+07	2.83131e+07	2.93904e+07	2.50443e+07	2.0234e+07	25233273	2.14785e+07	Prrc2c	Protein PRRC2C	S	1222	GPLRQREESETRSESSDFEVVPKRRRQRGSE	Prrc2c_S1222
ps359	8.17745e+06	6.25116e+06	7.94385e+06	7.36882e+06	7.42743e+06	9.16666e+06	1.3736e+07	1.076e+07	7.27345e+06	8.07695e+06	7.71468e+06	9.91289e+06	7.83231e+06	8.75144e+06	8.50337e+06	1.03273e+07	9.06783e+06	Prrc2c	Protein PRRC2C	S	1894	TVQTQTQTQTHKPVQSPLPPSAPSSKQPPPS	Prrc2c_S1894
ps361	3.41543e+08	3.88754e+08	3.64695e+08	5.16414e+08	7.13691e+08	4.63675e+08	1129158093	1114946356	6.15839e+08	3.25411e+08	5.35327e+08	6.945e+08	1169593103	582494561	650754655	6.15818e+08	9.663e+08	Prrc2c	Protein PRRC2C	S	1516	ESVLPPKREIAKRSFSSQRPGVDRQNRRGNN	Prrc2c_S1516
ps363	4298582506	3907879066	1406515323	5387649087	126131911	1649602808	1162262173	1432051699	8489839590	5.67635e+07	9451040800	2062044394	9.82669e+07	6.63611e+07	7.95737e+08	5.10234e+08	7.17992e+07	Prrc2c	Protein PRRC2C	S	901	RISALESQPARKRSVSHGSNHAQNAEEQRNE	Prrc2c_S901
ps364	1.21266e+08	1.30432e+08	1.23447e+08	3.32768e+08	126131911	1.23278e+08	1.39214e+08	1.21848e+08	132946548	5.67635e+07	8.47351e+07	1.53741e+08	9.82669e+07	6.63611e+07	1.19702e+08	9.6592e+07	7.17992e+07	Prrc2c	Protein PRRC2C	S	904	ALESQPARKRSVSHGSNHAQNAEEQRNEPSV	Prrc2c_S904
ps365	4.51992e+06	7.6253e+06	3.70382e+06	8.53794e+06	1.55205e+07	3.19635e+07	1.47389e+07	1.49274e+07	1.57317e+07	9.6781e+06	9.10263e+06	4.64993e+07	2.8631e+07	1.57415e+07	1.39611e+07	1.63847e+07	1.58147e+07	Prrc2c	Protein PRRC2C	S	189	PPNVACWRDGGKSAGSPSSDQDEKQLGQDES	Prrc2c_S189
ps368	4.18636e+07	3.45457e+07	2.89244e+07	4.56978e+07	3.41985e+07	4.83921e+07	4.20581e+07	3.96263e+07	7.11932e+07	4.50341e+07	6.28179e+07	5.56115e+07	7.45657e+07	4.81858e+07	8.41793e+07	1.21191e+08	1.01463e+08	Prrc2c	Protein PRRC2C	S	853	ARDSTETEEQKFLSRSLEDVKPRHVDTNTQS	Prrc2c_S853
ps370	5.75947e+07	5.88032e+07	5.52916e+07	5.71751e+07	4.51704e+07	4.93452e+07	4.94045e+07	37604433	7.41446e+07	7.81108e+07	7.93038e+07	7.12673e+07	7.14352e+07	6.51648e+07	5.7902e+07	5.71468e+07	4.97931e+07	Prrc2c	Protein PRRC2C	S	2638	PGTPPIGGRSTTPTSSPFRATSTSPNSQSSK	Prrc2c_S2638
ps375	5.16592e+07	5.86775e+07	5.8394e+07	5.02173e+07	1.13907e+08	8.77539e+07	9.36272e+07	1.04164e+08	4.92105e+07	2.74676e+07	4.74454e+07	1.55596e+08	1.04372e+08	8.59855e+07	1.30417e+08	4.05806e+07	1.23373e+08	Spata5	Spermatogenesis-associated protein 5	S	244	DLSFQLSQLDLKEPQSPSSQSTPCKPTNDRT	Spata5_S244
ps381	6.9509e+06	6.58049e+06	6.86399e+06	6.89835e+06	6.21891e+06	6.06111e+06	5.78624e+06	3.18541e+06	9.1671e+06	7.31747e+06	9.68362e+06	5.58671e+06	1.5102e+07	1.5819e+07	4.76487e+06	1.28365e+07	1.36998e+07	Pitpnc1	Cytoplasmic phosphatidylinositol transfer protein 1	S	299	APEFLSIPKDRPRKKSAPETLTLPDPEKKAT	Pitpnc1_S299
ps385	2.80921e+08	3.85384e+08	2.92067e+08	2.37765e+08	2.78782e+08	3.01944e+08	2.72398e+08	3.46021e+08	2.94369e+08	1.69684e+08	1.29882e+08	2.35504e+07	2.98552e+08	2.8136e+08	340105262	2.52557e+08	2.19792e+08	Arhgap12	Rho GTPase-activating protein 12	S	238	EQMRATTPPNQGRPDSPVYANLQELKISQSA	Arhgap12_S238
ps390	5.80526e+06	9.36799e+06	1.17026e+07	1.04115e+07	7.87285e+06	5.84365e+06	9.13926e+06	9.60708e+06	1.17172e+07	9.29973e+06	1.33913e+07	1.27137e+07	6.28327e+06	1.08179e+07	1.03117e+07	8.1816e+06	1.19412e+07	Arhgap12	Rho GTPase-activating protein 12	S	444	KDSPTTTKLCLPENESPPTSSKHQDPGQEKY	Arhgap12_S444
ps391	1.53067e+07	1.55937e+07	1.33029e+07	2.16916e+07	1.5863e+07	2.91389e+07	2.2042e+07	3.53298e+07	1.40256e+07	1.30879e+07	1.07318e+07	1.77179e+07	1.62595e+07	1.09657e+07	1.80371e+07	1.39527e+07	1.49339e+07	Arhgap12	Rho GTPase-activating protein 12	S	199	LDIEKTSFSQEQSCDSAGEGSERIQQDSESG	Arhgap12_S199
ps392	1.70022e+07	2.85624e+07	2.86058e+07	2.82342e+07	3.87779e+07	3.65032e+07	2.92146e+07	3.50244e+07	2.83305e+07	1.59969e+07	3.76283e+07	4.84622e+07	4.07498e+07	4.44195e+07	5.24121e+07	5.98069e+07	4.68979e+07	Arhgap12	Rho GTPase-activating protein 12	S	584	QVAEADEAAEEETPDSPGVEKHDKEKDQKEL	Arhgap12_S584
ps393	1.03885e+08	1.10316e+08	2.02658e+07	2.02569e+07	1.1168e+08	1.1227e+08	1.21717e+08	1.0957e+08	1.62612e+08	1.08258e+08	1.21727e+08	1.03808e+08	1.93111e+07	1.04796e+08	7.72012e+07	1.97446e+07	1.55093e+08	Jmjd1c	Probable JmjC domain-containing histone demethylation protein 2C	S	320	ENQRTVELLPKDRLVSRTPTPKCVTDIKNDT	Jmjd1c_S320
ps396	5.5018e+07	9.99841e+07	7.6562e+07	8.64519e+07	9.3088e+07	8.86666e+07	139584456	7.85242e+07	9.34059e+07	6.76879e+07	8.47743e+07	1.32432e+08	5.29764e+07	8.69565e+07	4.92505e+07	6.47033e+07	9.90063e+07	Jmjd1c	Probable JmjC domain-containing histone demethylation protein 2C	S	135	QQQQQRSIRPNKRKGSDSSIPDEEKMKEDKY	Jmjd1c_S135
ps397	1.20403e+07	4.63558e+07	5.03349e+07	4.12444e+07	176230539	7.30244e+07	1.18954e+08	1.01294e+08	6.34685e+07	5.69109e+07	9.86897e+06	1.03003e+08	1.1937e+08	8.87607e+07	9.56653e+07	8.38015e+07	151801430	Jmjd1c	Probable JmjC domain-containing histone demethylation protein 2C	S	137	QQQRSIRPNKRKGSDSSIPDEEKMKEDKYDC	Jmjd1c_S137
ps398	9.49704e+07	1.45614e+08	1.10965e+08	6.8423e+07	4.44851e+07	1.19198e+08	108501932	8.83207e+07	1.32782e+08	1.19839e+08	7.15996e+07	9.21009e+06	9.75676e+07	8.00441e+07	3.72466e+06	3.53303e+07	1.45733e+08	Jmjd1c	Probable JmjC domain-containing histone demethylation protein 2C	S	138	QQRSIRPNKRKGSDSSIPDEEKMKEDKYDCV	Jmjd1c_S138
ps401	3.20943e+07	4.48262e+07	3.78685e+07	3.70137e+07	1.8766e+07	1.80754e+07	2.9708e+07	1.91332e+07	3.36437e+07	3.14604e+07	3.72284e+07	1.91299e+07	2.2138e+07	2.24503e+07	2.38862e+07	2.75499e+07	4.00582e+07	Jmjd1c	Probable JmjC domain-containing histone demethylation protein 2C	S	436	SLSAVSVTEDQLHKRSPPPETIKAKLTTSVD	Jmjd1c_S436
ps404	9.83752e+07	1.83406e+08	2.15745e+08	1.60154e+08	6.91743e+06	4.45397e+06	1.94415e+07	1.80284e+07	3.90376e+07	6.63225e+07	3.55984e+07	1.46568e+07	6.24123e+06	6.49286e+06	1.76509e+07	1.48211e+07	9.72985e+06	Jmjd1c	Probable JmjC domain-containing histone demethylation protein 2C	S	459	AKLTTSVDTQKAKSSSSPEVVKPKITHSPDS	Jmjd1c_S459
ps405	9.44825e+06	1.00933e+07	1.0754e+07	1.19333e+07	7.03571e+06	2.83143e+06	1.29344e+07	5.30627e+06	1.85029e+07	1.07266e+07	1.10607e+07	6.78102e+06	6.92316e+06	5.79582e+06	7.84214e+06	6.80588e+06	4.46175e+06	Jmjd1c	Probable JmjC domain-containing histone demethylation protein 2C	S	460	KLTTSVDTQKAKSSSSPEVVKPKITHSPDSV	Jmjd1c_S460
ps406	1.0767e+08	7.62355e+07	9.57775e+07	7.21439e+07	5.75747e+07	4.03325e+07	6.41345e+07	6.3825e+07	1.05085e+08	8.74317e+07	7.8772e+07	4.65531e+07	4.66077e+07	5.10095e+07	1.1746e+08	8.33727e+07	5.61162e+07	Jmjd1c	Probable JmjC domain-containing histone demethylation protein 2C	S	1789	SNKTSVSLPESQQQNSPQKSQTNGNSSPGSA	Jmjd1c_S1789
ps411	36213098	2.33042e+07	3.61031e+07	6.72922e+07	1.95623e+07	1.92651e+07	1.75063e+07	1.82941e+07	1.94689e+07	2.86063e+07	4.24362e+07	1.09051e+07	2.29961e+07	1.25381e+07	1.98045e+07	1.63552e+07	1.18933e+07	Swi5		S	26	WGESEFSRLYHGGYRSPQRPFPMIDENNDVS	Swi5_S26
ps412	2.21469e+07	2.10829e+07	3.21988e+07	2.14094e+07	1.58927e+07	1.90611e+07	3.0153e+07	2.76102e+07	1.9649e+07	1.65792e+07	1.40709e+07	1.79505e+07	2.04331e+07	1.51697e+07	2.92094e+07	2.60975e+07	2.3833e+07	Mapkbp1	Mitogen-activated protein kinase-binding protein 1	S	1193	KMAATRPLAGLQKAQSVHSLVPQDEVPSSRP	Mapkbp1_S1193
ps419	5.43698e+06	7.31727e+06	6.44878e+06	4.05945e+06	3.15446e+06	2.21603e+06	4.28976e+06	2.72384e+06	2.44315e+06	6.32804e+06	3.73556e+06	4.97083e+06	3.13253e+06	2.3519e+06	4.42208e+06	4.06608e+06	2.35031e+06	Plekhg5	Pleckstrin homology domain-containing family G member 5	S	938	PVQLLPRPPRLLKSKSEASLLQLLSGTPAAR	Plekhg5_S938
ps426	6.53397e+06	8.39275e+06	5.91829e+06	8.08492e+06	3.78268e+06	7.03913e+06	4.48874e+06	3.25375e+06	4.47504e+06	5.94609e+06	5.18984e+06	3.42926e+06	3.27496e+06	3.9296e+06	5.57792e+06	4.10259e+06	4.26292e+06	Tdrd7	Tudor domain-containing protein 7	S	847	HQKDVFLSAVSTAASSPGNRNGGTPAPGSPA	Tdrd7_S847
ps434	3.05476e+07	2.71159e+07	2.83463e+07	2.0059e+07	4.01605e+07	2.12476e+07	3.19326e+07	4.2282e+07	3.63039e+07	2.73626e+07	2.75367e+07	2.05104e+07	2.87347e+07	2.7418e+07	2.86727e+07	3.70403e+07	3.5796e+07	Ralgapa2	Ral GTPase-activating protein subunit alpha-2	S	819	VTHEHEGITMLVRRSSSPAELELKDDLQQAH	Ralgapa2_S819
ps435	3.05476e+07	2.71159e+07	2.83463e+07	2.0059e+07	43481368	2.3819e+07	3.4498e+07	4.2282e+07	3.63039e+07	2.73626e+07	2.75367e+07	2.51744e+07	3.13148e+07	2.7418e+07	2.86727e+07	3.89781e+07	3.80924e+07	Ralgapa2	Ral GTPase-activating protein subunit alpha-2	S	820	THEHEGITMLVRRSSSPAELELKDDLQQAHG	Ralgapa2_S820
ps440	1.98891e+07	1.7686e+07	1.61177e+07	2.20096e+07	2.20031e+07	2.38667e+07	1.54027e+07	2.78912e+07	8.98549e+06	1.58312e+07	1.24436e+07	1.7772e+07	1.7975e+07	5.79698e+06	1.78366e+07	1.93876e+07	1.40981e+07	Camsap1	Calmodulin-regulated spectrin-associated protein 1	S	734	PSSHDSEPWTILRQDSDSDVVDVEDTEQDFI	Camsap1_S734
ps441	1.98891e+07	1.70895e+07	1.68731e+07	2.20096e+07	2.20031e+07	2.38667e+07	1.54027e+07	2.78912e+07	8.98549e+06	1.52602e+07	1.24436e+07	1.7772e+07	1.7975e+07	5.79698e+06	1.78366e+07	1.93876e+07	1.40981e+07	Camsap1	Calmodulin-regulated spectrin-associated protein 1	S	736	SHDSEPWTILRQDSDSDVVDVEDTEQDFIGE	Camsap1_S736
ps442	110139859	1.09779e+08	1.45473e+08	1.38401e+08	1.65522e+08	197420591	2.63667e+08	2.44926e+08	1.11358e+08	1.45716e+08	1.0953e+08	1.77434e+08	1.55035e+08	1.53378e+08	1.98094e+08	150504124	1.69053e+08	Camsap1	Calmodulin-regulated spectrin-associated protein 1	S	1133	TLPQSRSLPPSTHPRSPSDPGGELPEKCLFD	Camsap1_S1133
ps443	9.31677e+06	9.53457e+06	1.08163e+07	9.44083e+06	9.29046e+06	6.9069e+06	1.40812e+07	1.27499e+07	9.06551e+06	8.25597e+06	8.77879e+06	1.00784e+07	1.05342e+07	7.10861e+06	9.64924e+06	9.04662e+06	7.68055e+06	Camsap1	Calmodulin-regulated spectrin-associated protein 1	S	1135	PQSRSLPPSTHPRSPSDPGGELPEKCLFDSY	Camsap1_S1135
ps444	6.35045e+06	7.50723e+06	6.54849e+06	8.49023e+06	4.44812e+06	5.8123e+06	6.80178e+06	5.44658e+06	5.65064e+06	6.29579e+06	5.43275e+06	4.7742e+06	4.25831e+06	3.15684e+06	7.64241e+06	4.00807e+06	3.88489e+06	Camsap1	Calmodulin-regulated spectrin-associated protein 1	S	1041	AILKISQQQEQLLMKSPTVPTPGTKNNCQDQ	Camsap1_S1041
ps445	9.99312e+07	1.82507e+08	1.06649e+08	1.92445e+08	6.38495e+07	7.68801e+07	6.80329e+07	6.87102e+07	1.41985e+08	118768072	1.16436e+08	1.27016e+08	1.02315e+08	1.33177e+08	8.58939e+07	3.1083e+07	3.19721e+07	Camsap1	Calmodulin-regulated spectrin-associated protein 1	S	1353	GLGKPKSKPKKPRPKSVHREESYSDSGTKCS	Camsap1_S1353
ps446	8.88205e+06	8.47837e+06	1.42079e+07	8.87611e+06	9.04543e+06	1.21865e+07	1.33714e+07	1.66929e+07	2.97222e+06	8.90029e+06	7.62773e+06	1.58256e+07	9.14547e+06	1.10128e+07	1.00128e+07	6.78865e+06	9.84322e+06	Camsap1	Calmodulin-regulated spectrin-associated protein 1	S	550	EDEDEELVAIIRTDVSPPSPQMPRTSPQAPG	Camsap1_S550
ps447	8.88205e+06	1.74994e+07	2.47492e+07	1.46908e+07	1.48589e+07	1.74738e+07	2.00973e+07	25329486	8.77353e+06	1.23236e+07	6.51349e+06	1.58256e+07	1.30592e+07	1.63349e+07	1.59109e+07	9.82979e+06	1.53219e+07	Camsap1	Calmodulin-regulated spectrin-associated protein 1	S	553	DEELVAIIRTDVSPPSPQMPRTSPQAPGLVA	Camsap1_S553
ps448	2.19595e+07	5.0535e+07	3.42609e+07	2.19425e+07	2.47906e+07	3.22333e+07	5.70882e+07	5.83449e+07	2.76377e+07	2.48046e+07	1.43035e+07	4.45201e+07	3.16973e+07	2.92012e+07	3.32201e+07	2.54435e+07	3.20768e+07	Camsap1	Calmodulin-regulated spectrin-associated protein 1	S	560	IRTDVSPPSPQMPRTSPQAPGLVASIRSPQR	Camsap1_S560
ps449	1.60668e+07	2.1663e+07	1.55676e+07	1.54302e+07	1.59127e+07	1.51168e+07	2.13702e+07	2.2531e+07	1.25085e+07	1.55305e+07	1.33601e+07	1.40344e+07	8.0087e+06	1.16592e+07	1.47452e+07	1.13544e+07	9.87447e+06	Camsap1	Calmodulin-regulated spectrin-associated protein 1	S	569	PQMPRTSPQAPGLVASIRSPQRQADTLESKP	Camsap1_S569
ps450	1.72525e+07	1.20819e+07	1.15909e+07	1.51447e+07	1.68724e+07	1.9054e+07	6.97507e+06	1.24933e+07	5.72348e+06	9.63337e+06	7.66541e+06	1.15871e+07	9.54038e+06	5.6596e+06	1.25469e+07	8.7096e+06	4.99668e+06	Arhgap21	Rho GTPase-activating protein 21	S	1424	AASRKRKKPKEKAQPSSSEDELDSVFFKKEN	Arhgap21_S1424
ps451	2.44093e+07	6.02338e+06	4.80413e+06	2.48896e+07	2.54978e+07	2.84278e+07	1.33432e+07	1.76382e+07	9.12131e+06	1.47689e+07	3.22754e+06	1.82174e+07	1.37569e+07	9.77744e+06	1.76405e+07	1.56298e+07	8.83601e+06	Arhgap21	Rho GTPase-activating protein 21	S	1425	ASRKRKKPKEKAQPSSSEDELDSVFFKKENT	Arhgap21_S1425
ps452	2.44093e+07	6.02338e+06	4.80413e+06	2.48896e+07	2.54978e+07	2.84278e+07	1.33432e+07	1.76382e+07	9.12131e+06	1.47689e+07	3.22754e+06	1.82174e+07	1.37569e+07	9.77744e+06	1.76405e+07	1.56298e+07	8.83601e+06	Arhgap21	Rho GTPase-activating protein 21	S	1426	SRKRKKPKEKAQPSSSEDELDSVFFKKENTE	Arhgap21_S1426
ps453	7.55906e+06	1.16164e+07	8.09245e+06	7.59254e+06	6.15996e+06	5.68674e+06	9.33182e+06	5.48723e+06	6.87935e+06	9.16547e+06	6.97117e+06	9.1035e+06	4.31152e+06	4.36014e+06	7.24947e+06	6.09289e+06	4.68013e+06	Arhgap21	Rho GTPase-activating protein 21	S	1108	PKEESERKLLSKDDTSPPKDKGTWRRGIPSI	Arhgap21_S1108
ps454	2.87657e+06	3.46718e+06	3.02539e+06	2.83982e+06	3.43926e+06	2.44205e+06	2.12194e+06	1.3925e+06	2.63406e+06	4.28855e+06	2.60292e+06	2.38415e+06	1.46726e+06	1.67935e+06	2.37656e+06	1.75893e+06	2.85711e+06	Arhgap21	Rho GTPase-activating protein 21	S	43	SKNKDGKDQGEPVSPSEDEPFSWPGPKTVML	Arhgap21_S43
ps455	5.74794e+06	8.42631e+06	8.49644e+06	1.43452e+07	1.2733e+07	1.33468e+07	1.02117e+07	9.59048e+06	6.80374e+06	8.06155e+06	8.22919e+06	1.08401e+07	5.89725e+06	7.19809e+06	9.79049e+06	8.79928e+06	1.40356e+07	Arhgap21	Rho GTPase-activating protein 21	S	736	VLDNKESVILREKPQSGRQTPQPLRHQSYIL	Arhgap21_S736
ps458	3.42604e+07	3.99462e+07	5.25029e+07	5.5009e+07	5.92585e+07	6.95698e+07	8.32404e+07	6.58568e+07	4.24034e+07	5.67868e+07	4.87091e+07	6.68849e+07	3.32227e+07	2.64297e+07	8.50745e+07	4.61962e+07	4.01599e+07	Arhgap21	Rho GTPase-activating protein 21	S	1501	PWEEPPPPHSSKRNRSPTLSCRLAMLKEGPR	Arhgap21_S1501
ps459	5.03318e+07	1.79574e+07	3.64373e+07	9.36235e+07	4.20065e+07	5.31111e+07	2.41739e+07	2.90709e+07	3.20544e+07	2.82046e+07	3.47832e+07	3.35569e+07	2.60427e+07	2.75723e+07	3.00522e+07	2.90969e+07	1.89939e+07	Arhgap21	Rho GTPase-activating protein 21	S	1623	ERSELVSEGRPVETDSESEFPVFPTTLTSDR	Arhgap21_S1623
ps460	1.76804e+07	1.03606e+07	1.20212e+07	2.03435e+07	9.53702e+06	1.19833e+07	6.07606e+06	6.7839e+06	1.0671e+07	9.8195e+06	1.09299e+07	8.22667e+06	6.69398e+06	7.73644e+06	6.3179e+06	7.31232e+06	7.19496e+06	Arhgap21	Rho GTPase-activating protein 21	S	1625	SELVSEGRPVETDSESEFPVFPTTLTSDRLF	Arhgap21_S1625
ps461	2.50067e+07	1.77493e+07	2.14759e+07	1.78363e+07	1.44655e+07	1.10881e+07	1.86848e+07	2.61793e+07	1.25652e+07	1.67589e+07	1.54079e+07	1.46692e+07	1.41222e+07	1.43192e+07	1.27933e+07	1.46001e+07	1.51551e+07	Arhgap21	Rho GTPase-activating protein 21	S	850	PPSLTTSAPLIRRQLSHDQESVGPPSLDGQH	Arhgap21_S850
ps465	2.34427e+07	2.45136e+07	1.58913e+07	1.90873e+07	2.55222e+07	1.47635e+07	2.09103e+07	2.25158e+07	1.49124e+07	1.79377e+07	1.60999e+07	8.98738e+06	1.6736e+07	1.2157e+07	1.69694e+07	1.46195e+07	1.74002e+07	Arhgap21	Rho GTPase-activating protein 21	S	471	RLEDSVLMKYCPRSASQGALTSPPVSFNNHR	Arhgap21_S471
ps467	2.47469e+07	2.04798e+07	2.1891e+07	2.6796e+07	3.07197e+07	3.09212e+07	4.61303e+07	4.06235e+07	1.74714e+07	2.50634e+07	2.56271e+07	4.05173e+07	3.31425e+07	3.26225e+07	4.0165e+07	3.51168e+07	3.27292e+07	Arhgap21	Rho GTPase-activating protein 21	S	435	NQVVPTRTTLQVRRRSTSHDRVPQSVQIRQR	Arhgap21_S435
ps468	2.74642e+07	2.04798e+07	2.1891e+07	4.20722e+07	3.07197e+07	3.50678e+07	4.61303e+07	4.06235e+07	2.82725e+07	2.77401e+07	1.33534e+07	5.67077e+07	3.53138e+07	3.30887e+07	4.0165e+07	3.51168e+07	3.3245e+07	Arhgap21	Rho GTPase-activating protein 21	S	437	VVPTRTTLQVRRRSTSHDRVPQSVQIRQRSV	Arhgap21_S437
ps469	1.21798e+07	1.16509e+07	1.07665e+07	1.27669e+07	1.39036e+07	1.74079e+07	9.69144e+06	1.09168e+07	1.11935e+07	6.74186e+06	1.2272e+07	1.51904e+07	1.54073e+07	1.42539e+07	1.86584e+07	1.97414e+06	4.8993e+06	Arhgap21	Rho GTPase-activating protein 21	S	874	PSLDGQHSSKTERSKSYDEGLDDYREDAKLS	Arhgap21_S874
ps473	1.10774e+07	1.09643e+07	1.64912e+07	1.39081e+07	1.2153e+07	1.34635e+07	1.16094e+07	1.5504e+07	1.95528e+07	1.74605e+07	2.06457e+07	1.6908e+07	1.32649e+07	1.30873e+07	1.0072e+07	2.06402e+07	9.88101e+06	Gapdh;Gm3839	Glyceraldehyde-3-phosphate dehydrogenase	S	208	LWRDGRGAAQNIIPASTGAAKAVGKVIPELN	Gapdh_S208;Gm3839_S208
ps482	4.65687e+06	4.52656e+06	4.25449e+06	9.33108e+06	3.04504e+06	4.90111e+06	5.26381e+06	4.07858e+06	4.21282e+06	3.48626e+06	4.36816e+06	4.1513e+06	3.32852e+06	2.10207e+06	4.46789e+06	5.61213e+06	3.33914e+06	Zcchc11	Terminal uridylyltransferase 4	S	176	ENTPTSQMKLQKTPRSPLEPENVPSLLLKEN	Zcchc11_S176
ps483	7.27342e+07	5.28776e+07	5.51961e+07	7.134e+07	6.67102e+07	5.38063e+07	102278365	6.36761e+07	6.62856e+07	6.00564e+07	6.32805e+07	7.6823e+07	6.39014e+07	6.23266e+07	7.20559e+07	9.82578e+07	8.02355e+07	Zcchc11	Terminal uridylyltransferase 4	S	131	EKTPSLQTKAEKVPKSPNLPVKAEKAPCTTA	Zcchc11_S131
ps486	4.27644e+07	9.33031e+07	4.04765e+07	3.63508e+07	3.54645e+07	3.0577e+07	5.35218e+07	4.25462e+07	2.80786e+07	3.8218e+07	2.93755e+07	2.1234e+07	1.65138e+07	1.37264e+07	3.00361e+07	2.36051e+07	1.52855e+07	Ttc28	Tetratricopeptide repeat protein 28	S	2098	APGGVRLSVSSKGSVSTPNSPVKMTLIPSPN	Ttc28_S2098
ps487	4.27644e+07	9.33031e+07	4.33768e+07	4.08649e+07	3.54645e+07	3.0577e+07	5.35218e+07	4.25462e+07	2.8518e+07	3.71121e+07	2.82932e+07	2.1234e+07	1.65138e+07	1.37264e+07	2.99377e+07	2.36051e+07	1.52855e+07	Ttc28	Tetratricopeptide repeat protein 28	S	2102	VRLSVSSKGSVSTPNSPVKMTLIPSPNSPFQ	Ttc28_S2102
ps491	5.13704e+06	8.40448e+06	4.51374e+06	5.59111e+06	7.71911e+06	6.47841e+06	1.1002e+07	9.87356e+06	4.00785e+06	1.80321e+06	3.41416e+06	4.50435e+06	2.91477e+06	3.04424e+06	5.11157e+06	3.1144e+06	5.03825e+06	Ttc28	Tetratricopeptide repeat protein 28	S	2219	SAFSKPILSHQRSQLSPLTVKPQPPARSSSL	Ttc28_S2219
ps497	1.67766e+07	1.80737e+07	1.75124e+07	9.85795e+06	3.50924e+07	3.06317e+07	1.97609e+07	1.66998e+07	1.22744e+07	1.68675e+07	1.85403e+07	1.68699e+07	1.34385e+07	1.32054e+07	1.6779e+07	1.55864e+07	1.85099e+07	Adrm1;Gm9774	Proteasomal ubiquitin receptor ADRM1	S	211	GSSGPPASSSSSSSRSQSAAVTPSSSTSSAR	Adrm1_S211;Gm9774_S211
ps503	3.07114e+06	2.86934e+06	2.94259e+06	1.90608e+06	2.71138e+06	2.63894e+06	2.6168e+06	2.77268e+06	3.16526e+06	2.98182e+06	4.79354e+06	2.77292e+06	2.92012e+06	2.5082e+06	2.34491e+06	4.00919e+06	3.52089e+06	Gpx1	Glutathione peroxidase 1;Glutathione peroxidase	S	201	IEPDIETLLSQQSGNS_______________	Gpx1_S201
ps505	2.24186e+07	2.45408e+07	2.36917e+07	2.16137e+07	1.20809e+07	1.06294e+07	3.34369e+07	1.68945e+07	2.7688e+07	2.64407e+07	6.26062e+07	1.50431e+07	2.65084e+07	3.14705e+07	1.98097e+07	2.63378e+07	3.28325e+07	Map9	Microtubule-associated protein 9	S	414	LGSLKVLDQKQPRKQSLEPDKADHIRAAVYQ	Map9_S414
ps506	6.74511e+06	6.29403e+06	5.88088e+06	6.50458e+06	8.22837e+06	4.1054e+06	6.15709e+06	8.86719e+06	7.4935e+06	6.63305e+06	5.87862e+06	5.5556e+06	1.00842e+07	9.74846e+06	9.45783e+06	7.51221e+06	9.47115e+06	Map9	Microtubule-associated protein 9	S	160	TVKPTPRMHPVKRSTSSGETSSGLDADGHFK	Map9_S160
ps508	1.00401e+08	6.80406e+07	9.61648e+07	8.82806e+07	8.96834e+07	1.0581e+08	1.40211e+08	1.24154e+08	9.91587e+07	1.17252e+08	1.052e+08	1.19849e+08	8.88795e+07	9.82599e+07	1.06482e+08	1.11089e+08	114252577	Usp4	Ubiquitin carboxyl-terminal hydrolase 4;Ubiquitin carboxyl-terminal hydrolase	S	675	EEEEMDHQEEGKEQLSEVEGSGEDDQGDDHS	Usp4_S675
ps509	226295819	1.60878e+08	1.82005e+08	2.64638e+08	1.57326e+08	166452344	2.6011e+08	2.49164e+08	189928000	2.25383e+08	3.0055e+08	2.20356e+08	1.93926e+08	1.44923e+08	1.95138e+08	1.58721e+08	2.37662e+08	Usp4	Ubiquitin carboxyl-terminal hydrolase 4;Ubiquitin carboxyl-terminal hydrolase	S	680	DHQEEGKEQLSEVEGSGEDDQGDDHSESAQK	Usp4_S680
ps517	1.14305e+08	7.01536e+07	1.40564e+08	2.51405e+08	2.12153e+08	1.80722e+08	1.10727e+08	1.1041e+08	1.21048e+08	4.03752e+07	1.03013e+08	1.30716e+08	1.79191e+08	183238235	148101564	8.95033e+07	1.39186e+08	Lbr	Lamin-B receptor	S	67	SDIKPLKSFKQRKSGSISSSPSRRRGSRSRS	Lbr_S67
ps520	8.30474e+07	7.01536e+07	3.92882e+07	387098691	3.92688e+06	1.07278e+08	9.65756e+07	2.36252e+07	1.21048e+08	1.07951e+08	1.03013e+08	8.07295e+07	2.20599e+08	2.21184e+08	148101564	3.43529e+07	1.19994e+08	Lbr	Lamin-B receptor	S	71	PLKSFKQRKSGSISSSPSRRRGSRSRSRSRS	Lbr_S71
ps522	5.24575e+08	1106115366	1.25972e+08	1416358226	7.19597e+08	9.58571e+08	164010853	6.04333e+08	2484659888	1172833386	3236555766	4.85428e+08	2.71345e+08	8.6971e+08	2.18861e+08	1185512864	1425795421	Lbr	Lamin-B receptor	S	101	SRSRSPGRAPKGSRRSVSASHEGDVKEKKEK	Lbr_S101
ps523	1059553472	1.33782e+08	1121482470	1161631774	1.73771e+08	2.51087e+08	4.28323e+08	4.91677e+08	1012603436	6.03427e+08	9.6144e+08	5.48836e+08	6.13074e+08	5.11971e+08	1200914154	1.39013e+08	6.42524e+08	Lbr	Lamin-B receptor	S	103	SRSPGRAPKGSRRSVSASHEGDVKEKKEKEM	Lbr_S103
ps524	2.18787e+07	1.19034e+07	3.06436e+07	3.33856e+07	2.77064e+08	4.72905e+07	1.33255e+07	1.93623e+07	5.56599e+07	3.01152e+07	5.22755e+07	3.69899e+07	3.00264e+07	26283300	2.89214e+07	3.17448e+07	3.15128e+07	Lbr	Lamin-B receptor	S	105	SPGRAPKGSRRSVSASHEGDVKEKKEKEMRR	Lbr_S105
ps526	8.54321e+06	7.32439e+06	7.83065e+06	7.44186e+06	4.90723e+06	8.01671e+06	1.08546e+07	7.89671e+06	9.5043e+06	8.01263e+06	5.8389e+06	6.30685e+06	1.18267e+07	9.84193e+06	7.9371e+06	1.6165e+07	2.45132e+07	Enah	Protein enabled homolog	S	351	VLPHYATVPRPLNKNSRPSSPVNTPSSQPPA	Enah_S351
ps528	3.90476e+07	4.22318e+07	3.9021e+07	3.55893e+07	3.57476e+07	2.56817e+07	6.89024e+07	6.18405e+07	4.16146e+07	4.20069e+07	4.49277e+07	4.2422e+07	5.68474e+06	7.22128e+07	4.29656e+07	1.10174e+08	9.74584e+07	Enah	Protein enabled homolog	S	355	YATVPRPLNKNSRPSSPVNTPSSQPPAAKSC	Enah_S355
ps530	3.84841e+08	7.63416e+08	4.39263e+08	4.02294e+08	8.80824e+08	5.13635e+08	8.17097e+08	6.69518e+08	7.40805e+08	6.95195e+08	1039184533	6.63745e+08	9.90238e+08	6.60234e+08	1497054385	9.504e+08	1046746037	Enah	Protein enabled homolog	S	740	TRKPWERTNTMNGSKSPVISRPKSTPSSQPS	Enah_S740
ps533	1.15935e+07	1.09672e+07	1.44446e+07	1.04364e+07	1.09051e+07	6.17667e+06	1.01643e+07	1.10601e+07	1.27009e+07	1.5805e+07	2.18062e+07	8.28397e+06	8.98997e+06	7.94643e+06	1.77412e+07	1.09235e+07	1.23961e+07	Impa1	Inositol monophosphatase 1	S	37	MIREALKNEMDVMIKSSPADLVTVTDQKVEK	Impa1_S37
ps534	1.25824e+07	1.09672e+07	1.44446e+07	1.04364e+07	1.09051e+07	6.17667e+06	1.01643e+07	1.10601e+07	1.27009e+07	1.5805e+07	2.18062e+07	8.28397e+06	8.98997e+06	7.94643e+06	1.77412e+07	1.09235e+07	1.23961e+07	Impa1	Inositol monophosphatase 1	S	38	IREALKNEMDVMIKSSPADLVTVTDQKVEKM	Impa1_S38
ps535	8164642422	10480544498	6381635857	14582148507	10849931448	8232537853	8600969599	8597655092	12037369895	11217161335	11779463399	9142495631	7978918733	9067354475	1.45554e+08	9268088252	9357054968	Carhsp1;Gm9791	Calcium-regulated heat stable protein 1	S	31	QTSVGLLDTPRTRDRSPSPLRGNVVPSPLPT	Carhsp1_S31;Gm9791_S31
ps536	7599479572	9791851173	5958199944	13857917582	10077935446	7950791883	7115346775	6814672463	10848755728	10675233620	10552327057	7960297286	7054992836	7607332158	1.27104e+08	8300355401	7945793649	Carhsp1;Gm9791	Calcium-regulated heat stable protein 1	S	33	SVGLLDTPRTRDRSPSPLRGNVVPSPLPTRR	Carhsp1_S33;Gm9791_S33
ps537	4.81357e+08	3.79306e+08	4.59937e+08	3.21443e+08	2.99775e+08	2.05913e+08	3.52669e+08	3.07828e+08	4.5251e+08	3.75107e+08	4.26989e+08	3.13289e+08	2.86606e+08	349340228	5.18607e+08	3.50205e+08	4.03583e+08	Carhsp1;Gm9791	Calcium-regulated heat stable protein 1	S	42	TRDRSPSPLRGNVVPSPLPTRRTRTFSATVR	Carhsp1_S42;Gm9791_S42
ps538	1.61936e+08	1.58619e+08	1.63874e+08	1.64804e+08	1.79634e+08	1.56063e+08	2.64091e+08	230133446	1.98642e+08	166724963	2.23956e+08	2.75167e+08	2.30899e+08	2.1446e+08	2.6727e+08	3.23452e+08	2.56636e+08	Carhsp1;Gm9791	Calcium-regulated heat stable protein 1	S	53	NVVPSPLPTRRTRTFSATVRASQGPVYKGVC	Carhsp1_S53;Gm9791_S53
ps540	4.00839e+07	4.85742e+07	5.32709e+07	4.63886e+07	5.4274e+07	2.24825e+07	7.95036e+07	7.41582e+07	1.34795e+08	3.5028e+07	1.46459e+08	7.66046e+07	9.58234e+07	9.10069e+07	6.88637e+07	1.03987e+08	1.62709e+08	Map4k4	Mitogen-activated protein kinase kinase kinase kinase 4	S	850	ADDSTSGPEDTRAASSPNLSNGETESVKTMI	Map4k4_S850
ps541	1.67116e+07	8.66882e+06	1.44269e+07	1.55583e+07	2.01094e+07	2.032e+07	2.17613e+07	2.92862e+07	2.8416e+07	1.9523e+07	2.81261e+07	3.31444e+07	2.81325e+07	2.89638e+07	2.36189e+07	2.78258e+07	4.82409e+07	Map4k4	Mitogen-activated protein kinase kinase kinase kinase 4	S	854	TSGPEDTRAASSPNLSNGETESVKTMIVHDD	Map4k4_S854
ps542	1.34271e+07	1.12564e+07	1.33953e+07	1.35407e+07	9.54175e+06	5.04611e+06	1.3653e+07	5.03879e+06	5.03387e+07	1.54359e+07	9.11426e+07	1.14875e+07	2.94891e+07	3.053e+07	9.49137e+06	3.44388e+07	2.95318e+07	Map4k4	Mitogen-activated protein kinase kinase kinase kinase 4	S	949	GLRPEAIRQDPTRKGSVVNVNPTNTRPQSDT	Map4k4_S949
ps554	3.11322e+07	3.00133e+07	2.88358e+07	2.72752e+07	2.66875e+07	1.59484e+07	3.07118e+07	2.10956e+07	3.68156e+07	3.18595e+07	3.69217e+07	1.93024e+07	4.08757e+07	7.95658e+07	2.76192e+07	3.21663e+07	4.37237e+07	Map4k4	Mitogen-activated protein kinase kinase kinase kinase 4	S	604	PQVQWSHLASLKNNVSPVSRSHSFSDPSPKF	Map4k4_S604
ps555	3.12247e+07	3.89028e+07	3.90212e+07	2.6432e+07	3.75322e+07	3.61448e+07	3.69764e+07	3.1102e+07	1.12533e+08	4.34501e+07	7.19345e+07	2.70419e+07	4.81602e+07	5.32632e+07	3.11896e+07	4.74502e+07	9.66881e+07	Map4k4	Mitogen-activated protein kinase kinase kinase kinase 4	S	607	QWSHLASLKNNVSPVSRSHSFSDPSPKFAHH	Map4k4_S607
ps556	1.22525e+08	9.84315e+07	8.79771e+07	1.37122e+08	1.92729e+08	1.7346e+08	1.72998e+08	185162643	9.24964e+07	9.14511e+07	2.71015e+08	7.69529e+07	1.87714e+08	1.19794e+08	108780431	3.41667e+08	2.69564e+08	Map4k4	Mitogen-activated protein kinase kinase kinase kinase 4	S	701	LQGGGQQNSQAGQRNSTSSIEPRLLWERVEK	Map4k4_S701
ps557	5.46478e+07	3.2704e+07	4.1258e+06	7.32182e+07	1.14023e+08	8.43095e+07	7.24953e+07	9.39023e+07	1.00612e+08	9.49773e+06	7.3734e+07	9.04977e+07	1.01426e+08	1.29714e+08	108780431	1.22933e+08	1.183e+08	Map4k4	Mitogen-activated protein kinase kinase kinase kinase 4	S	704	GGQQNSQAGQRNSTSSIEPRLLWERVEKLVP	Map4k4_S704
ps558	2.13851e+07	2.86548e+07	2.21444e+07	1.56863e+07	1.49607e+07	1.01357e+07	9.37331e+06	9.25431e+06	5.37585e+07	2.69415e+07	5.82021e+07	1.21357e+07	3.54572e+07	3.2064e+07	1.68131e+07	2.28661e+07	4.11264e+07	Map4k4	Mitogen-activated protein kinase kinase kinase kinase 4	S	891	MTPSKEGTLIVRQTQSASSTLQKHKSSSSFT	Map4k4_S891
ps559	172282398	2.67602e+08	1.22942e+08	211226658	1.17904e+08	9.54127e+07	8.84982e+07	1.31507e+08	2.72547e+08	2.32318e+08	4.08353e+08	1.45041e+08	2.34889e+08	1.38843e+08	1.37105e+08	1.16192e+08	1.23184e+08	Map4k4	Mitogen-activated protein kinase kinase kinase kinase 4	S	684	PVRTTSRSPVLSRRDSPLQGGGQQNSQAGQR	Map4k4_S684
ps563	4.20901e+07	3.79052e+07	2.76842e+07	4.42876e+07	2.72865e+07	2.26857e+07	1.41703e+07	1.64684e+07	5.66419e+07	3.77048e+07	7.91915e+07	2.61181e+07	3.5611e+07	3.91656e+07	1.40491e+08	159764188	2.02416e+08	Map4k4	Mitogen-activated protein kinase kinase kinase kinase 4	S	611	LASLKNNVSPVSRSHSFSDPSPKFAHHHLRS	Map4k4_S611
ps564	2.26957e+07	19790343	2.1595e+07	2.32085e+07	4.18263e+07	2.73222e+07	1.41703e+07	1.64684e+07	2.08972e+07	1.99654e+07	7.51886e+06	2.7444e+07	5.04654e+07	5.2868e+07	2.54325e+07	3.41675e+07	5.53204e+07	Map4k4	Mitogen-activated protein kinase kinase kinase kinase 4	S	616	NNVSPVSRSHSFSDPSPKFAHHHLRSQDPCP	Map4k4_S616
ps567	9.08609e+06	8.52068e+06	8.76014e+06	3.98583e+06	5.74422e+06	2.42913e+06	3.00029e+06	2.59396e+06	6.03311e+06	5.52787e+06	5.50421e+06	3.47423e+06	5.87536e+06	8.45074e+06	2.12057e+06	5.07109e+06	4.8054e+06	Map4k4	Mitogen-activated protein kinase kinase kinase kinase 4	S	904	TQSASSTLQKHKSSSSFTPFIDPRLLQISPS	Map4k4_S904
ps568	9.07052e+07	126805440	6.48552e+07	6.36772e+07	1.28984e+08	4.66095e+07	1.08281e+08	1.2501e+08	1.21143e+08	1.41028e+08	1.04629e+08	1.04996e+08	1.68989e+08	1.89049e+08	1.01718e+08	7.23288e+07	1.10127e+08	Map4k4	Mitogen-activated protein kinase kinase kinase kinase 4	S	674	ALQRPAEPQVPVRTTSRSPVLSRRDSPLQGG;SDSDEVPPRVPVRTTSRSPVLSRRDSPLQGG	Map4k4_S674
ps569	9.07052e+07	126805440	6.48552e+07	6.36772e+07	1.37774e+08	5.29127e+07	1.38269e+08	1.07433e+08	1.21143e+08	1.41028e+08	1.04629e+08	1.29459e+08	1.9966e+08	2.27307e+08	1.09568e+08	1.31952e+08	4.06126e+07	Map4k4	Mitogen-activated protein kinase kinase kinase kinase 4	S	676	QRPAEPQVPVRTTSRSPVLSRRDSPLQGGGQ;SDEVPPRVPVRTTSRSPVLSRRDSPLQGGGQ	Map4k4_S676
ps570	3.31513e+06	3.00868e+06	3.42682e+06	3.37394e+06	2.72568e+06	2.56881e+06	2.55844e+06	1.45763e+06	3.28509e+06	4.25143e+06	2.59554e+06	8.17928e+06	4.44365e+06	3.45942e+06	6.16097e+06	1.38123e+06	3.00874e+06	Ubc;Ubb;Rps27a;Uba52;Gm8797;Kxd1;Gm7808	Polyubiquitin-C;Ubiquitin;Ubiquitin-related 1;Ubiquitin-related 2;Polyubiquitin-B;Ubiquitin;Ubiquitin-40S ribosomal protein S27a;Ubiquitin;40S ribosomal protein S27a;Ubiquitin-60S ribosomal protein L40;Ubiquitin;60S ribosomal protein L40	S	65	LEDGRTLSDYNIQKESTLHLVLRLRGGMQIF	Ubc_S65;Ubb_S65;Rps27a_S65;Uba52_S65;Gm8797_S65;Kxd1_S65;Gm7808_S65
ps571	1.0062e+07	9.53849e+06	1.43906e+07	1.09601e+07	8.53935e+06	7.35563e+06	1.16235e+07	1.22429e+07	1.68192e+07	17013985	2.63906e+07	1.37701e+07	1.2011e+07	1.50734e+07	1.43929e+07	1.88957e+07	1.87875e+07	Ubc;Ubb;Rps27a;Uba52;Gm8797;Kxd1;Gm7808;Gm5239	Polyubiquitin-C;Ubiquitin;Ubiquitin-related 1;Ubiquitin-related 2;Polyubiquitin-B;Ubiquitin;Ubiquitin-40S ribosomal protein S27a;Ubiquitin;40S ribosomal protein S27a;Ubiquitin-60S ribosomal protein L40;Ubiquitin;60S ribosomal protein L40	S	57	RLIFAGKQLEDGRTLSDYNIQKESTLHLVLR	Ubc_S57;Ubb_S57;Rps27a_S57;Uba52_S57;Gm8797_S57;Kxd1_S57;Gm7808_S57;Gm5239_S57
ps572	2.38539e+07	2.99653e+07	2.4739e+07	2.80752e+07	2.09718e+07	1.44341e+07	2.71136e+07	1.88644e+07	2.22859e+07	3.1926e+07	2.56575e+07	2.43078e+07	1.40835e+07	1.06846e+07	2.22065e+07	1.99902e+07	1.9217e+07	Naa15	N-alpha-acetyltransferase 15, NatA auxiliary subunit	S	588	LTDENKEHEADTANMSDKELKKLRNKQRRAQ	Naa15_S588
ps575	2.96318e+08	7.01436e+07	1.14224e+08	6.60094e+07	2.91346e+07	2.82444e+07	3.4837e+07	1.26239e+08	8.01189e+06	5.91715e+07	6.40829e+07	3.78933e+06	2.60954e+07	3.0198e+07	1.43227e+08	3.58303e+07	3.87377e+07	Mme	Neprilysin	S	4	____________MGRSESQMDITDINAPKPK	Mme_S4
ps576	6.54701e+07	1.44341e+08	2.08324e+08	8.6784e+07	9.78816e+07	9.6246e+07	2.01741e+08	2.24997e+08	2.60064e+07	2.54398e+08	4.52799e+07	182208638	3.72088e+07	1.05491e+07	1.87129e+08	5.16501e+07	1.86938e+07	Mme	Neprilysin	S	6	__________MGRSESQMDITDINAPKPKKK	Mme_S6
ps577	1.2873e+07	9.54888e+06	1.4896e+07	9.03419e+06	1.36088e+07	6.51881e+06	4.32754e+06	1.15374e+07	7.52357e+06	9.07917e+06	8.1184e+06	6.86597e+06	7.58722e+06	8.00875e+06	8.0881e+06	7.75837e+06	5.79271e+06	Ptch1	Protein patched homolog 1	S	1183	PEVSPANGLNRLPTPSPEPPPSVVRFAVPPG	Ptch1_S1183
ps578	3.52552e+06	3.59497e+06	3.79899e+06	3.83459e+06	3.00404e+06	3.41468e+06	3.14612e+06	2.28456e+06	3.31911e+06	4.70162e+06	3.02733e+06	2.91193e+06	2.22285e+06	3.32856e+06	2.74409e+06	2.79696e+06	2.93146e+06	Rapgef2	Rap guanine nucleotide exchange factor 2	S	1079	RKKVPVKDLPPFGINSPQALKKILSLSEEGS	Rapgef2_S1079
ps582	9.64497e+06	9.58255e+06	7.81644e+06	9.90739e+06	1.0461e+07	1.1269e+07	9.97889e+06	1.40464e+07	1.15776e+07	9.8776e+06	1.08623e+07	1.01687e+07	7.32115e+06	1.02619e+07	1.03801e+07	1.50689e+07	1.09144e+07	Rapgef2	Rap guanine nucleotide exchange factor 2	S	1119	DTISNASSQLSSPPTSPQSSPRKGYALALSG	Rapgef2_S1119
ps585	6.25225e+07	9.26553e+07	4.89722e+07	5.68978e+07	7.32172e+07	67565858	6.20291e+07	5.9995e+07	5.81656e+07	6.23461e+07	8.55023e+07	8.15381e+07	4.8602e+07	3.91721e+07	7.35361e+07	6.55563e+07	6.01036e+07	Rapgef2	Rap guanine nucleotide exchange factor 2	S	1022	LPKNPGDKKPVKSETSPVAPRAGPQQKVQPQ	Rapgef2_S1022
ps586	2.64958e+07	2.1814e+07	2.75296e+07	3.00346e+07	2.49963e+07	1.11143e+07	1.54751e+07	1.83093e+07	1.67526e+07	2.29476e+07	1.44538e+07	1.84579e+07	1.46339e+07	9.2811e+06	2.13913e+07	1.56266e+07	1.87105e+07	Rapgef2	Rap guanine nucleotide exchange factor 2	S	930	MDPALMFRTRKKKWRSLGSLSQGSANATVLD	Rapgef2_S930
ps588	6.9984e+06	7.0326e+06	6.79502e+06	6.62597e+06	7.04222e+06	6.45214e+06	1.29786e+07	8.4709e+06	7.25403e+06	6.91457e+06	6.65034e+06	8.16707e+06	9.55107e+06	9.73469e+06	1.45848e+06	9.01612e+06	1.16295e+07	Actl6a	Actin-like protein 6A	S	233	IPPYMIASKEAVREGSPANWKRKEKLPQVTR	Actl6a_S233
ps589	3.35245e+07	2.67901e+07	2.34395e+07	1.50974e+07	2.90954e+07	2.48119e+07	3.8866e+07	4.31784e+07	3.12406e+07	2.12412e+07	3.42592e+07	3.08054e+07	3.61351e+07	3.71396e+07	2.98101e+07	4.17465e+07	4.1343e+07	Znf639;Zfp639	Zinc finger protein 639	S	60	MRQPDLKYFDNKDDDSDPETANDLPKFADGT	Znf639_S60;Zfp639_S60
ps592	3.64551e+07	3.83836e+07	4.12009e+07	3.20948e+07	3.35253e+07	3.41055e+07	5.99334e+07	6.37868e+07	2.20906e+07	4.11112e+07	1.70649e+07	2.7106e+07	3.13109e+07	3.22683e+07	3.31628e+07	3.18662e+07	4.38378e+07	Dclk2	Serine/threonine-protein kinase DCLK2	S	361	SFRGLKQISAQGRSSSNVNGGPELDRCLSPE	Dclk2_S361
ps596	6.07529e+06	5.87274e+06	4.97008e+06	4.77826e+06	5.83053e+06	5.22405e+06	5.75985e+06	6.11946e+06	6.34258e+06	9.29708e+06	1.04114e+07	6.32445e+06	3.46378e+06	9.7557e+06	6.29404e+06	9.20149e+06	8.69793e+06	Rab3gap2	Rab3 GTPase-activating protein non-catalytic subunit	S	566	DLHLVKKLSALLRAKSPRPDSFETEIKELIL	Rab3gap2_S566
ps601	2.79663e+07	4.75758e+07	3.71062e+07	3.69869e+07	1.83737e+07	4.68611e+07	143936539	6.60141e+07	3.2493e+07	3.5371e+07	3.12999e+07	3.01018e+07	3.50598e+07	3.32776e+07	3.36603e+07	1.39896e+07	3.23396e+07	Fnbp1	Formin-binding protein 1	S	496	VEGRLPARSEQARRQSGLYDGQTHQTVTNCA	Fnbp1_S496
ps602	2.03205e+08	3.59261e+08	2.13585e+08	2.73437e+08	1.97712e+08	1.93524e+08	3.08097e+08	2.22157e+08	2.01449e+08	1.1652e+08	258783321	2.25321e+08	1.37519e+08	1.62385e+08	2.17928e+08	1.35611e+08	1.22515e+08	Fnbp1	Formin-binding protein 1	S	296	DIEFEDYTQPMKRTVSDNSLSSSKEGKPELR	Fnbp1_S296
ps603	6.3868e+07	9.23246e+07	6.36588e+07	7.67872e+07	5.53163e+07	7.20913e+07	1.43213e+08	9.59639e+07	5.84098e+07	6.65256e+07	4.22663e+07	8.86172e+07	4.85806e+07	6.33918e+07	6.82196e+07	2.85577e+07	2.76068e+06	Fnbp1	Formin-binding protein 1	S	299	FEDYTQPMKRTVSDNSLSSSKEGKPELRFGG	Fnbp1_S299
ps606	2.78429e+08	1.95862e+08	3.3166e+08	2.04212e+08	2.57852e+08	1.86175e+08	191244476	2.47003e+08	2.39234e+08	2.25096e+08	2.18898e+08	2.43329e+08	1.47886e+08	1.84644e+08	5.61933e+06	1.97976e+08	1.47339e+08	Prkar2a	cAMP-dependent protein kinase type II-alpha regulatory subunit	S	96	ADLEVPVPSKFTRRVSVCAETFNPDEEEEDN	Prkar2a_S96
ps609	3.26363e+07	3.00327e+07	3.10802e+07	3.9899e+07	3.06508e+07	3.99571e+07	5.23459e+07	4.037e+07	2.9414e+07	2.22328e+07	2.16441e+07	1.30465e+07	9.8308e+07	6.51474e+07	3.51865e+07	5.15562e+07	4.29522e+07	Mast4	Microtubule-associated serine/threonine-protein kinase 4	S	246	SLIGNGQSPALPRPHSPLSAHAGNSPQDSPR	Mast4_S246
ps610	3.4759e+07	3.14894e+07	3.61606e+07	5.22492e+07	2.1931e+07	2.5096e+07	2.72822e+07	2.21523e+07	5.64519e+07	1.57647e+07	4.16495e+07	1.72477e+07	8.84517e+07	6.33657e+07	2.79802e+07	4.92276e+07	1.9722e+07	Mast4	Microtubule-associated serine/threonine-protein kinase 4	S	255	ALPRPHSPLSAHAGNSPQDSPRNFSPSASAH	Mast4_S255
ps613	1.54382e+07	8.48935e+06	2.09466e+07	6.89353e+06	1.68066e+07	1.53579e+07	9.16851e+06	7.74934e+06	3.72974e+07	6.45923e+06	3.31405e+07	4.06065e+06	1.69532e+07	1.30431e+07	1.03321e+07	2.11962e+07	2.22793e+07	Mast4	Microtubule-associated serine/threonine-protein kinase 4	S	1368	APKLSGQRYRSGRRKSAGSIPLSPLARTPSP	Mast4_S1368
ps614	7.88725e+06	8.48935e+06	9.77307e+06	8.57027e+06	1.02299e+07	1.14722e+07	5.51011e+06	4.12176e+06	1.27454e+07	6.45923e+06	1.10393e+07	4.06065e+06	6.84306e+06	7.94045e+06	7.06208e+06	7.77203e+06	9.55908e+06	Mast4	Microtubule-associated serine/threonine-protein kinase 4	S	1375	RYRSGRRKSAGSIPLSPLARTPSPTPQPTSP	Mast4_S1375
ps615	2.87613e+06	2.94946e+06	3.07339e+06	2.59721e+06	3.44933e+06	1.41952e+06	1.42886e+06	2.68505e+06	3.83323e+06	2.9682e+06	3.91778e+06	2.97803e+06	3.92714e+06	4.97118e+06	3.05785e+06	5.25769e+06	8.15726e+06	Mast4	Microtubule-associated serine/threonine-protein kinase 4	S	2517	LQSGGDGRSQMIKSDSLPSFRLSTSALESHF	Mast4_S2517
ps617	6.35667e+06	1.37389e+07	6.27015e+06	4.47719e+06	4.23497e+06	5.38024e+06	3.93733e+06	3.97886e+06	7.45245e+06	6.51078e+06	8.78533e+06	3.8831e+06	3.6795e+06	3.91076e+06	1.91333e+06	4.10349e+06	3.04068e+06	Mast4	Microtubule-associated serine/threonine-protein kinase 4	S	1290	LLHTSRSFSCLNRSLSSGESLPGSPTHSLSP	Mast4_S1290
ps618	3.83365e+06	3.55872e+06	3.01459e+06	3.39969e+06	3.59689e+06	3.64435e+06	3.03383e+06	3.54444e+06	3.613e+06	2.69903e+06	3.79981e+06	3.09658e+06	3.74086e+06	4.38804e+06	3.52054e+06	8.37899e+06	2.58649e+06	Mast4	Microtubule-associated serine/threonine-protein kinase 4	S	1395	TPSPTPQPTSPQRSPSPLLGHSLGNAKITQA	Mast4_S1395
ps619	2.02788e+07	1.88548e+07	1.10737e+07	19785162	1.47666e+07	1.78587e+07	2.08759e+07	2.47011e+07	4.36807e+07	2.27143e+07	2.60312e+07	1.05819e+07	2.45634e+07	2.57254e+07	2.04511e+07	2.54291e+07	4.73972e+07	Mast4	Microtubule-associated serine/threonine-protein kinase 4	S	1382	KSAGSIPLSPLARTPSPTPQPTSPQRSPSPL	Mast4_S1382
ps620	1.39145e+07	1.88548e+07	2.21193e+07	1.18312e+07	2.2704e+07	1.16016e+07	2.27094e+07	1.92348e+07	5.73706e+07	2.31248e+07	2.53501e+07	1.16599e+07	2.54561e+07	2.41303e+07	1.96838e+07	2.47936e+07	5.53379e+07	Mast4	Microtubule-associated serine/threonine-protein kinase 4	S	1389	LSPLARTPSPTPQPTSPQRSPSPLLGHSLGN	Mast4_S1389
ps628	1.01584e+08	1.00395e+08	4.9926e+06	3.05594e+06	7.83606e+07	6.88579e+07	3.94336e+07	3.8864e+07	3.68924e+07	7.16925e+07	3.04501e+07	5.84964e+07	4.84275e+07	3.2369e+07	4.79006e+07	8.1511e+07	3.91736e+07	Pcdh18	Protocadherin 18	S	778	PTINGTLPIRSHHRSSPSSSPTLERGQMGSR	Pcdh18_S778
ps629	1.01584e+08	3.8065e+07	4.9926e+06	7.39284e+07	7.83606e+07	6.88579e+07	9.77144e+07	1.47145e+08	4.06495e+07	4.19999e+07	4.19835e+07	5.84964e+07	4.37314e+07	3.2369e+07	5.85086e+07	8.1511e+07	6.3812e+07	Pcdh18	Protocadherin 18	S	782	GTLPIRSHHRSSPSSSPTLERGQMGSRQSHN	Pcdh18_S782
ps630	1.83263e+07	1.39698e+07	1.27591e+07	2.23312e+07	2.34345e+07	3.17309e+07	2.39682e+07	3.39653e+07	1.10983e+07	1.7382e+07	1.36122e+07	2.88227e+07	2.18056e+07	1.71413e+07	2.15328e+07	1.91797e+07	2.44871e+07	Larp1b;Larp2		S	60	KENREAKLDGPTENISEDEAQSSSQRKRGWR	Larp1b_S60;Larp2_S60
ps633	6.50756e+06	7.36283e+06	7.97357e+06	1.33381e+06	5.84219e+06	1.24563e+07	1.07808e+07	1.60561e+07	9.0391e+06	7.22418e+06	1.01106e+07	5.79816e+06	2.02466e+07	1.69e+07	1.87811e+07	1.21448e+07	18595657	Lrba	Lipopolysaccharide-responsive and beige-like anchor protein	S	979	GVDVSVGSQHEDRKDSPISPHFTRNSDENSS	Lrba_S979
ps634	8.69658e+06	8.37675e+06	8.84645e+06	8.47472e+06	5.84219e+06	7.85055e+06	8.49621e+06	6.4358e+06	9.66459e+06	8.86693e+06	9.76247e+06	5.79816e+06	1.2336e+07	1.02289e+07	1.20228e+07	1.21448e+07	1.12756e+07	Lrba	Lipopolysaccharide-responsive and beige-like anchor protein	S	982	VSVGSQHEDRKDSPISPHFTRNSDENSSIGR	Lrba_S982
ps638	4.09881e+07	2.62608e+07	3.063e+07	4.18213e+07	1.61461e+07	1.87897e+07	1.57866e+07	7.57976e+06	2.91433e+07	2.67625e+07	3.33927e+07	1.66749e+07	1.3348e+07	1.0815e+07	1.8358e+07	2.97301e+07	47846991	Lrba	Lipopolysaccharide-responsive and beige-like anchor protein	S	994	SPISPHFTRNSDENSSIGRASSIDSASNTEL	Lrba_S994
ps641	3.30436e+07	1.09415e+07	1.27373e+07	3.05029e+07	2.78091e+07	3.91548e+07	3.25426e+07	3.05934e+07	2.698e+07	2.36772e+07	2.57576e+07	2.54612e+07	3.60965e+07	2.74042e+07	27927403	2.76552e+07	2.67203e+07	Cr1l	Complement component receptor 1-like protein	S	477	LTSQENSSTTSPARNSLTQEVS_________	Cr1l_S477
ps645	7.76966e+06	3.90588e+06	7.44281e+06	6.41843e+06	1.8854e+07	1.48103e+07	1.83405e+07	1.6828e+07	4.08042e+06	8.10887e+06	8.25971e+06	2.56276e+07	1.07119e+07	1.88173e+07	3.60557e+07	1.34255e+07	6.74579e+06	Pfkfb3		S	441	SEDAKKGPNPLMRRNSVTPLASPEPTKKPRI	Pfkfb3_S441
ps646	6.3187e+06	3.90588e+06	6.82722e+06	6.41843e+06	1.09189e+07	7.415e+06	6.5095e+06	9.58493e+06	4.08042e+06	7.72734e+06	8.25971e+06	1.48654e+07	8.10683e+06	7.08064e+06	2.51022e+07	7.28287e+06	6.74579e+06	Pfkfb3		S	447	GPNPLMRRNSVTPLASPEPTKKPRINSFEER	Pfkfb3_S447
ps647	8.56775e+06	8.23503e+06	4.4384e+06	9.4597e+06	7.76195e+06	4.8523e+06	1.44351e+07	1.08845e+07	1.84984e+07	9.40712e+06	1.45806e+07	7.03634e+06	1.29613e+07	1.48067e+07	1.02067e+07	1.5767e+07	1.83188e+07	Camsap2	Calmodulin-regulated spectrin-associated protein 2	S	1248	QKKQRPKSIHRDHIESPKTPIKGPPVSSLSL	Camsap2_S1248
ps648	5.86774e+07	3.73777e+07	5.25382e+07	6.00923e+07	5.32042e+07	5.43341e+07	6.14412e+07	6.5588e+07	9.24156e+07	6.22347e+07	1.10953e+08	6.97447e+07	7.67484e+07	8.11091e+07	6.04095e+07	9.97985e+07	1.05692e+08	Camsap2	Calmodulin-regulated spectrin-associated protein 2	S	1120	PPEKADVSVEKLDGESDKEQFDDDQKVCCGF	Camsap2_S1120
ps649	3.79992e+07	3.89265e+07	3.84747e+07	3.79272e+07	3.19931e+07	2.56151e+07	3.69371e+07	2.38734e+07	4.77369e+07	4.11653e+07	6.51467e+07	2.89371e+07	4.97793e+07	4.73047e+07	2.9202e+07	5.61253e+07	4.54627e+07	Camsap2	Calmodulin-regulated spectrin-associated protein 2	S	573	QDLSILNSNIKLNQSSPDNLTDTKGALSPIT	Camsap2_S573
ps652	1.5783e+07	1.11593e+07	1.28961e+07	3.50967e+07	2.50228e+07	2.58408e+07	2.5581e+07	2.71789e+07	2.58232e+07	2.36776e+07	2.51145e+07	3.4946e+07	3.07586e+07	3.72599e+07	2.60619e+07	2.73091e+07	3.88962e+07	Camsap2	Calmodulin-regulated spectrin-associated protein 2	S	836	DIKESMETPPGRWLKSPTTPVDPERQWNLTS	Camsap2_S836
ps653	2.50967e+07	3.45595e+07	2.67325e+07	1.96544e+07	2.87328e+07	1.74754e+07	3.78243e+07	4.36404e+07	5.13337e+07	2.25001e+07	6.19397e+07	3.11997e+07	5.0477e+07	5.78038e+07	2.63392e+07	5.78433e+07	6.39261e+07	Camsap2	Calmodulin-regulated spectrin-associated protein 2	S	439	SAQSSTPNRGIIRSVSNEGLTLNNSRASKHI	Camsap2_S439
ps657	2.71149e+07	24419222	2.87454e+07	2.62183e+07	1.34582e+07	3.28492e+07	1.96612e+07	8.59536e+06	1.71494e+07	6.13662e+07	1.57411e+07	5.64668e+07	2.44441e+07	2.4603e+07	6.34673e+07	2.06081e+07	2.33025e+07	Pcdh7		S	1000	GGPGSPDLARHYKSSSPLPTVQLHPQSPTAG	Pcdh7_S1000
ps658	5.90491e+07	3.2288e+07	2.16544e+07	7.78809e+07	3.9482e+07	8.88016e+07	3.9747e+07	2.23608e+07	5.5167e+07	1.86461e+08	5.60379e+07	1.80259e+08	6.53314e+07	6.49967e+07	1.69801e+08	6.78512e+07	7.05216e+07	Pcdh7		S	1011	YKSSSPLPTVQLHPQSPTAGKKHQAVQDLPP	Pcdh7_S1011
ps660	2.72443e+06	7.52773e+06	5.16405e+06	1.67704e+07	1.30999e+07	1.10692e+07	1.23585e+07	1.3028e+07	1.12694e+07	7.93113e+06	1.23152e+07	9.23262e+06	3.66584e+06	1.30175e+07	5.49144e+07	3.48881e+07	2.68292e+07	Pcdh7		S	989	SPSMGRYRSVNGGPGSPDLARHYKSSSPLPT	Pcdh7_S989
ps662	8.01782e+07	7.68798e+07	103024656	7.6296e+07	1.26397e+08	1.25667e+08	1.20331e+08	1.33111e+08	2.87975e+07	5.33709e+07	5.21539e+07	9.23002e+07	5.84632e+07	3.95887e+07	8.08017e+07	6.44569e+07	5.32688e+07	Ncam1	Neural cell adhesion molecule 1	S	887	AGQATPSKGVTASSSSPASAPKVAPLVDLSD	Ncam1_S887
ps663	1.90368e+08	9.29141e+07	7.44261e+06	2.39832e+08	1.59245e+08	1.74071e+08	2.71056e+08	2.71483e+08	8.24186e+07	1.86419e+08	8.28167e+07	1.85328e+08	1.16425e+08	9.7086e+07	1.32807e+08	1.3399e+08	1.02779e+08	Ncam1	Neural cell adhesion molecule 1	S	1005	PGTVKNPPEAATAPASPKSKAATTNPSQGED	Ncam1_S1005
ps664	1462964408	9.54049e+08	1031346663	9.73445e+08	9.53698e+08	8.30238e+08	1158377961	1237115522	1003096354	8.92049e+08	1017164035	7.93248e+08	9.15781e+08	1111790691	8.79196e+08	7.3652e+08	9.28293e+08	Snw1	SNW domain-containing protein 1	S	224	PPRFKINKKIPRGPPSPPAPVMHSPSRKMTV	Snw1_S224
ps665	1453621920	9.31858e+08	1004913054	9.67438e+08	940157746	8.20079e+08	1144253553	1220622685	9.82922e+08	8.65907e+08	9.97679e+08	7.93248e+08	9.16439e+08	1080778803	8.63283e+08	7.23681e+08	8.94574e+08	Snw1	SNW domain-containing protein 1	S	232	KIPRGPPSPPAPVMHSPSRKMTVKEQQEWKI	Snw1_S232
ps672	2.53112e+07	1.10785e+07	1.4622e+07	3.71268e+07	2.32648e+07	2.22508e+07	3.02086e+07	2.74285e+07	2.26125e+07	1.22459e+07	1.80843e+07	1.32527e+07	2.21273e+07	2.39052e+07	2.58423e+07	2.50287e+07	9.27348e+06	Ighmbp2	DNA-binding protein SMUBP-2	S	797	RRSPASSGSVAPQPSSPPSPAQAEPEPRAEE	Ighmbp2_S797
ps673	2.84162e+07	2.09216e+07	3.05974e+07	3.97134e+07	3.09753e+07	2.53571e+07	4.86392e+07	4.68534e+07	2.22493e+07	2.7065e+07	1.60769e+07	4.15399e+07	2.47921e+07	3.17683e+07	3.0743e+07	3.18662e+07	2.12205e+07	Ighmbp2	DNA-binding protein SMUBP-2	S	800	PASSGSVAPQPSSPPSPAQAEPEPRAEEPVT	Ighmbp2_S800
ps674	2.36483e+06	2.30055e+06	2.55941e+06	2.08629e+06	1.8045e+06	1.59603e+06	2.38473e+06	2.43155e+06	4.57408e+06	1.77807e+06	4.17697e+06	2.65557e+06	3.53214e+06	2.86628e+06	2.45676e+06	4.84532e+06	1.31904e+06	Gpr39	G-protein coupled receptor 39	S	390	RARFISTKDSTSSARSPLIFLASRRSNSSSR	Gpr39_S390
ps675	2.55377e+06	2.74808e+06	2.58063e+06	2.08629e+06	3.06741e+06	1.59603e+06	3.16731e+06	3.27735e+06	4.57408e+06	1.77807e+06	4.17697e+06	3.73222e+06	4.791e+06	3.65969e+06	3.76512e+06	7.24973e+06	1.31904e+06	Gpr39	G-protein coupled receptor 39	S	397	KDSTSSARSPLIFLASRRSNSSSRRTNKVFL	Gpr39_S397
ps676	3.08614e+07	2.4098e+07	3.98538e+07	3.833e+07	1.5055e+07	2.78944e+07	1.86504e+07	2.56624e+07	2.57729e+07	4.38007e+07	3.03778e+07	1.90242e+07	2.13112e+07	2.33698e+07	2.30077e+07	2.28316e+07	2.46397e+07	Kpna4	Importin subunit alpha-3	S	60	LLKRRNVPQEDICEDSDIDGDYRVQNTSLEA	Kpna4_S60
ps681	7.79945e+06	8.21149e+06	7.85391e+06	8.47398e+06	4.63547e+06	4.6527e+06	6.83824e+06	7.82799e+06	1.07119e+07	1.216e+07	1.08038e+07	7.47856e+06	6.35246e+06	5.29086e+06	5.1347e+06	3.93352e+06	7.56573e+06	Obsl1	Obscurin-like protein 1	S	10	______MKAGSGDQGSPPCFLRFPRPVRVVS	Obsl1_S10
ps683	2.66538e+07	1.74457e+07	2.45375e+07	2.84922e+07	1.64419e+07	2.42717e+07	1.80695e+07	3.40661e+07	7.10864e+07	3.37777e+07	1.39873e+08	2.4954e+07	7.42053e+06	2.7944e+07	6.15615e+07	9.64282e+07	6.92506e+07	Camk2d	Calcium/calmodulin-dependent protein kinase type II subunit delta	S	330	SAAKSLLKKPDGVKESTESSNTTIEDEDVKA	Camk2d_S330
ps684	3.95153e+07	3.26515e+07	2.51239e+07	2.63896e+07	3.5227e+07	5.03421e+07	1.80695e+07	7.76538e+07	7.28108e+07	2.2289e+07	1.02478e+08	4.65279e+07	9.98301e+07	5.59779e+07	1.95159e+07	1.043e+08	80242778	Camk2d	Calcium/calmodulin-dependent protein kinase type II subunit delta	S	333	KSLLKKPDGVKESTESSNTTIEDEDVKARKQ	Camk2d_S333
ps691	9.98504e+07	1.02307e+08	1.17649e+08	1.43072e+08	1.1027e+08	1.71929e+08	1.14717e+08	121605430	1.42321e+08	143520700	1.29726e+08	197451908	2.01783e+08	1.64095e+08	1.98063e+08	1.30532e+07	1.52259e+08	BC037034	Uncharacterized protein C7orf43 homolog	S	517	RDLVERHQASLGRSQSFSHQQPSRSHLMRSG	BC037034_S517
ps693	2.41924e+07	2.53998e+07	6.69932e+07	8.99094e+06	3.62067e+06	2.53516e+06	3.73308e+06	3.09225e+06	4.50465e+06	4.65867e+07	1.89259e+06	2.94614e+06	1.55973e+06	1.02354e+06	3.06267e+06	2.90617e+06	2.38715e+06	Adgrl2;Lphn2	Latrophilin-2	S	154	ADDHLQSPNRDSLYTSMPNLRDSPYPESSPD	Adgrl2_S154;Lphn2_S154
ps694	8.8373e+07	7.86131e+07	1.07831e+08	5.5472e+07	7.45266e+07	6.04738e+07	5.48998e+07	5.90222e+07	4.90065e+07	8.32787e+07	4.71997e+07	5.87563e+07	4.0758e+07	3.14669e+07	4.70994e+07	4.56624e+07	2.91329e+07	Adgrl2;Lphn2	Latrophilin-2	S	210	AGRHLHMCYQISRGNSDGYIIPINKEGCIPE	Adgrl2_S210;Lphn2_S210
ps695	1.00852e+07	5.33294e+06	9.64469e+06	6.77439e+06	5.54425e+06	4.49746e+06	5.99778e+06	1.00324e+07	6.62007e+06	9.57006e+06	6.35224e+06	6.54351e+06	5.46389e+06	4.91147e+06	6.16806e+06	3.61159e+06	5.69876e+06	Adgrl2;Lphn2	Latrophilin-2	S	180	ESSPDMAEDLSPSRRSENEDIYYKSMPNLGA	Adgrl2_S180;Lphn2_S180
ps696	3.20966e+07	3.52447e+07	2.99467e+07	4.4756e+07	3.35942e+07	8.18809e+07	6.04772e+07	9.99267e+07	3.03693e+07	2.95335e+07	3.0008e+07	2.77447e+07	2.32594e+07	3.06242e+07	3.52936e+07	4.7313e+07	4.92553e+07	Adgrl2;Lphn2	Latrophilin-2	S	189	LSPSRRSENEDIYYKSMPNLGAGRHLHMCYQ	Adgrl2_S189;Lphn2_S189
ps697	3.0859e+06	4.64935e+06	4.21775e+06	3.96074e+06	6.74895e+06	5.50786e+06	7.9772e+06	8.77098e+06	3.42072e+06	6.07797e+06	3.99231e+06	1.4589e+07	7.28059e+06	6.41475e+06	6.34705e+06	1.03698e+07	4.64532e+06	Adgrl2;Lphn2	Latrophilin-2	S	114	RHKELEAPLIPQRTHSLLYQPQKKVKPEATD	Adgrl2_S114;Lphn2_S114
ps699	2.39871e+07	9.84177e+06	1.24156e+07	1.66033e+07	1.7006e+07	1.93333e+07	1.62341e+07	1.86545e+07	1.40661e+07	1.47479e+07	1.29907e+07	2.06655e+07	1.49099e+07	1.46466e+07	1.6327e+07	1.53224e+07	1.07509e+07	Slc15a4	Solute carrier family 15 member 4	S	299	GLGVFQQSSKHSLFDSCKMSRGGPFTEDKVE	Slc15a4_S299
ps701	2.45062e+07	3.33151e+07	2.81105e+07	2.77856e+07	2.63294e+07	2.3677e+07	2.48051e+07	2.52585e+07	3.54707e+07	2.88379e+07	3.28125e+07	3.63031e+07	2.00812e+07	1.33815e+07	2.70218e+07	2.21216e+07	1.85702e+07	Srpk2	SRSF protein kinase 2;SRSF protein kinase 2 N-terminal;SRSF protein kinase 2 C-terminal	S	8	________MSVNSEKSSSSERPEPQQKAPLV	Srpk2_S8
ps702	2.45062e+07	3.33151e+07	2.89232e+07	2.64937e+07	2.63018e+07	2.3677e+07	2.48051e+07	2.52585e+07	3.54707e+07	2.80543e+07	3.28125e+07	3.63031e+07	2.00812e+07	1.33815e+07	2.56927e+07	2.36607e+07	1.85702e+07	Srpk2	SRSF protein kinase 2;SRSF protein kinase 2 N-terminal;SRSF protein kinase 2 C-terminal	S	9	_______MSVNSEKSSSSERPEPQQKAPLVP	Srpk2_S9
ps703	9.5907e+07	1.41096e+08	2.91206e+08	851479306	6.69784e+08	5.4704e+08	7.24406e+08	5.98667e+08	1.10065e+08	6.86838e+08	1.1525e+08	9.32535e+08	5.99556e+08	4.45622e+08	5.02006e+08	4.82561e+08	6.06312e+08	Srpk2	SRSF protein kinase 2;SRSF protein kinase 2 N-terminal;SRSF protein kinase 2 C-terminal	S	10	______MSVNSEKSSSSERPEPQQKAPLVPP	Srpk2_S10
ps705	2.63827e+07	4.40886e+06	6.34085e+06	4.89841e+07	2.03522e+07	4.41405e+07	3.34713e+07	3.6705e+07	1.62475e+07	4.86187e+07	1.01703e+07	2.99035e+07	2.28859e+07	3.27987e+07	4.28759e+07	7.16668e+07	3.08835e+07			S	170	AAHAHPGPRGSTPAGSPPQHQFHPGRRKREN	_S170
ps706	1.46066e+07	1.3352e+07	1.32988e+07	1.26606e+07	1.24329e+07	1.15848e+07	4.32463e+06	1.0531e+07	1.86617e+07	1.22777e+07	1.30127e+07	1.33446e+07	2.04333e+07	1.68725e+07	1.25773e+07	1.50873e+07	1.70274e+07	Aimp1	Aminoacyl tRNA synthase complex-interacting multifunctional protein 1;Endothelial monocyte-activating polypeptide 2	S	99	TPLQTNCTASESVVQSPSVATTASPATKEQI	Aimp1_S99
ps707	1.46066e+07	2.6427e+07	1.45774e+07	1.38378e+07	1.96503e+07	1.42222e+07	4.32463e+06	1.51432e+07	3.40576e+07	2.85493e+07	3.07385e+07	2.44941e+07	3.23111e+07	2.74404e+07	2.28956e+07	2.62427e+07	1.70274e+07	Aimp1	Aminoacyl tRNA synthase complex-interacting multifunctional protein 1;Endothelial monocyte-activating polypeptide 2	S	107	ASESVVQSPSVATTASPATKEQIKAGEEKKV	Aimp1_S107
ps708	3.46537e+07	4.65224e+07	87694823	3.7307e+07	2.20954e+07	1.89667e+07	3.01106e+07	4.37549e+07	1.84022e+07	2.48396e+07	3.81784e+07	2.67325e+07	1.73218e+07	2.24706e+07	1.79005e+07	3.35697e+07	2.2977e+07	Rps27	40S ribosomal protein S27	S	11	_____MPLAKDLLHPSPEEEKRKHKKKRLVQ	Rps27_S11
ps710	8.14776e+06	1.3986e+07	1.87069e+07	7.69303e+06	5.27292e+06	7.43944e+06	6.761e+06	1.33958e+07	6.97029e+06	5.90839e+06	4.89522e+06	7.9557e+06	3.26591e+06	3.72135e+06	7.40905e+06	6.14069e+06	6.07431e+06	Capza1	F-actin-capping protein subunit alpha-1	S	9	_______MADFEDRVSDEEKVRIAAKFITHA	Capza1_S9
ps714	35351513	2.13173e+07	1.85544e+07	1.82763e+07	2.06364e+07	1.80246e+07	3.31244e+07	5.19219e+07	5.3055e+07	3.92489e+07	4.06223e+07	1.58048e+07	1.67944e+07	1.88571e+07	2.72574e+07	3.60332e+07	4.17826e+07	Pacrgl	PACRG-like protein	S	47	HRTTVQRSKSSSLTSSPEAARRARPRPSDKL	Pacrgl_S47
ps716	9.39162e+06	6.14582e+06	9.65257e+06	1.33256e+07	1.01815e+07	9.51349e+06	8.13575e+06	7.3765e+06	6.72348e+06	6.80008e+06	7.02905e+06	8.65045e+06	6.45103e+06	7.28634e+06	1.21423e+07	8.33406e+06	8.31714e+06	Sh2b3	SH2B adapter protein 3	S	129	LQHLRRGLRQLFRRRSAGELPGATSDTNDID	Sh2b3_S129
ps717	1.31833e+07	1.08462e+07	1.50381e+07	2.57253e+07	1.41517e+07	2.23952e+07	1.75513e+07	1.6825e+07	1.34125e+07	1.42125e+07	1.38696e+07	1.63048e+07	9.59221e+06	9.39559e+06	1.64428e+07	1.89406e+07	1.70231e+07	Sh2b3	SH2B adapter protein 3	S	102	YRATAPPRPALPKARSSEDLGPRPACALQHL	Sh2b3_S102
ps718	1.12593e+07	1.0837e+07	1.10514e+07	8.79696e+06	9.11127e+06	1.80317e+07	1.43928e+07	1.32225e+07	1.08025e+07	1.13977e+07	1.09309e+07	1.48394e+07	1.24315e+07	1.82977e+07	1.21166e+07	9.2721e+06	1.01332e+07	Sh2b3	SH2B adapter protein 3	S	13	___MNEPTVQPSRTSSAPASPASPRGWSDFC	Sh2b3_S13
ps719	1.13974e+07	1.15348e+07	1.1144e+07	8.79696e+06	9.11127e+06	1.80317e+07	1.43928e+07	1.26323e+07	1.08025e+07	1.12152e+07	1.11941e+07	1.48394e+07	1.24315e+07	1.82977e+07	1.17365e+07	9.2721e+06	1.01332e+07	Sh2b3	SH2B adapter protein 3	S	17	NEPTVQPSRTSSAPASPASPRGWSDFCEQHA	Sh2b3_S17
ps720	4.13342e+07	5.87636e+07	3.15003e+07	2.48648e+07	3.09954e+07	2.92881e+07	6.85237e+07	4.16513e+07	1.71631e+07	3.25485e+07	3.05033e+07	3.63377e+07	2.32693e+07	2.56486e+07	4.59631e+07	4.89676e+07	3.72778e+07	Ankib1	Ankyrin repeat and IBR domain-containing protein 1	S	738	QEFLASVARGVAPADSPDAPRRSFAGGTWDW	Ankib1_S738
ps722	5.84667e+07	6.57541e+07	9.9963e+07	7.0757e+07	6.12102e+07	6.40555e+07	4.38889e+07	7.87304e+07	8.04272e+07	8.61262e+07	7.78639e+07	5.63862e+07	6.61574e+07	5.14029e+07	6.80038e+07	1.12124e+08	7.02993e+07	Sh2b2	SH2B adapter protein 2	S	106	SVTSALKTATYGHSRSSEDVSAHAATKARVR	Sh2b2_S106
ps731	1.53886e+07	3.3405e+07	2.43524e+07	19828623	1.00163e+07	7.97936e+06	8.5202e+06	7.68749e+06	3.85228e+07	2.66425e+07	4.14508e+07	2.42653e+07	3.10029e+07	27853458	1.85308e+07	2.05439e+07	2.16405e+07	Dnajb6	DnaJ homolog subfamily B member 6	S	15	_MVDYYEVLGVQRHASPEDIKKAYRKQALKW	Dnajb6_S15
ps732	1.89007e+08	1.96147e+08	2.56552e+08	1.50868e+08	2.4729e+08	2.96135e+08	3.64136e+08	246729157	1.38942e+08	1.72176e+08	1.35821e+08	3.78352e+08	2.24317e+08	2.87367e+08	2.05464e+08	1.17604e+08	9.84758e+07	Pdlim5	PDZ and LIM domain protein 5	S	359	RSAAAFKPVGSTSVKSPSWQRPNQAAPSTGR	Pdlim5_S359
ps738	2.81382e+07	2.59764e+07	4.11387e+07	4.96643e+07	4.77038e+07	4.73476e+07	4.98194e+07	3.81359e+07	6.96306e+07	4.38713e+07	3.87025e+07	4.88929e+07	5.3113e+07	6.28976e+07	5.68872e+07	6.82757e+07	9.60123e+07	Pi4k2b	Phosphatidylinositol 4-kinase type 2-beta	S	11	_____MAEACEPTRPSEDEDEEREPLLPRVA	Pi4k2b_S11
ps741	4.91662e+06	4.88646e+06	4.96765e+06	4.91588e+06	4.99194e+06	5.63103e+06	4.62059e+06	2.98536e+06	5.10885e+06	3.59762e+06	6.61896e+06	5.08871e+06	6.57764e+06	5.49823e+06	5.07569e+06	5.34347e+06	5.23256e+06	Aspm	Abnormal spindle-like microcephaly-associated protein homolog	S	206	ECSSPTENKVPTPSISPIRECQSETCLPLFL	Aspm_S206
ps742	9.29797e+06	1.45589e+07	1.33434e+07	1.94742e+07	1.30553e+07	1.13802e+07	7.74644e+06	1.31523e+07	2.04028e+07	1.46755e+07	1.88069e+07	1.16175e+07	1.22625e+07	1.28279e+07	1.17285e+07	1.15229e+07	7.37751e+06	Rilpl1	RILP-like protein 1	S	259	RAELGKLRERLQGEHSQNGEEEEAEIQPQPD	Rilpl1_S259
ps743	5.37228e+07	6.28923e+07	4.31697e+07	7.17835e+07	8.43131e+07	5.93341e+07	4.66273e+07	4.96816e+07	4.55165e+07	4.85688e+07	6.9032e+07	6.98149e+07	5.11006e+07	7.37692e+07	3.01245e+07	7.51863e+07	7.03574e+07	Rilpl1	RILP-like protein 1	S	349	ENRIPQPPPITHPRTSPQPESGIKRLFSFFS	Rilpl1_S349
ps744	1.359e+07	8.11305e+06	1.42841e+07	1.38892e+07	70978888	8.99762e+06	1.0897e+07	1.2756e+07	8.01738e+06	1.12702e+07	1.25615e+07	1.64478e+07	1.36425e+07	4.8864e+07	1.63349e+07	1.7876e+07	1.95176e+07	Cenpa	Histone H3-like centromeric protein A	S	15	_MGPRRKPQTPRRRPSSPAPGPSRQSSSVGS	Cenpa_S15
ps745	1.05466e+08	1.67081e+08	1.88159e+06	1.23073e+08	2.57947e+08	8.99762e+06	1.0897e+07	1.47191e+08	8.01738e+06	1.29511e+08	1.59567e+08	1.19858e+08	1.36425e+07	1.51096e+08	6.75589e+07	7.01086e+07	2.60139e+08	Cenpa	Histone H3-like centromeric protein A	S	16	MGPRRKPQTPRRRPSSPAPGPSRQSSSVGSQ	Cenpa_S16
ps746	1.47957e+07	5.02741e+07	2.39926e+07	1.72524e+07	1.49734e+07	1.61968e+07	3.2163e+07	1.7923e+07	1.71846e+07	2.14247e+07	1.71641e+07	1.35985e+07	8.2816e+06	9.06735e+06	1.27534e+07	2.11569e+07	1.51204e+07	Nexn	Nexilin	S	16	MNDVSQKAEIKEMLASDDEEESSPKIEKAYV	Nexn_S16
ps751	8.9343e+07	9.82605e+07	8.70254e+07	4.24238e+07	8.53437e+07	6.18738e+07	4.39154e+07	5.26488e+07	5.16178e+07	3.39103e+07	5.09653e+07	6.89682e+07	4.41485e+07	2.60659e+07	4.93102e+07	6.11501e+07	5.59091e+07	Nexn	Nexilin	S	296	SMVLDDDSPEIYKTVSQESLTPGKLEINFEQ	Nexn_S296
ps752	4.02511e+07	5.47922e+07	4.61763e+07	3.81217e+07	4.50623e+07	2.87825e+07	4.39154e+07	5.26488e+07	3.47221e+07	4.16485e+07	3.23673e+07	2.71822e+07	1.96238e+07	2.76514e+07	3.71372e+07	2.47775e+07	2.30881e+07	Nexn	Nexilin	S	299	LDDDSPEIYKTVSQESLTPGKLEINFEQLLR	Nexn_S299
ps756	1.31418e+08	1.65883e+08	1.12895e+08	1.43466e+08	2.33009e+08	1.32746e+08	9.80587e+07	1.24559e+08	1.00597e+08	9.48893e+07	1.27898e+08	2.04073e+08	7.83453e+07	7.80079e+07	1.34315e+08	181710700	1.02763e+08	Brap	BRCA1-associated protein	S	116	QRSREQSESVNTAPESPSKQLPDQISFFSGN	Brap_S116
ps760	1.0075e+07	1.50244e+07	8.61308e+06	8.9846e+06	6.12529e+06	9.30555e+06	7.94747e+06	8.84963e+06	7.17577e+06	8.90989e+06	5.43678e+06	7.09347e+06	6.61125e+06	3.90127e+06	7.58882e+06	7.07352e+06	6.69645e+06	Cdkl5	Cyclin-dependent kinase-like 5	S	497	YRTKAKSHGALSDSKSVSNLSEARAQITETN	Cdkl5_S497
ps761	1.74497e+07	1.4318e+07	8.09209e+06	9.58745e+06	1.48583e+07	1.62167e+07	2.63853e+07	1.53903e+07	9.68746e+06	1.11143e+07	1.55424e+07	1.19578e+07	1.009e+07	1.19519e+07	1.27028e+07	1.09829e+07	5.52347e+06	Cdkl5	Cyclin-dependent kinase-like 5	S	720	NDPVPRRVGSFYRVPSPRPDNSFHENNVSTR	Cdkl5_S720
ps762	1.44036e+07	1.92542e+07	3.81466e+06	1.15715e+07	5.93539e+06	5.88698e+06	6.93049e+06	3.15655e+06	3.01022e+07	2.43507e+07	1.66323e+07	1.19156e+07	1.23714e+07	5.78321e+06	8.4849e+06	7.81865e+06	7.61151e+06	Ppp1cb;Ppp1ca;Ppp1cc	Serine/threonine-protein phosphatase PP1-beta catalytic subunit;Serine/threonine-protein phosphatase PP1-alpha catalytic subunit;Serine/threonine-protein phosphatase PP1-gamma catalytic subunit	S	128	YPENFFLLRGNHECASINRIYGFYDECKRRF	Ppp1cb_S128;Ppp1ca_S128;Ppp1cc_S128
ps763	8.16061e+06	7.06029e+06	6.68697e+06	7.14324e+06	4.80851e+06	8.30952e+06	6.5855e+06	4.84783e+06	5.0798e+06	6.74818e+06	1.07358e+07	6.74352e+06	5.44491e+06	5.29767e+06	9.13674e+06	5.94177e+06	6.32783e+06	Map4	Microtubule-associated protein 4;Microtubule-associated protein	S	617	VKAAEQMSTLPIDAPSPLENLEQKETPGSQP	Map4_S617
ps764	281197353	5.11178e+08	4.84678e+07	2.74515e+08	2.44312e+08	1.99651e+08	2.77474e+08	1.75252e+08	2.68625e+08	3.14742e+08	5.17488e+08	2.36674e+08	1.72123e+08	1.68392e+08	2.61767e+08	1.37826e+08	1.8648e+08	Map4	Microtubule-associated protein 4;Microtubule-associated protein;Uncharacterized protein C3orf20 homolog	S	667	TGNDITTPPNKEPPPSPEKKAKPLATTQPAK	Map4_S667
ps765	1.12457e+08	1.12078e+08	1.57543e+08	1.15626e+08	8.3133e+07	9.91666e+07	1.41853e+08	1.53811e+08	9.51059e+07	1.19595e+08	9.23371e+07	1.04528e+08	6.68699e+07	8.37031e+07	1.46802e+08	1.02519e+08	1.01266e+08	Map4	Microtubule-associated protein 4;Microtubule-associated protein	S	785	LKPGPKTTPTVSKATSPSTLVSTGPSSRSPA	Map4_S785
ps769	9.47974e+06	1.08808e+07	9.33053e+06	4.17188e+06	1.17575e+07	4.31405e+06	6.66239e+06	7.21287e+06	8.51059e+06	1.00111e+07	1.78765e+07	8.50136e+06	1.11134e+07	6.64111e+06	7.22991e+06	1.29103e+07	6.00266e+06	Map4	Microtubule-associated protein 4;Microtubule-associated protein	S	901	PSSSAPRVSRLATTVSAPDLKSVRSKAKVEK;PSSSAPRVSRLATTVSAPDLKSVRSKVGSTE	Map4_S901
ps770	1.04286e+07	1.05213e+07	1.02121e+07	1.04144e+07	1.39799e+07	9.8627e+06	9.68758e+06	7.54387e+06	1.09357e+07	1.01764e+07	9.25815e+06	1.32276e+07	1.26643e+07	1.5185e+07	1.09782e+07	1.21934e+07	1.34375e+07	Map4	Microtubule-associated protein 4;Microtubule-associated protein	S	828	EGKPADVKRMTAKSASADLSRSKTTSASSVK	Map4_S828
ps771	9.11031e+07	6.59101e+07	7.97834e+07	1.03314e+08	1.0623e+08	109317436	1.49489e+08	1.15656e+08	8.95131e+07	1.15374e+08	1.11064e+08	1.56367e+08	1.59618e+08	1.25075e+08	1.21562e+08	120747494	1.22653e+08	Map4	Microtubule-associated protein 4;Microtubule-associated protein	S	798	ATSPSTLVSTGPSSRSPATTLPKRPTSIKTE	Map4_S798
ps772	2.19537e+07	3.30381e+07	2.36036e+07	2.33542e+07	2.40887e+07	1.26167e+07	2.10648e+07	2.26654e+07	2.76056e+07	2.22472e+07	2.16389e+07	1.60362e+07	1.7534e+07	1.56791e+07	2.08485e+07	2.70989e+07	2.0323e+07	Map4	Microtubule-associated protein 4;Microtubule-associated protein	S	871	GMTSTRVKPMSAPSRSSGALSVDKKPTSTKP	Map4_S871
ps775	9.3027e+07	1.04954e+08	1.95881e+07	2.957e+07	2.88876e+07	1.26e+07	2.36637e+07	1.41037e+07	7.26933e+07	5.32892e+07	4.62313e+07	7.06893e+06	1.94337e+07	1.75688e+07	2.3492e+07	2.03131e+07	8.69721e+06	Fnbp1l	Formin-binding protein 1-like	S	501	RHSSDINHLVTQGRESPEGSYTDDANQEVRG	Fnbp1l_S501
ps776	6.76892e+07	8.79738e+07	4.01071e+07	6.82162e+07	1.86409e+07	4.03714e+07	9.27532e+06	3.27795e+07	5.58568e+07	4.22396e+07	3.09071e+07	1.52779e+07	2.84006e+07	9.67093e+06	3.70044e+07	2.64476e+07	2.58161e+07	Fnbp1l	Formin-binding protein 1-like	S	505	DINHLVTQGRESPEGSYTDDANQEVRGPPQQ	Fnbp1l_S505
ps777	1.9392e+08	5.14985e+07	5.43627e+07	2.21404e+08	7.25498e+07	5.8804e+07	5.94779e+07	1.03691e+08	7.10788e+07	4.28197e+07	1.40748e+08	4.51717e+07	4.01501e+07	4.94987e+07	1.09284e+08	7.68744e+07	6.70215e+07	Fnbp1l	Formin-binding protein 1-like	S	488	SEVEGKTGIRGDRRHSSDINHLVTQGRESPE	Fnbp1l_S488
ps778	1.7956e+07	1.14285e+07	1.77451e+07	2.31545e+07	4.30339e+07	3.51921e+07	1.81299e+07	1.90404e+07	1.5222e+07	1.80466e+07	1.83182e+07	8.6274e+06	1.94814e+07	1.85098e+07	1.79739e+07	1.77547e+07	1.78496e+07	Fnbp1l	Formin-binding protein 1-like	S	489	EVEGKTGIRGDRRHSSDINHLVTQGRESPEG	Fnbp1l_S489
ps779	3.42605e+07	3.57872e+07	3.48487e+07	3.23846e+07	3.67803e+07	3.1654e+07	3.99994e+07	5.04498e+07	3.50389e+07	3.43716e+07	3.33083e+07	3.66653e+07	1.80663e+07	2.3927e+07	3.89794e+07	3.75939e+07	3.22555e+07	Fnbp1l	Formin-binding protein 1-like	S	295	DFPFEDYSQHIYRTISDGTISAAKQESGKMD	Fnbp1l_S295
ps782	67473524	107740941	1.24384e+08	8.85862e+07	1.05471e+08	8.36111e+07	9.37243e+07	7.81043e+07	2.79414e+07	5.76904e+07	4.30713e+07	8.99084e+07	2.26111e+07	2.7097e+07	7.13432e+07	4.8186e+07	3.82777e+07	Vcam1	Vascular cell adhesion protein 1	S	166	DLFKGDQLMNRQEFSSEEMTKSLETKSLEVT	Vcam1_S166
ps784	5.37587e+06	5.27414e+06	5.20296e+06	5.026e+06	2.19851e+06	3.13849e+06	5.413e+06	4.07281e+06	7.26254e+06	6.21501e+06	6.93222e+06	4.53702e+06	9.38982e+06	7.57907e+06	7.1125e+06	1.13961e+07	1.12022e+07			S	27	ESCGEEQERGGERRPSEPLEPRGASARGADR	_S27
ps791	1.58419e+08	2.443e+08	2.1149e+08	2.32694e+08	1.64557e+08	1.42484e+08	8.40279e+07	6.75641e+07	2.28994e+08	1.86992e+08	2.30006e+08	9.40507e+07	1.05285e+08	9.73831e+07	106096824	1.22026e+08	1.13315e+08	Lrrfip2	Leucine-rich repeat flightless-interacting protein 2	S	133	ASATTPLSGNSSRRGSGDTSSLIDPDTSLSE	Lrrfip2_S133
ps792	4.67182e+07	2.81056e+07	2.8583e+07	2.40324e+07	9.64873e+06	2.48056e+07	1.64902e+07	7.29167e+06	3.31527e+07	3.15527e+07	8.98972e+06	4.34282e+06	2.32331e+07	1.47857e+07	2.76076e+07	4.66414e+06	1.37107e+07	Lrrfip2	Leucine-rich repeat flightless-interacting protein 2	S	137	TPLSGNSSRRGSGDTSSLIDPDTSLSELRES	Lrrfip2_S137
ps793	1.46965e+07	1.38812e+07	2.81139e+07	1.26512e+07	9.64873e+06	1.32458e+07	1.14019e+07	1.39346e+07	1.54341e+07	2.95759e+07	1.63744e+07	8.85219e+06	9.05332e+06	1.16838e+07	2.76076e+07	1.39374e+07	1.89932e+07	Lrrfip2	Leucine-rich repeat flightless-interacting protein 2	S	138	PLSGNSSRRGSGDTSSLIDPDTSLSELRESL	Lrrfip2_S138
ps795	8.85994e+06	8.74932e+06	1.01006e+07	1.00506e+07	1.73919e+06	4.51333e+06	5.70935e+06	5.79647e+06	7.92756e+06	7.9163e+06	8.69122e+06	4.52939e+06	4.93416e+06	4.10379e+06	1.19253e+08	3.25194e+06	9.41737e+06	Lrrfip2		S	117	DKQYAENYTRPSSRNSASATTPLSGNSSRRG	Lrrfip2_S117
ps796	1.70495e+08	1.28191e+08	2.26767e+07	7.72378e+07	1.19049e+08	1.18056e+08	1.12951e+08	7.11162e+07	2.15077e+08	1.82368e+08	1.75916e+07	6.63433e+06	1.62473e+08	1.83412e+08	1.40816e+08	2.04821e+08	2.4761e+08	Lrrfip2		S	125	TRPSSRNSASATTPLSGNSSRRGSGDTSSLI	Lrrfip2_S125
ps797	9.10408e+07	1.28191e+08	9.47511e+07	2.66494e+07	5.53905e+07	5.10524e+07	1.20022e+07	6.54689e+07	1.2953e+08	9.81451e+07	7.30545e+07	5.95787e+07	8.68968e+07	1.11962e+08	1.31591e+07	1.16256e+07	1.64744e+08	Lrrfip2		S	128	SSRNSASATTPLSGNSSRRGSGDTSSLIDPD	Lrrfip2_S128
ps798	1.41867e+07	1.63774e+07	3.04552e+08	1.73269e+08	2.19734e+08	1.9973e+08	278268481	3.78892e+06	5.11338e+08	9.81451e+07	3.09973e+08	5.95787e+07	8.68968e+07	391372930	2.22771e+08	3.89733e+08	5.50864e+08	Lrrfip2		S	129	SRNSASATTPLSGNSSRRGSGDTSSLIDPDT	Lrrfip2_S129
ps801	9.91739e+06	9.49765e+06	1.31296e+07	8.89785e+06	6.23683e+06	9.5867e+06	7.43112e+06	1.00232e+07	1.08248e+07	7.03859e+06	1.12907e+07	1.16027e+07	1.47516e+07	1.06491e+07	1.07596e+07	1.06516e+07	1.27493e+07	Rprd2	Regulation of nuclear pre-mRNA domain-containing protein 2	S	633	SEVSSTSASKASVGQSPVLPSTTFKLPSSSL	Rprd2_S633
ps802	1.6595e+07	1.3186e+07	2.9188e+07	1.86367e+07	2.74169e+07	2.2554e+07	3.71878e+07	3.06698e+07	1.29751e+07	1.65654e+07	3.67448e+07	3.00576e+07	2.87626e+07	3.6531e+07	3.36552e+07	4.28402e+07	4.24301e+07	Rprd2	Regulation of nuclear pre-mRNA domain-containing protein 2	S	392	PEPVTDNRDVEDMELSDVEDDGSKIIVEDRK	Rprd2_S392
ps804	1.58578e+08	1.32671e+08	1.65501e+08	2.23029e+08	3.20758e+08	1.21024e+08	1.80969e+08	2.39719e+08	2.62658e+08	1.06084e+08	1.98328e+08	1.28116e+08	3.11716e+08	1.90397e+08	3.90947e+08	1.01243e+08	2.76715e+08	Rprd2	Regulation of nuclear pre-mRNA domain-containing protein 2	S	947	FGAFNIRGNEPGSERSPSPSKNDAFFTPDSN	Rprd2_S947
ps805	1.42952e+08	1.32671e+08	1.60019e+08	2.23029e+08	3.20758e+08	1.21024e+08	1.80969e+08	2.39719e+08	2.62658e+08	1.06084e+08	1.98328e+08	1.28116e+08	3.11716e+08	1.90397e+08	3.90947e+08	1.01243e+08	2.76715e+08	Rprd2	Regulation of nuclear pre-mRNA domain-containing protein 2	S	949	AFNIRGNEPGSERSPSPSKNDAFFTPDSNHS	Rprd2_S949
ps808	3.37345e+07	2.03126e+07	3.42142e+07	9.76837e+06	3.0355e+07	2.77778e+07	2.28109e+07	3.85696e+07	3.33435e+07	2.43846e+07	3.71081e+07	1.79106e+07	3.52754e+07	4.19168e+07	3.23867e+07	3.29904e+07	4.68718e+06	Rprd2	Regulation of nuclear pre-mRNA domain-containing protein 2	S	738	HASDFQRGPTSTSVDSIDGTPVRDERSGTPT	Rprd2_S738
ps812	7.9959e+06	1.0252e+07	9.77234e+06	8.86286e+06	9.03991e+06	8.88968e+06	1.09616e+07	1.07971e+07	1.21974e+07	1.22925e+07	1.17532e+07	1.10392e+07	1.55463e+07	1.18012e+07	1.17313e+07	9.35796e+06	1.14398e+07	Rprd2	Regulation of nuclear pre-mRNA domain-containing protein 2	S	498	TSVMKNTGVSSASRPSPGIPTSPSNLSSGLK	Rprd2_S498
ps813	1.16031e+07	1.91781e+07	2.54331e+07	2.81017e+07	4.21656e+07	4.88667e+07	2.93611e+07	2.71109e+07	3.39737e+07	1.82474e+07	3.58732e+07	2.79552e+07	3.10301e+07	3.98025e+07	3.81554e+07	3.77119e+07	4.81442e+07	Rprd2	Regulation of nuclear pre-mRNA domain-containing protein 2	S	504	TGVSSASRPSPGIPTSPSNLSSGLKTPAPAT	Rprd2_S504
ps817	4.66444e+07	4.91983e+07	4.04361e+07	2.09283e+07	2.80467e+07	3.04063e+07	4.08902e+07	4.45276e+07	4.46634e+07	4.41888e+07	1.71812e+07	3.22076e+07	3.68353e+07	3.1898e+07	4.52618e+07	3.31814e+07	4.83949e+07	Rprd2	Regulation of nuclear pre-mRNA domain-containing protein 2	S	374	MGGEEPQSPAMESDKSATPEPVTDNRDVEDM	Rprd2_S374
ps818	7.7523e+06	1.24481e+07	9.81956e+06	10997921	1.88742e+07	1.3623e+07	2.23325e+07	2.59403e+07	1.14303e+07	1.10432e+07	1.79183e+07	2.37306e+07	1.94082e+07	2.11547e+07	2.09573e+07	2.0316e+07	2.41281e+07	Rprd2	Regulation of nuclear pre-mRNA domain-containing protein 2	S	612	LLSSTQSFIPKSFNYSPSSSTSEVSSTSASK	Rprd2_S612
ps821	4.97567e+06	3.47979e+06	6.68302e+06	9.11693e+06	2.81644e+06	3.9773e+06	1.93275e+06	3.70684e+06	6.63191e+06	3.84843e+06	7.87707e+06	2.78279e+06	5.84393e+06	4.83815e+06	4.39797e+06	5.91729e+06	5.86691e+06	Tsc22d2		S	587	QTQPLVGQVDDTRRKSEPLPQAPLSLIAESK	Tsc22d2_S587
ps828	5.39338e+06	3.49792e+06	3.50101e+06	2.35609e+06	2.99457e+06	2.60206e+06	1.7125e+06	3.72326e+06	3.80985e+06	3.57087e+06	5.31994e+06	4.46136e+06	1.16285e+06	4.4018e+06	2.86851e+06	3.05538e+06	3.34597e+06	Lrrc40	Leucine-rich repeat-containing protein 40	S	38	RGPSVPQGLLKAARSSGQLNLAGRNLGEVPQ	Lrrc40_S38
ps831	1.07388e+07	9.72287e+06	1.04007e+07	9.86329e+06	7.60852e+06	7.86865e+06	6.82562e+06	1.17397e+07	1.19011e+07	1.03773e+07	1.16694e+07	9.64512e+06	1.24792e+07	1.32931e+07	9.61486e+06	1.11803e+07	2.00273e+07	Zgrf1	Protein ZGRF1	S	663	ASQSIQGNAINCGGVSPSKKPRGVNRSLYSP	Zgrf1_S663
ps832	4.84702e+06	6.54239e+06	4.20416e+06	7.38913e+06	7.02939e+06	7.8796e+06	1.00257e+07	5.23319e+06	7.03967e+06	7.27806e+06	1.05642e+07	9.45187e+06	9.26888e+06	8.96809e+06	8.49812e+06	1.14419e+07	1.11658e+07	Zgrf1	Protein ZGRF1	S	701	DPAPENSDLLSEARKSPAIEVSRALLECPCE	Zgrf1_S701
ps833	1.02185e+07	8.85493e+06	1.02052e+07	1.38825e+07	6.67971e+06	6.44674e+06	4.04073e+06	5.77593e+06	1.121e+07	1.10263e+07	1.11878e+07	1.1049e+07	1.9423e+07	1.37503e+07	1.07439e+07	1.11827e+07	9.36069e+06	Zgrf1	Protein ZGRF1	S	331	TRTTSRWARYLPSQRSPPCSAADENDTEDKP	Zgrf1_S331
ps837	1.50599e+07	1.34119e+07	2.34457e+07	7.16492e+06	7.02155e+06	9.61425e+06	6.08479e+06	2.2431e+07	1.26001e+07	1.78995e+07	1.26949e+07	1.09007e+07	1.03049e+07	1.09397e+07	1.9736e+07	4.90615e+06	1.01277e+07	Dclk1	Serine/threonine-protein kinase DCLK1	S	742	AQPAPPELNSESEDYSPSSSETVRSPNSPF_	Dclk1_S742
ps839	3.93307e+08	3.58113e+08	4.09871e+08	3.36744e+08	1128783057	5.92317e+08	7.45954e+08	1138998410	5.6806e+07	4.04929e+08	1.22199e+08	9.90509e+08	314414533	2.90867e+08	3.15974e+08	1.65437e+08	2.77558e+08	Dclk1	Serine/threonine-protein kinase DCLK1	S	352	SPGSLRKQRISQHGGSSTSLSSTKVCSSMDE	Dclk1_S352
ps840	2.06573e+08	6.74253e+08	4.14915e+07	1.21753e+08	4.00354e+08	1.59788e+08	8.98224e+06	7.42601e+07	6.11002e+07	6.67653e+07	1.64677e+07	1.08147e+08	1.21468e+08	113715088	3.15974e+08	2.3634e+07	8.33022e+07	Dclk1	Serine/threonine-protein kinase DCLK1	S	353	PGSLRKQRISQHGGSSTSLSSTKVCSSMDEN	Dclk1_S353
ps841	4.71265e+07	724438480	1.02716e+08	2.48436e+08	1.76845e+08	5.46532e+07	2.10842e+08	1.8455e+08	6.11002e+07	9.74738e+07	5.74323e+07	445529844	1.02183e+08	1.10618e+08	1.60409e+08	1.2611e+08	1.19245e+08	Dclk1	Serine/threonine-protein kinase DCLK1	S	355	SLRKQRISQHGGSSTSLSSTKVCSSMDENDG	Dclk1_S355
ps843	4.71265e+07	1.1333e+08	7.72063e+07	6.82798e+07	7.9957e+07	5.46532e+07	2.01864e+08	2.42048e+08	6.0227e+07	8.98147e+07	6.41289e+07	1.49868e+08	2.31088e+07	3.46688e+07	8.89404e+07	4.02957e+07	2.98538e+07	Dclk1	Serine/threonine-protein kinase DCLK1	S	358	KQRISQHGGSSTSLSSTKVCSSMDENDGPGE	Dclk1_S358
ps845	1.95512e+08	1.82832e+08	3.22247e+08	1.25648e+08	2.93361e+08	1.62087e+08	2.79054e+08	3.80977e+08	7.87836e+07	2.36136e+08	8.04996e+07	2.43901e+08	9.59632e+07	8.41161e+07	213504003	9.61313e+07	7.25317e+07	Dclk1	Serine/threonine-protein kinase DCLK1	S	330	NGTPGSQLSTPRSGKSPSPSPTSPGSLRKQR	Dclk1_S330
ps846	6.61806e+08	6.61111e+08	9.1896e+08	5.18959e+08	1057669512	5.15079e+08	9.82441e+08	1282165402	3.32809e+08	708917809	2.91925e+08	7.90362e+08	3.40207e+08	3.34994e+08	750204447	4.12514e+08	298341515	Dclk1	Serine/threonine-protein kinase DCLK1	S	332	TPGSQLSTPRSGKSPSPSPTSPGSLRKQRDL;TPGSQLSTPRSGKSPSPSPTSPGSLRKQRIS	Dclk1_S332
ps847	4.18128e+07	2.82204e+07	6.02005e+07	2.1499e+07	1.22368e+07	3.84643e+08	1.57761e+07	2.5764e+07	1.20569e+07	18145564	5.47049e+06	1.34061e+07	5.49715e+06	4.35188e+06	1.90955e+07	6.20777e+06	4.57722e+06	Dclk1	Serine/threonine-protein kinase DCLK1	S	334	GSQLSTPRSGKSPSPSPTSPGSLRKQRDLYR;GSQLSTPRSGKSPSPSPTSPGSLRKQRISQH	Dclk1_S334
ps848	9.05737e+08	9.5999e+08	1207622619	7.12552e+08	1131009662	3.41e+08	1351087844	1547577917	2.97863e+08	9.57918e+08	445702715	3.63603e+08	4.96427e+08	5.05421e+08	1090844334	6.30551e+08	4.95722e+08	Dclk1	Serine/threonine-protein kinase DCLK1	S	337	LSTPRSGKSPSPSPTSPGSLRKQRDLYRPLS;LSTPRSGKSPSPSPTSPGSLRKQRISQHGGS	Dclk1_S337
ps849	8.22744e+06	8.79378e+06	9.0864e+06	8.61248e+06	1.9258e+07	5.61516e+06	6.57421e+06	1.11899e+07	3.14726e+06	1.79239e+07	6.67155e+06	1.72139e+07	3.28656e+06	7.55154e+06	9.01817e+06	9.5016e+06	3.68607e+06	Dclk1	Serine/threonine-protein kinase DCLK1	S	340	PRSGKSPSPSPTSPGSLRKQRDLYRPLSSDD;PRSGKSPSPSPTSPGSLRKQRISQHGGSSTS	Dclk1_S340
ps850	1.21914e+08	1.63736e+08	1.73733e+08	2.4386e+07	1.69423e+08	8.28254e+07	1.19395e+08	2.25127e+08	9.03992e+07	2.01203e+08	8.29879e+07	151999406	8.46342e+07	7.06057e+07	1.98262e+08	2.65123e+07	7.61369e+07	Dclk1	Serine/threonine-protein kinase DCLK1	S	305	ASRRGTTKSPGPSRRSKSPASTSSVNGTPGS	Dclk1_S305
ps851	2.61013e+08	3.24203e+08	475701189	6.01382e+06	403026233	1.5354e+08	4.33972e+08	7.43957e+08	6.94353e+07	3.47703e+08	1.64716e+08	3.38992e+08	1.59404e+08	1.92484e+08	4.83039e+08	1.64129e+08	1.56743e+08	Dclk1	Serine/threonine-protein kinase DCLK1	S	307	RRGTTKSPGPSRRSKSPASTSSVNGTPGSQL	Dclk1_S307
ps852	7.50969e+06	7.44857e+06	1.23367e+07	6.01382e+06	1.10705e+07	3.84286e+06	8.86836e+06	1.32233e+07	5.6865e+06	7.06966e+06	6.12426e+06	8.15493e+06	1.95127e+06	5.47581e+06	8.90412e+06	4.45261e+06	5.18934e+06	Dclk1	Serine/threonine-protein kinase DCLK1	S	310	TTKSPGPSRRSKSPASTSSVNGTPGSQLSTP	Dclk1_S310
ps854	8.78541e+06	7.44857e+06	1.23367e+07	6.01382e+06	2.11315e+07	7.16698e+06	8.86836e+06	1.32233e+07	7.82839e+06	8.87828e+06	7.05196e+06	1.48594e+07	4.46043e+06	7.60084e+06	1.39411e+07	4.45261e+06	7.32585e+06	Dclk1	Serine/threonine-protein kinase DCLK1	S	313	SPGPSRRSKSPASTSSVNGTPGSQLSTPRSG	Dclk1_S313
ps855	5.80768e+06	3.12932e+08	3.69583e+08	1.95466e+08	2.13065e+08	1.53532e+08	2.51953e+08	3.62148e+08	1.5837e+08	5.45979e+08	1.97871e+08	2.28328e+08	1.03779e+08	1.10991e+08	5.01719e+08	9.67171e+07	1.68654e+08	Dclk1	Serine/threonine-protein kinase DCLK1	S	32	KAQRYSRGSRVNGLPSPTHSAHCSFYRTRTL	Dclk1_S32
ps856	2.10275e+08	3.12932e+08	3.69583e+08	2.04301e+08	2.17529e+08	1.53532e+08	2.58724e+08	3.52038e+08	1.5837e+08	5.55672e+08	1.97871e+08	2.39559e+08	1.06519e+08	1.13976e+08	5.08554e+08	9.67171e+07	1.68654e+08	Dclk1	Serine/threonine-protein kinase DCLK1	S	36	YSRGSRVNGLPSPTHSAHCSFYRTRTLQTLS	Dclk1_S36
ps862	2.2941e+08	1.87675e+08	211199040	2.77519e+08	1.26673e+08	2.1804e+08	5.9831e+07	1.44289e+08	1.01047e+08	1.8399e+08	9.2213e+07	1.75267e+08	1.23846e+08	9.55427e+07	1.63019e+08	7.72188e+07	5.22574e+07	Gphn	Gephyrin;Molybdopterin adenylyltransferase;Molybdopterin molybdenumtransferase	S	188	IVKVKEVHDELEDLPSPPPPLSPPPTTSPHK	Gphn_S188
ps863	2.2941e+08	1.87675e+08	211199040	2.8319e+08	1.71502e+08	2.23206e+08	83973133	1.44289e+08	1.01047e+08	1.89314e+08	9.2213e+07	1.79652e+08	1.26824e+08	9.55427e+07	1.69403e+08	7.72188e+07	6.51571e+07	Gphn	Gephyrin;Molybdopterin adenylyltransferase;Molybdopterin molybdenumtransferase	S	194	VHDELEDLPSPPPPLSPPPTTSPHKQTEDKG	Gphn_S194
ps864	1.5768e+08	8.66021e+07	79585195	2.07022e+07	1.26673e+08	1.45524e+08	6.49283e+07	6.1835e+07	4.64092e+07	7.62464e+07	5.41268e+07	2.00355e+07	5.71147e+07	4.89191e+07	8.57517e+07	5.81064e+07	5.63254e+07	Gphn	Gephyrin;Molybdopterin adenylyltransferase;Molybdopterin molybdenumtransferase	S	200	DLPSPPPPLSPPPTTSPHKQTEDKGVQCEEE	Gphn_S200
ps866	5.70814e+07	6.16254e+07	2.96063e+07	3.08651e+07	3.5209e+07	2.63127e+07	6.20388e+07	1.50612e+07	1.01576e+07	1.92634e+07	2.19016e+07	1.01278e+07	1.86505e+07	1.10266e+07	2.38664e+07	1.00818e+07	8.00756e+06	Tcf7l1	Transcription factor 7-like 1	S	169	LDVPSSATVKDTRSPSPAHLSNKVPVVQHPH	Tcf7l1_S169
ps869	2.18176e+07	3.09787e+07	3.51857e+07	2.7425e+07	3.84927e+07	2.88103e+07	3.62035e+07	31686864	1.19443e+07	2.61833e+07	1.5298e+07	2.71051e+07	1.47269e+07	1.18352e+07	2.8138e+07	1.65927e+07	1.18591e+07	Actn1;Actn4;Actn3;Actn2	Alpha-actinin-1;Alpha-actinin-3;Alpha-actinin-2;Alpha-actinin-4	S	140	GMIWTIILRFAIQDISVEETSAKEGLLLWCQ	Actn1_S140;Actn4_S140;Actn3_S140;Actn2_S140
ps872	2.74392e+07	5.12326e+06	1.89602e+07	1.29858e+07	1.25838e+07	2.96452e+07	1.06967e+07	9.48949e+06	1.19072e+07	6.29686e+06	7.9117e+06	4.22583e+06	1.48338e+07	1.11015e+07	1.42787e+07	1.09831e+07	9.81022e+06	Slc9a6	Sodium/hydrogen exchanger	S	622	SPQAYENQEQLKDDDSDLILNDGDISLTYGD	Slc9a6_S622
ps874	8.65887e+06	8.46806e+06	1.64964e+07	9.28107e+06	1.82242e+06	9.39206e+06	5.39616e+06	5.29474e+06	7.71371e+06	7.71425e+06	1.26515e+07	5.02534e+06	5.97626e+06	6.25242e+06	6.70116e+06	6.31227e+06	6.37723e+06	Slc9a6	Sodium/hydrogen exchanger	S	700	DDSEPALNSLDDTRHSPA_____________	Slc9a6_S700
ps875	3.27933e+08	2.57829e+08	2.79271e+08	2.73967e+08	347424708	3.05413e+08	1.90415e+08	1.61149e+08	1.45808e+08	91148848	2.27641e+08	2.31907e+08	2.27403e+08	2.79716e+08	1.74015e+08	2.60598e+08	2.58206e+08	Gatad2b	Transcriptional repressor p66-beta	S	123	MSARRSEPDRGRLTPSPDIIVLSDNEASSPR	Gatad2b_S123
ps876	1.73932e+08	1.49234e+08	1.60501e+08	9.5984e+07	1.5776e+08	2.38135e+08	1.16209e+08	7.75545e+07	3.1146e+08	220938945	1.25011e+08	1.55457e+08	1.32641e+08	1.80217e+08	1.43825e+08	179849058	164605974	Gatad2b	Transcriptional repressor p66-beta	S	130	PDRGRLTPSPDIIVLSDNEASSPRSSSRMEE	Gatad2b_S130
ps877	1.56181e+07	2.00879e+07	1.51881e+07	1.43991e+07	1.32776e+07	1.67063e+07	9.0511e+06	1.02332e+07	1.43514e+07	1.52652e+07	1.70597e+07	1.21894e+07	1.12484e+07	1.41416e+07	1.40949e+07	1.46315e+07	1.36104e+07	Gatad2b	Transcriptional repressor p66-beta	S	135	LTPSPDIIVLSDNEASSPRSSSRMEERLKAA	Gatad2b_S135
ps878	217679969	1.9877e+08	1.85046e+08	1.8225e+08	1.75711e+08	2.59659e+08	1.43663e+08	9.00616e+07	2.26858e+08	134739562	1.905e+08	1.68638e+08	1.48017e+08	2.15475e+08	1.21507e+08	1.06571e+08	1.81088e+08	Gatad2b	Transcriptional repressor p66-beta	S	136	TPSPDIIVLSDNEASSPRSSSRMEERLKAAN	Gatad2b_S136
ps879	8.98217e+06	9.57731e+06	8.7841e+06	1.09606e+07	8.65842e+06	6.00413e+06	9.43069e+06	8.57169e+06	8.81051e+06	8.90372e+06	8.84819e+06	9.27162e+06	9.00067e+06	8.24061e+06	7.89484e+06	8.66145e+06	7.11786e+06	Gatad2b	Transcriptional repressor p66-beta	S	487	QEQEIEQRLQQQAALSPTTAPAVSSVSKQET	Gatad2b_S487
ps883	2.1272e+07	7.02697e+06	1.40367e+07	1.06291e+07	1.08605e+07	8.30317e+06	6.05054e+06	7.80814e+06	9.21592e+06	1.13244e+07	1.23448e+07	1.4173e+07	1.08378e+07	7.51748e+06	9.68258e+06	7.00692e+06	6.22249e+06	Akap17b	A-kinase anchor protein 17B	S	671	KEFTKKLKNHCKDIASETDEHLSPTDGESYP	Akap17b_S671
ps884	2.1272e+07	7.02697e+06	1.40367e+07	1.10734e+07	1.08605e+07	1.06733e+07	6.05054e+06	7.80814e+06	9.21592e+06	1.0638e+07	1.23448e+07	1.4173e+07	1.08378e+07	7.51748e+06	1.03463e+07	7.00692e+06	6.22249e+06	Akap17b	A-kinase anchor protein 17B	S	678	KNHCKDIASETDEHLSPTDGESYPVEKIHSH	Akap17b_S678
ps889	143205346	7.2817e+07	1.42121e+08	1.1646e+08	6.53837e+07	7.57833e+07	3.82648e+07	7.70811e+07	1.32817e+08	1.41718e+08	7.52278e+07	6.13864e+07	7.6611e+07	1.15838e+08	9.1163e+07	9.94534e+07	1.14921e+08	Cul4b	Cullin-4B	S	149	STSSSSTPPQPRDSASPSTSSFCLGVPVATS	Cul4b_S149
ps907	1.14884e+07	9.67615e+06	5.6977e+06	7.61221e+06	6.57061e+06	7.01825e+06	7.14643e+06	7.02023e+06	7.43962e+06	7.78921e+06	8.20509e+06	5.70691e+06	6.23564e+06	5.50533e+06	7.21566e+06	9.77763e+06	7.16277e+06	Ncoa3	Nuclear receptor coactivator 3	S	544	SLLSTLSSPGPKLDNSPNMNISQPSKVSGQD	Ncoa3_S544
ps909	9.01631e+06	6.46658e+06	6.89547e+06	5.72138e+06	3.95201e+06	3.12706e+06	4.1283e+06	4.84861e+06	8.68258e+06	7.08609e+06	7.13905e+06	4.44967e+06	5.94248e+06	7.15715e+06	5.54708e+06	9.21112e+06	4.61051e+06	Ncoa3	Nuclear receptor coactivator 3	S	215	RMLMKTHDILEDVNASPETRQRYETMQCFAL	Ncoa3_S215
ps913	8.89059e+06	1.05403e+07	6.00729e+06	4.09767e+06	5.46271e+06	2.40381e+06	4.1053e+06	4.15421e+06	4.60567e+06	4.01578e+06	3.89207e+06	5.33566e+06	2.83052e+06	1.87129e+06	3.44854e+06	1.88387e+06	3.85713e+06	Zmynd8		S	437	EQDPEKKAPSSHFSASEESMDFLDKSTASPA	Zmynd8_S437
ps914	1.64716e+08	2.9496e+08	9.53146e+07	7.19266e+07	2.33139e+08	2.96452e+08	4.05883e+08	1.40258e+08	3.51594e+06	6.73327e+07	2.66585e+08	3.20759e+08	4.97809e+08	1.13126e+08	4.39891e+08	134603860	9.89299e+07	Zmynd8		S	645	PVSEKPDPTPAKDKASPEPEKDFVEKAKPSP	Zmynd8_S645
ps915	4.69773e+06	4.98074e+06	3.34649e+06	5.05389e+06	1.22219e+07	6.60389e+06	4.85615e+06	5.99683e+06	3.48832e+06	5.03622e+06	4.43507e+06	7.59122e+06	6.62619e+06	5.01559e+06	6.73512e+06	6.16372e+06	7.57009e+06	Zmynd8		S	524	LSESVQQQSAPVPLISPKRQIRSRFQLNLDK	Zmynd8_S524
ps916	1.01931e+07	9.8384e+06	9.06734e+06	1.15928e+07	7.11188e+06	8.75004e+06	5.62257e+06	9.71092e+06	1.19098e+07	1.02054e+07	1.54405e+07	9.21269e+06	7.84309e+06	7.12723e+06	1.24945e+07	6.87973e+06	7.78447e+06	Zmynd8		S	24	DPVSTEKTAPKRRFPSPPHSSNGHSPQDSST	Zmynd8_S24
ps925	8.30898e+06	8.14359e+06	9.53571e+06	8.41167e+06	9.64004e+06	8.67619e+06	4.59935e+06	1.1177e+07	7.94254e+06	8.43546e+06	7.76841e+06	1.34226e+07	4.10205e+06	6.36171e+06	8.54954e+06	7.73884e+06	1.06971e+07	Zmynd8		S	470	KTGQAGSLSGSPKPFSPQAPTPIMTKPDKTS	Zmynd8_S470
ps929	3.92986e+07	3.23429e+07	4.61016e+07	2.98173e+07	2.68041e+07	4.37484e+07	4.97541e+07	4.20224e+07	5.76376e+07	6.23662e+07	5.35745e+07	1.75848e+07	2.66252e+07	2.43458e+07	3.72099e+07	4.72303e+07	5.12923e+07	Zmynd8		S	734	AIGKPPPSSTSAGNQSPPETPVLTRSATQAP	Zmynd8_S734
ps931	1.87473e+07	1.22131e+07	1.20264e+07	1.55364e+07	2.02664e+07	1.37944e+07	3.11673e+07	2.20821e+07	1.4882e+07	1.36277e+07	1.05892e+07	1.78508e+07	1.89894e+07	1.21294e+07	1.69361e+07	1.74994e+07	1.61253e+07	Zmynd8		S	627	KPKPTNQVEVKEEAKSNSPVSEKPDPTPAKD	Zmynd8_S627
ps932	2.20494e+08	3.16053e+08	126470344	2.72784e+08	3.96633e+08	3.63286e+08	3.58319e+08	2.19569e+08	2.81306e+08	2.12614e+08	2.27484e+08	3.32917e+08	4.31547e+08	1.41372e+08	2.9549e+08	4.82711e+08	7.39204e+08	Zmynd8		S	629	KPTNQVEVKEEAKSNSPVSEKPDPTPAKDKA	Zmynd8_S629
ps933	8.91377e+06	1.68729e+07	1.07419e+07	1.0658e+07	8.08025e+06	1.04548e+07	1.14579e+07	1.16127e+07	5.64199e+06	1.0726e+07	1.12733e+07	1.16105e+07	9.91883e+06	1.17671e+07	1.11245e+07	1.31511e+07	2.36455e+07	Zmynd8		S	632	NQVEVKEEAKSNSPVSEKPDPTPAKDKASPE	Zmynd8_S632
ps934	2.84369e+07	1.65746e+07	7.16198e+06	2.51316e+07	1.10217e+07	1.645e+07	2.2773e+07	7.03694e+07	2.34869e+07	1.86843e+07	2.15474e+07	1.50431e+07	2.24976e+07	1.88412e+07	2.07158e+07	6.1114e+07	8.20159e+07	Zmynd8		S	407	SGGAGRRISLSDMPRSPTSTNSSVHTGSDVE	Zmynd8_S407
ps936	1.65089e+07	1.86308e+07	7.16198e+06	1.38892e+07	3.22508e+07	3.63095e+07	5.10871e+07	4.80132e+07	1.75658e+07	1.69725e+07	1.95369e+07	3.10481e+07	1.80713e+07	4.25059e+07	2.77322e+07	3.22626e+07	1.82534e+07	Zmynd8		S	419	MPRSPTSTNSSVHTGSDVEQDPEKKAPSSHF	Zmynd8_S419
ps937	4.52397e+07	2.57155e+07	4.32117e+07	4.62316e+07	8.4786e+07	8.22143e+07	7.8153e+07	6.41449e+07	4.64275e+07	4.67152e+07	4.8914e+07	9.25862e+07	9.47209e+07	6.96231e+07	1.42063e+07	5.70424e+07	6.22489e+07	Zmynd8		S	450	SASEESMDFLDKSTASPASTKTGQAGSLSGS	Zmynd8_S450
ps938	8.2974e+07	1.23725e+08	9.53571e+06	6.02707e+07	7.37484e+07	5.72278e+07	6.08012e+07	5.18524e+07	5.52937e+07	3.09143e+07	5.44292e+07	6.9548e+06	2.6033e+07	2.70636e+07	3.20703e+07	7.46294e+07	3.31755e+06	Zmynd8		S	461	KSTASPASTKTGQAGSLSGSPKPFSPQAPTP	Zmynd8_S461
ps939	2.24243e+08	347454394	9.53571e+06	6.02707e+07	7.37484e+07	5.72278e+07	1.42312e+08	1.19321e+08	1.94094e+08	3.09143e+07	2.28634e+08	6.9548e+06	1.00165e+08	9.91149e+07	7.49482e+07	2.29873e+08	1.29586e+08	Zmynd8		S	465	SPASTKTGQAGSLSGSPKPFSPQAPTPIMTK	Zmynd8_S465
ps946	1.09244e+07	1.60697e+07	1.64679e+07	1.62315e+07	1.14023e+07	1.49011e+07	1.42417e+07	6.12892e+06	3.43781e+07	1.81425e+07	3.49897e+07	1.68832e+07	2.11269e+07	2.99939e+07	1.75486e+07	3.99531e+07	4.09302e+07	Lpin3	Phosphatidate phosphatase LPIN3	S	220	QANLSSGDLMSPKSDSELELRSLEPSPLRAE	Lpin3_S220
ps947	1.54589e+07	2.60588e+07	1.79109e+07	1.4042e+07	1.56583e+07	7.82659e+06	1.84535e+07	1.78482e+07	2.21868e+07	2.03642e+07	1.65317e+07	2.85844e+07	2.67618e+07	2.08535e+07	2.35507e+07	2.4024e+07	2.17542e+07	Nbr1	Next to BRCA1 gene 1 protein	S	657	EDLSGTQFVCETVIRSLTLDAAPDHNPPCRQ	Nbr1_S657
ps948	129490649	1.28861e+08	9.82185e+07	1.33867e+08	1.99886e+08	1.46389e+08	1.38763e+08	1.56705e+08	1.47766e+08	108385543	1.43529e+08	1.60804e+08	2.0379e+08	1.67638e+08	1.34715e+08	1.46332e+08	1.51219e+08	Dhx8	ATP-dependent RNA helicase DHX8	S	250	RTRERTKGKSRYRSRSRSQSPFKDRKDREKY	Dhx8_S250
ps949	1.34159e+08	1.31299e+08	9.82185e+07	135500079	1.99886e+08	1.46389e+08	1.38763e+08	1.56705e+08	1.47766e+08	108385543	1.3865e+08	1.60804e+08	2.0379e+08	1.67638e+08	1.34715e+08	151821064	1.54367e+08	Dhx8	ATP-dependent RNA helicase DHX8	S	252	RERTKGKSRYRSRSRSQSPFKDRKDREKYGE	Dhx8_S252
ps950	1.33802e+08	1.31753e+08	9.82185e+07	1.40861e+08	1.99886e+08	1.46389e+08	1.38763e+08	1.56705e+08	1.47766e+08	108385543	1.39045e+08	1.60804e+08	2.0379e+08	1.67638e+08	1.34715e+08	1.53668e+08	1.53518e+08	Dhx8	ATP-dependent RNA helicase DHX8	S	254	RTKGKSRYRSRSRSQSPFKDRKDREKYGERN	Dhx8_S254
ps953	1.45616e+07	1.98982e+07	1.51389e+07	1.94406e+07	1.3401e+07	1.41206e+07	1.94131e+07	8.64805e+06	1.57454e+07	1.3861e+07	1.99831e+07	2.17427e+07	1.79429e+07	1.67783e+07	1.64708e+07	1.55261e+07	1.379e+07	Aarsd1;Gm27029	Alanyl-tRNA editing protein Aarsd1	S	88	TRRGAQADHFTESPLSPGSQVQVRVDWERRF	Aarsd1_S88;Gm27029_S88
ps954	1.78534e+07	1.31948e+07	1.3855e+07	1.36571e+07	1.8835e+07	2.07063e+06	3.44609e+07	1.89881e+07	1.09374e+07	1.54084e+07	1.48655e+07	1.92192e+07	2.8014e+07	2.01338e+07	1.59258e+07	2.19345e+06	3.50025e+07	Ptges3l		S	147	STKRPPPAMDDLDDDSDS_____________	Ptges3l_S147
ps957	6.07331e+07	6.92962e+07	5.09078e+07	1.14836e+08	6.22588e+07	1.66095e+08	1.59738e+08	572080	7.40927e+07	5.25057e+07	7.19136e+07	2.13536e+08	1.89055e+08	2.93758e+08	32208526	8.83482e+07	2.22067e+08	Arfgef2	Brefeldin A-inhibited guanine nucleotide-exchange protein 2	S	276	GKVSLENGEAPRERGSPVSGRAEPSRGTDSG	Arfgef2_S276
ps958	6.99063e+06	7.39998e+06	7.39105e+06	7.09222e+06	5.86552e+06	6.03921e+06	6.90083e+06	6.98136e+06	7.66578e+06	7.34143e+06	7.53779e+06	9.57926e+06	6.201e+06	8.01962e+06	6.34684e+06	6.19373e+06	1.25604e+07	Arfgef2	Brefeldin A-inhibited guanine nucleotide-exchange protein 2	S	1532	QSLSSIDRNASERGQSQLSNPTDDSWKGAPY	Arfgef2_S1532
ps959	1.53501e+07	1.52757e+07	1.52087e+07	1.50553e+07	1.28698e+07	1.23127e+07	2.01573e+07	1.81009e+07	1.55856e+07	1.57026e+07	1.55369e+07	2.13891e+07	1.29308e+07	1.79847e+07	1.35816e+07	1.75949e+07	1.25604e+07	Arfgef2	Brefeldin A-inhibited guanine nucleotide-exchange protein 2	S	1535	SSIDRNASERGQSQLSNPTDDSWKGAPYAHQ	Arfgef2_S1535
ps960	7.31897e+07	3.76535e+07	4.30338e+07	2.66087e+07	7.40537e+07	4.39643e+07	3.58592e+07	4.60616e+07	2.44132e+07	1.65877e+07	1.0656e+07	4.96745e+07	5.0774e+07	3.63752e+07	6.03455e+07	3.56055e+07	1.50697e+07	Arfgef2	Brefeldin A-inhibited guanine nucleotide-exchange protein 2	S	1518	EEVSDRHLDVDLDRQSLSSIDRNASERGQSQ	Arfgef2_S1518
ps961	1.85166e+08	183693156	1.43636e+08	1.95608e+07	1.5108e+08	1.21381e+08	1.23447e+08	1.16007e+08	1.7012e+07	1.11196e+08	1.28368e+08	3.55552e+07	1.19024e+08	2.55616e+07	4.20572e+07	8.12141e+07	9.58524e+06	Arfgef2	Brefeldin A-inhibited guanine nucleotide-exchange protein 2	S	1520	VSDRHLDVDLDRQSLSSIDRNASERGQSQLS	Arfgef2_S1520
ps962	7.31897e+07	3.76535e+07	4.30338e+07	2.66087e+07	7.40537e+07	4.39643e+07	3.58592e+07	4.60616e+07	2.44132e+07	1.65877e+07	1.0656e+07	4.96745e+07	5.0774e+07	3.63752e+07	4.20572e+07	3.56055e+07	1.50697e+07	Arfgef2	Brefeldin A-inhibited guanine nucleotide-exchange protein 2	S	1521	SDRHLDVDLDRQSLSSIDRNASERGQSQLSN	Arfgef2_S1521
ps964	5.45774e+07	3.83661e+07	5.02872e+07	5.94609e+07	6.61843e+07	5.52555e+07	7.27266e+07	7.28021e+07	7.88935e+07	6.37873e+07	7.69926e+07	8.11897e+07	110500879	9.57746e+07	7.11219e+07	9.89238e+07	7.24692e+07	Arfgef2	Brefeldin A-inhibited guanine nucleotide-exchange protein 2	S	218	QEARELEKPMQSKPQSPVIQATAGSPKFSRL	Arfgef2_S218
ps965	5.81057e+08	3.96117e+08	492213114	3.05258e+08	4.5023e+08	3.59381e+08	4.70749e+08	5.14279e+08	533739493	5.09518e+08	4.24675e+08	6.29333e+08	553837218	5.17841e+08	5.5188e+08	586056126	5.14304e+08	Arfgef2	Brefeldin A-inhibited guanine nucleotide-exchange protein 2	S	227	MQSKPQSPVIQATAGSPKFSRLKQSQAQSKP	Arfgef2_S227
ps966	1.02666e+07	1.21215e+07	9.11186e+06	1.21911e+07	1.4597e+07	1.21135e+07	1.42718e+07	2.84784e+07	1.00082e+07	1.57074e+07	9.94072e+06	1.97807e+07	1.87039e+07	1.2191e+07	1.46078e+07	1.99725e+07	1.30945e+07	Arfgef2	Brefeldin A-inhibited guanine nucleotide-exchange protein 2	S	355	ENSQTNGIADDRQSLSSADNLEPDVQGHQVA	Arfgef2_S355
ps967	2.16677e+07	1.21215e+07	9.11186e+06	1.21911e+07	2.44852e+07	1.21135e+07	1.42718e+07	1.61798e+07	1.00082e+07	1.57074e+07	9.94072e+06	1.97807e+07	1.87039e+07	2.84505e+07	1.46078e+07	1.99725e+07	1.30945e+07	Arfgef2	Brefeldin A-inhibited guanine nucleotide-exchange protein 2	S	356	NSQTNGIADDRQSLSSADNLEPDVQGHQVAA	Arfgef2_S356
ps968	2.98268e+07	3.74613e+07	3.35067e+07	4.57013e+07	2.9106e+07	1.61952e+07	2.05378e+07	2.43184e+07	3.24858e+07	4.07708e+07	3.62639e+07	2.64148e+07	29232423	2.13047e+07	2.81285e+07	2.6289e+07	2.19872e+07	Arfgef2	Brefeldin A-inhibited guanine nucleotide-exchange protein 2	S	240	AGSPKFSRLKQSQAQSKPTTPEKAELPNGDH	Arfgef2_S240
ps969	4.22523e+07	3.64715e+07	5.00339e+07	8.48317e+07	4.98654e+07	5.77627e+07	1.01846e+07	1.03508e+07	5.37844e+07	5.43105e+07	5.19226e+07	4.94587e+07	4.54057e+07	4.74359e+07	1.44244e+07	6.29476e+07	6.86874e+07	Arfgef2	Brefeldin A-inhibited guanine nucleotide-exchange protein 2	S	621	QEMGDGKGLDMARRCSVTSVESTVSSGTQTA	Arfgef2_S621
ps970	3.38545e+07	3.18601e+07	5.00339e+07	8.48317e+07	1.09422e+07	5.77627e+07	1.01846e+07	4.23171e+07	2.48435e+07	2.08796e+07	5.19226e+07	4.94587e+07	1.89615e+07	4.74359e+07	1.44244e+07	2.4621e+07	6.86874e+07	Arfgef2	Brefeldin A-inhibited guanine nucleotide-exchange protein 2	S	624	GDGKGLDMARRCSVTSVESTVSSGTQTAIQD	Arfgef2_S624
ps977	3.52627e+07	2.52001e+07	1.88709e+07	13159836	1.63932e+07	8.79603e+06	1.76776e+07	4.73344e+07	3.24065e+07	3.9145e+07	5.29132e+07	1.53617e+07	5.50423e+06	1.49074e+07	1.86599e+07	1.55198e+07	8.4603e+06	Sh3bp1	SH3 domain-binding protein 1	S	182	TALAELRDNHSQADHSPLTTAAPFSRVYGVS	Sh3bp1_S182
ps978	9.11954e+07	1.19296e+08	1.72322e+08	1.12733e+08	4.21687e+07	7.81024e+07	1.99693e+08	1.20069e+08	1.99908e+08	1.66449e+08	2.35482e+08	1.00567e+08	1.42933e+08	1.54588e+08	6.83135e+07	1.94509e+08	2.18426e+08	Sh3bp1	SH3 domain-binding protein 1	S	456	MAVRERTEADLPKPTSPKVSRNPTETAASAE	Sh3bp1_S456
ps979	5.82804e+06	5.84272e+06	6.03715e+06	6.17824e+06	6.04227e+06	6.65784e+06	7.03144e+06	7.29044e+06	7.55729e+06	3.01995e+06	5.74715e+06	7.19423e+06	8.5712e+06	8.29785e+06	1.30207e+07	7.19859e+06	6.58467e+06	Sh3bp1	SH3 domain-binding protein 1	S	553	VPPQPARRQSRRLPASPVISNMPAQVDQGVA	Sh3bp1_S553
ps980	1.67918e+07	3.43448e+07	1.83507e+07	1.81844e+07	1.07969e+07	8.84762e+06	7.09531e+06	2.78271e+06	4.67327e+07	1.59904e+07	5.18586e+06	6.79682e+06	2.69971e+07	1.51729e+07	1.17468e+07	2.15413e+07	2.00185e+07	Sh3bp1	SH3 domain-binding protein 1	S	497	PARPTMPPPQPSSTRSSPPAPSLPPGSVSPG	Sh3bp1_S497
ps981	2.9084e+07	2.20542e+07	3.51275e+07	2.01641e+07	1.56303e+07	2.78087e+07	7.09531e+06	2.78271e+06	1.79675e+07	2.10561e+07	3.8496e+07	2.41059e+07	1.49849e+07	1.34993e+07	1.48175e+07	5.64078e+06	2.00185e+07	Sh3bp1	SH3 domain-binding protein 1	S	498	ARPTMPPPQPSSTRSSPPAPSLPPGSVSPGT	Sh3bp1_S498
ps983	7.56972e+06	4.18957e+07	3.51275e+07	1.82374e+07	6.14172e+06	1.97071e+06	1.00195e+07	1.543e+07	5.70791e+07	6.30259e+06	1.00548e+07	9.704e+06	2.69971e+07	3.12387e+07	1.89121e+06	2.18502e+07	7.19903e+06	Sh3bp1	SH3 domain-binding protein 1	S	510	TRSSPPAPSLPPGSVSPGTPQALPRRLVGTS	Sh3bp1_S510
ps984	1.03899e+07	1.12962e+07	9.57598e+06	8.31744e+06	1.63709e+07	8.16746e+06	1.42745e+07	13494348	1.73493e+07	12777192	1.96917e+07	1.20976e+07	1.52024e+07	1.66406e+07	1.06359e+07	1.84599e+07	1.68101e+07	Kansl1	KAT8 regulatory NSL complex subunit 1	S	249	VNSMDQPALQGSSRLSPSTDSSSNLTNVKLE	Kansl1_S249
ps985	4.9251e+06	5.02002e+06	8.34584e+06	4.60579e+06	4.16895e+06	4.85603e+06	5.7496e+06	3.76189e+06	4.6426e+06	4.42748e+06	4.69775e+06	2.72732e+06	3.75682e+06	2.24322e+06	3.66763e+06	4.00201e+06	3.82436e+06	Kansl1	KAT8 regulatory NSL complex subunit 1	S	562	VNSLQPVLADQVPGDSSDAEEQLHKKQRLNL	Kansl1_S562
ps986	5.26248e+06	5.16182e+06	8.34584e+06	4.76347e+06	4.02025e+06	4.85603e+06	5.7496e+06	3.76189e+06	4.6426e+06	4.42748e+06	4.69775e+06	2.72732e+06	3.71585e+06	2.24322e+06	3.66763e+06	3.67884e+06	3.82436e+06	Kansl1	KAT8 regulatory NSL complex subunit 1	S	563	NSLQPVLADQVPGDSSDAEEQLHKKQRLNLV	Kansl1_S563
ps987	8.13408e+06	5.99917e+06	8.11461e+06	7.13078e+06	1.07322e+07	1.00032e+07	7.38044e+06	1.05485e+07	1.54799e+06	7.09057e+06	3.43036e+06	7.37457e+06	1.19757e+07	8.88838e+06	1.38971e+07	9.28173e+06	4.53558e+06	Kansl1	KAT8 regulatory NSL complex subunit 1	S	922	SSHSLSEFSHGQSPRSPISPELHSAPLTPVA	Kansl1_S922
ps988	4.44587e+06	5.99917e+06	5.03442e+06	3.34546e+06	3.55271e+06	3.73976e+06	512054	3.88139e+06	1.54799e+06	3.64339e+06	3.43036e+06	3.94756e+06	4.51934e+06	5.04849e+06	3.30779e+06	4.67168e+06	2.94829e+06	Kansl1	KAT8 regulatory NSL complex subunit 1	S	925	SLSEFSHGQSPRSPISPELHSAPLTPVARDS	Kansl1_S925
ps989	2.64656e+07	5.01456e+07	3.3412e+07	2.74179e+07	1.35049e+07	1.28183e+07	1.23747e+07	1.71739e+07	2.59636e+07	2.16729e+07	2.50359e+07	1.4914e+07	2.1827e+07	2.8628e+07	1.61792e+07	2.23293e+07	2.02409e+07	Kpna2	Importin subunit alpha-1	S	62	MLKRRNVSSFPDDATSPLQENRNNQGTVNWS	Kpna2_S62
ps990	2.37103e+07	3.82288e+07	3.22631e+07	2.33277e+07	3.24003e+07	2.58762e+07	3.06923e+07	2.15232e+07	3.05875e+07	2.30409e+07	2.70728e+07	2.41301e+07	2.47979e+07	31837906	2.01113e+07	2.36581e+07	3.29735e+07	Bptf		S	1302	KPDPKDQVLDDVSIQSPGPNCQRQNSVESDL	Bptf_S1302
ps991	2.41299e+07	2.3112e+07	2.21391e+07	2.21828e+07	2.58276e+07	2.55889e+07	3.04302e+07	3.03338e+07	2.93194e+07	2.52466e+07	2.46444e+07	3.11469e+07	3.59912e+07	3.55144e+07	2.10359e+07	1.66978e+07	2.7988e+07	Bptf		S	755	ADDPEIGERDSHTPVSVHEEIGDFRLEKSNG	Bptf_S755
ps992	6.7751e+06	6.12836e+06	7.01253e+06	3.37839e+06	5.37344e+06	4.47841e+06	6.25387e+06	6.28935e+06	3.35678e+06	9.38245e+06	3.72741e+06	5.1256e+06	5.88565e+06	6.19883e+06	2.39942e+07	5.84728e+06	5.79373e+06	Bptf		S	1133	KEPEKKDQDVKELLDSDNDKSFKEEPMEIDD	Bptf_S1133
ps994	9.15645e+07	1.03635e+08	8.36556e+06	8.41726e+07	3.81958e+07	4.62833e+07	1.13472e+08	1.23299e+08	1.24772e+08	1.54211e+08	8.61367e+07	3.06668e+07	3.59615e+07	4.19363e+07	7.00159e+07	6.1313e+07	1.51285e+08	Bptf		S	2462	LVATQCQPQSSVQGQSPVRVQSPPLTRIRPS	Bptf_S2462
ps995	2.43607e+07	1.83181e+07	3.19632e+07	2.26722e+07	2.22258e+07	1.92643e+07	4.80389e+07	2.86693e+07	3.06348e+07	2.4794e+07	3.60796e+07	1.27068e+07	2.10504e+07	2.65405e+07	2.6081e+07	3.08856e+07	4.87873e+07	Bptf		S	2468	QPQSSVQGQSPVRVQSPPLTRIRPSTPSQVT	Bptf_S2468
ps996	1.1198e+07	1.70663e+07	1.28017e+07	8.51126e+06	2.19331e+07	9.27381e+06	4.33937e+07	2.85517e+07	1.97963e+07	2.09464e+07	2.94539e+07	1.84852e+07	1.93728e+07	1.90172e+07	1.61593e+07	3.77464e+07	3.13035e+07	Bptf		S	1312	DVSIQSPGPNCQRQNSVESDLDARISEPAGK	Bptf_S1312
ps997	9.26041e+06	9.0156e+06	9.13518e+06	8.72432e+06	8.16825e+06	4.20175e+06	1.20322e+07	8.52283e+06	9.08602e+06	9.79754e+06	1.1565e+07	7.07716e+06	8.07213e+06	7.84572e+06	9.02088e+06	1.26287e+07	6.38839e+06	Bptf		S	1315	IQSPGPNCQRQNSVESDLDARISEPAGKGLE	Bptf_S1315
ps1000	6.35012e+07	3.42144e+07	30877611	4.68444e+07	5.0421e+07	5.12746e+07	8.61483e+07	5.82052e+07	6.03082e+07	2.38957e+06	4.87849e+07	6.21126e+07	7.99496e+07	7.63559e+07	6.01547e+07	9.04742e+07	8.033e+07	Bptf		S	228	SSTPGRRKPRVHRPRSPILEEKDIPPLEFPK	Bptf_S228
ps1001	6.40929e+06	9.77513e+06	8.04834e+06	1.23291e+07	5.98954e+06	6.88787e+06	3.49632e+06	7.65695e+06	8.43704e+06	9.15921e+06	7.882e+06	5.35768e+06	6.57317e+06	6.60911e+06	5.86337e+06	5.82951e+06	7.27286e+06	Bptf		S	2804	PVPAPAPAAPPAPPRSPPPSTHSLPPAGHPT	Bptf_S2804
ps1003	5.91022e+06	1.43617e+07	8.74364e+06	1.2201e+07	1.11086e+07	1.11548e+07	1.4873e+07	1.12373e+07	1.06625e+07	1.21674e+07	1.22477e+07	1.44226e+07	1.46849e+07	1.00977e+07	1.34809e+07	8.87409e+06	1.18228e+07	Tanc2	Protein TANC2	S	1534	RFSPPPVGGQSKEYPSPPPSPLRRGPQYRAS	Tanc2_S1534
ps1004	5.91022e+06	1.43617e+07	8.74364e+06	1.2201e+07	1.11086e+07	1.11548e+07	1.4873e+07	1.12373e+07	1.10421e+07	1.21674e+07	1.22477e+07	1.44226e+07	1.46849e+07	1.00977e+07	1.34809e+07	8.87409e+06	1.18228e+07	Tanc2	Protein TANC2	S	1538	PPVGGQSKEYPSPPPSPLRRGPQYRASPPAE	Tanc2_S1538
ps1006	2.77553e+07	4.96888e+07	2.74517e+07	4.42759e+07	5.79299e+07	5.02405e+07	8.08666e+07	5.63108e+07	4.06088e+07	4.36553e+07	4.72389e+07	7.35733e+07	5.44573e+07	5.36448e+07	5.9444e+07	5.81258e+07	4.96172e+07	Tanc2	Protein TANC2	S	1446	LQTEARPSQGLPVIQSPPSSPAHRDSAYISS	Tanc2_S1446
ps1007	2.77553e+07	4.96888e+07	2.74517e+07	4.51927e+07	5.48328e+07	5.02405e+07	7.79782e+07	5.40736e+07	4.06088e+07	4.40241e+07	4.72389e+07	7.10775e+07	5.06958e+07	5.36448e+07	5.9444e+07	5.52803e+07	4.96172e+07	Tanc2	Protein TANC2	S	1449	EARPSQGLPVIQSPPSSPAHRDSAYISSSPL	Tanc2_S1449
ps1015	3.6731e+07	1.00898e+08	4.15247e+07	3.70013e+07	1.52183e+08	1.3619e+08	1.57496e+08	1.17573e+08	5.76972e+07	4.08461e+07	5.59569e+07	1.30222e+08	129226216	1.13947e+08	1.05316e+08	9.90218e+07	1.48749e+08	Gpatch8	G patch domain-containing protein 8	S	1179	KCEESGLERGEEQEHSEPEEGSPRSSDAPFG	Gpatch8_S1179
ps1016	3.6731e+07	6.62084e+07	4.15247e+07	3.70013e+07	1.1573e+08	109269817	1.33785e+08	1.17573e+08	3.1732e+07	4.08461e+07	5.59569e+07	1.07812e+08	1.01278e+08	1.13947e+08	1.00205e+08	9.55745e+07	1.22297e+08	Gpatch8	G patch domain-containing protein 8	S	1185	LERGEEQEHSEPEEGSPRSSDAPFGHQFSEE	Gpatch8_S1185
ps1017	1.78536e+07	1.74359e+07	1.72223e+07	1.69689e+07	1.20523e+07	1.61627e+07	2.27262e+07	2.49271e+07	1.79117e+07	1.75747e+07	1.76712e+07	1.38671e+07	1.76821e+07	1.58429e+07	1.724e+07	1.66954e+07	19975670	Gpatch8	G patch domain-containing protein 8	S	1037	RRSGRRDFIRSKIYRSQSPHYFQSGRGEGPG	Gpatch8_S1037
ps1018	9.14803e+07	5.93514e+07	7.65277e+07	9.1422e+07	8.27396e+07	1.04325e+08	1.41509e+08	1.23658e+08	87700162	1.04977e+08	9.90792e+07	9.19882e+07	9.19319e+07	7.78558e+07	9.53351e+07	1.66954e+07	7.64421e+07	Gpatch8	G patch domain-containing protein 8	S	1039	SGRRDFIRSKIYRSQSPHYFQSGRGEGPGKK	Gpatch8_S1039
ps1019	1.8131e+07	1.72596e+07	7.93704e+06	2.77165e+07	2.14321e+07	1.2477e+07	5.03085e+07	2.60946e+07	1.16415e+07	2.12941e+07	4.1984e+07	2.27834e+07	2.03922e+07	1.86013e+07	4.67252e+07	2.4112e+07	1.76931e+07	Gpatch8	G patch domain-containing protein 8	S	1013	RSTRSPSQRSGSRKGSWGHESPEERRSGRRD	Gpatch8_S1013
ps1020	1.65954e+07	1.62869e+07	7.93704e+06	2.77165e+07	1.95622e+07	1.2477e+07	5.03085e+07	2.60946e+07	1.16415e+07	1.63607e+07	4.1984e+07	2.27834e+07	2.03922e+07	1.86013e+07	4.67252e+07	2.24211e+07	1.76931e+07	Gpatch8	G patch domain-containing protein 8	S	1018	PSQRSGSRKGSWGHESPEERRSGRRDFIRSK	Gpatch8_S1018
ps1021	1.7778e+07	1.16438e+07	1.68095e+07	2.62094e+07	2.92481e+07	1.78817e+07	2.64736e+07	2.23567e+07	1.68289e+07	1.69429e+07	1.30655e+07	2.19325e+07	2.26218e+07	2.06862e+07	2.23216e+07	2.054e+07	2.07874e+07	Gpatch8	G patch domain-containing protein 8	S	648	ACSSLNKQEPGGSHMSETEDTGRSHPSKKEP	Gpatch8_S648
ps1022	6.31402e+07	8.49097e+07	8.53991e+06	6.38521e+07	2.0469e+07	1.3227e+07	2.04448e+07	1.86821e+07	2.73655e+07	4.92613e+07	2.92215e+07	1.90439e+07	1.4457e+07	1.13367e+07	1.29159e+07	1.88657e+07	1.98779e+07	Gpatch8	G patch domain-containing protein 8	S	733	AAADSERGPKSEPPGSGSPAPPRRRRRAQDD	Gpatch8_S733
ps1023	1.12444e+07	8.49097e+07	6.35164e+07	5.24532e+07	5.31607e+07	6.24301e+07	1.03929e+08	8.0311e+07	6.51426e+07	5.56928e+07	5.08066e+07	5.50552e+07	7.14434e+07	6.79139e+07	9.12269e+07	9.5016e+07	7.64421e+07	Gpatch8	G patch domain-containing protein 8	S	735	ADSERGPKSEPPGSGSPAPPRRRRRAQDDSQ	Gpatch8_S735
ps1026	4.48258e+07	4.58297e+07	4.39231e+07	4.57216e+07	5.09999e+07	5.00246e+07	5.38881e+07	3.87246e+07	4.18998e+07	4.38588e+07	4.28781e+07	4.44932e+07	4.03212e+07	2.94664e+07	4.53283e+07	5.56238e+07	3.9564e+07	Gpatch8	G patch domain-containing protein 8	S	753	PPRRRRRAQDDSQRRSLPAEEGNSGKKDDGG	Gpatch8_S753
ps1029	1.51664e+07	1.60511e+07	1.23969e+07	1.61544e+07	1.34593e+07	1.29413e+07	3.09077e+07	1.85191e+07	1.54767e+07	1.56551e+07	1.58802e+07	2.22072e+07	1.34969e+07	1.60849e+07	1.65888e+07	1.22997e+07	2.56389e+07	Gpatch8	G patch domain-containing protein 8	S	985	SRSRSKRRSRSTTAHSWQRSRSYSRDRSRST	Gpatch8_S985
ps1032	2.00541e+07	1.87094e+07	1.33351e+07	2.54567e+07	2.90286e+07	4.24571e+07	3.81509e+07	2.51157e+07	9.4317e+06	2.10334e+07	2.20466e+07	1.9519e+07	1.99932e+07	1.84731e+07	2.42615e+07	2.34142e+07	2.6524e+07	Gpatch8	G patch domain-containing protein 8	S	1206	APFGHQFSEEAAGPLSDPPPEEPKSEEATAD	Gpatch8_S1206
ps1036	9.84514e+07	1.05247e+08	9.60687e+07	1.34568e+08	4.08275e+07	4.36873e+07	3.16413e+07	2.35e+07	1.0235e+08	1.23551e+08	1.42395e+08	3.02439e+07	3.37418e+07	3.21727e+07	1.06736e+08	7.83238e+06	2.68518e+07	Fam104a		S	82	AMSERLRPRKRRRNGSDDDNHPPPQTKRSSR	Fam104a_S82
ps1037	4.35579e+07	6.49279e+07	5.03577e+06	5.00336e+07	1.0592e+08	9.9119e+07	1.36768e+08	1.5627e+08	4.82517e+07	1.01807e+08	5.90462e+07	6.09116e+06	1.27638e+08	1.20048e+08	9.37113e+07	1.33027e+08	8.42301e+07	Fam104a		S	62	TAPTVRCRRGAAPRRSPSPAAMSERLRPRKR	Fam104a_S62
ps1038	4.35579e+07	6.49279e+07	5.03577e+06	5.00336e+07	1.0592e+08	9.9119e+07	1.36768e+08	1.5627e+08	5.44608e+07	1.01807e+08	5.63419e+07	6.09116e+06	1.27638e+08	1.20048e+08	9.37113e+07	1.33027e+08	7.40755e+07	Fam104a		S	64	PTVRCRRGAAPRRSPSPAAMSERLRPRKRRR	Fam104a_S64
ps1044	7.34643e+06	7.43172e+06	7.42186e+06	8.72116e+06	6.60122e+06	6.78422e+06	4.27131e+06	7.02778e+06	7.09012e+06	7.36491e+06	7.13892e+06	6.40012e+06	5.17621e+06	8.80433e+06	6.88198e+06	6.75016e+06	6.57989e+06	Cdr2l	Cerebellar degeneration-related protein 2-like	S	179	LCTSSRCEDAFRLHSSSLELGPRPLEQENER	Cdr2l_S179
ps1046	204219866	1.83955e+08	1.28556e+08	193752533	9.56009e+07	7.08024e+07	1.24666e+08	1.1603e+08	1.21729e+08	183937266	2.97061e+08	9.58792e+07	7.09777e+07	5.56794e+07	1.86668e+08	1.57533e+08	8.47411e+07	Zmym4	Zinc finger MYM-type protein 4	S	121	TDGSLEVERRAAHQESDNENEIQIQNQLKKD	Zmym4_S121
ps1047	2.95074e+06	1.81958e+06	3.09799e+06	4.41482e+06	3.36811e+06	2.3804e+06	3.27732e+06	5.09911e+06	2.84791e+06	3.10256e+06	3.0715e+06	1.62182e+06	2.30668e+06	1.29395e+06	9.44116e+06	1.97904e+06	2.41237e+06	Zmym4	Zinc finger MYM-type protein 4	S	1182	HRDGFPQPRRRGRKKSVVPVEPRSLIQGALQ	Zmym4_S1182
ps1048	1.02013e+07	1.00536e+07	1.74916e+07	1.03762e+07	2.34918e+06	3.61127e+06	8.2712e+06	9.85736e+06	1.26183e+07	1.0939e+07	1.24781e+07	7.81552e+06	2.22804e+07	4.22798e+06	3.79741e+07	2.68807e+06	2.75654e+07	Prdm2		S	440	DPDDGKGENVTSKDESSPPQLGQDCLILNSE	Prdm2_S440
ps1051	6.82786e+06	6.77373e+06	6.89567e+06	6.08361e+06	6.77715e+06	3.13944e+06	7.30285e+06	6.16649e+06	8.98244e+06	6.14987e+06	7.74573e+06	6.39723e+06	3.20174e+06	8.08265e+06	8.10942e+06	6.47611e+06	8.71029e+06	Prdm2		S	792	SPAWSLSGRDERETGSPPCFDEYKISKEWAA	Prdm2_S792
ps1052	6.57846e+06	6.24268e+06	6.00243e+06	6.85149e+06	7.16956e+06	7.00944e+06	6.07732e+06	2.77209e+06	7.7278e+06	7.55952e+06	8.30649e+06	1.07379e+07	9.73207e+06	1.05462e+07	3.30094e+06	1.36373e+07	1.46467e+07	Prdm2		S	638	SPSSTNCESKKRRTASPPVLPKIKAETDSDS	Prdm2_S638
ps1054	1.11884e+08	1.73783e+07	8.55437e+07	8.29376e+07	7.92354e+07	101571406	1.15979e+08	146832067	1.50926e+08	1.18906e+08	1.16656e+08	1.48221e+08	1.54155e+08	1.47908e+08	9.60773e+07	205294173	2.1735e+08	Prdm2		S	735	SMLAVTSSRFKRRTSSPPSSPQHSPALRDFG	Prdm2_S735
ps1056	1.11884e+08	1.09675e+08	109837959	8.29376e+07	7.92354e+07	8.30476e+07	1.15979e+08	1.19993e+08	1.15191e+08	1.18906e+08	1.16656e+08	1.14606e+08	1.25565e+08	1.20678e+08	9.60773e+07	1.61409e+08	1.44324e+08	Prdm2		S	739	VTSSRFKRRTSSPPSSPQHSPALRDFGKQSD	Prdm2_S739
ps1062	4.31162e+07	2.76488e+07	2.98605e+07	3.88141e+07	3.56363e+07	5.06389e+07	6.67961e+07	6.51956e+07	3.59087e+07	4.36204e+07	4.46461e+07	4.6872e+07	6.1314e+07	51378294	5.04957e+07	7.98211e+07	5.05082e+07	Rlf		S	521	KKLLLKSAQRGIYPKSPTGSLEQNPEQARGE	Rlf_S521
ps1065	5.23952e+07	3.08926e+07	5.36352e+07	3.52698e+07	4.04362e+07	2.96881e+07	2.61822e+07	3.85283e+07	5.11078e+07	2.49467e+07	2.09306e+07	4.37861e+07	2.43915e+07	2.41328e+07	4.67891e+07	1.98016e+07	2.68118e+07	Kiaa1522	Uncharacterized protein KIAA1522	S	895	SPGSSAPQKPLRRALSGRASPVTAPSSGLHA	Kiaa1522_S895
ps1066	7.15888e+07	3.08926e+07	7.26701e+07	5.02509e+07	4.54917e+07	4.38357e+07	3.69936e+07	4.69557e+07	5.91942e+07	3.92595e+07	3.28413e+07	4.37861e+07	2.43915e+07	3.47188e+07	5.71409e+07	3.11464e+07	2.68118e+07	Kiaa1522	Uncharacterized protein KIAA1522	S	899	SAPQKPLRRALSGRASPVTAPSSGLHAAVRL	Kiaa1522_S899
ps1067	2.38752e+07	9.83316e+06	1.89996e+07	2.32411e+07	1.56944e+07	1.94127e+07	1.80951e+07	1.87285e+07	2.55684e+07	2.31438e+07	2.39442e+07	2.86268e+07	2.37769e+07	2.22539e+07	2.89295e+07	1.96138e+07	2.85719e+07	Kiaa1522	Uncharacterized protein KIAA1522	S	17	AARAPPAAPAADEPGSPGGPPRRKKSRSGLR	Kiaa1522_S17
ps1070	1.75281e+08	1.54076e+08	1.79628e+08	2.54868e+08	1.47232e+08	1.65325e+08	1.25928e+08	1.76573e+08	1.76743e+08	1.98e+08	1.96107e+08	1.56003e+08	9.8958e+07	1.57038e+08	1.53532e+08	1.01564e+08	146547352	Kiaa1522	Uncharacterized protein KIAA1522	S	724	TLTPAQESPVASKDESPPPSPPPSYHPPPPP	Kiaa1522_S724
ps1071	1.75281e+08	1.54076e+08	1.79628e+08	2.54868e+08	1.47232e+08	1.60841e+08	1.22291e+08	1.69853e+08	1.76743e+08	1.98e+08	1.96107e+08	1.52372e+08	9.62183e+07	1.54335e+08	1.53532e+08	9.90682e+07	146547352	Kiaa1522	Uncharacterized protein KIAA1522	S	728	AQESPVASKDESPPPSPPPSYHPPPPPTKKP	Kiaa1522_S728
ps1074	2.37011e+07	2.21797e+07	2.36888e+07	3.43246e+07	3.6669e+07	7.65992e+07	5.49078e+07	6.05134e+07	2.36075e+07	2.20631e+07	1.85286e+07	5.41842e+07	1.26067e+07	1.18591e+07	3.14308e+07	1.17163e+07	3.53462e+07	Kiaa1522	Uncharacterized protein KIAA1522	S	396	ASPASVRSLGRFSSASSPRPRSRNASSSSDN	Kiaa1522_S396
ps1075	2.37011e+07	2.21797e+07	2.26771e+07	3.43246e+07	3.6669e+07	7.65992e+07	5.49078e+07	6.05134e+07	2.36075e+07	2.20631e+07	1.85286e+07	5.41842e+07	1.26067e+07	1.18591e+07	3.1888e+07	1.17163e+07	3.53462e+07	Kiaa1522	Uncharacterized protein KIAA1522	S	397	SPASVRSLGRFSSASSPRPRSRNASSSSDNW	Kiaa1522_S397
ps1079	4.43676e+07	2.29273e+07	2.73853e+07	3.08262e+07	2.82444e+07	2.94262e+07	3.2894e+07	2.55883e+07	3.72592e+07	2.95897e+07	3.10195e+07	2.48563e+07	2.53171e+07	2.61572e+07	2.38369e+07	3.57796e+07	3.40854e+07	Kiaa1522	Uncharacterized protein KIAA1522	S	600	GTPTLPPKGLAVAPASPGKAQPPKPDRVTSL	Kiaa1522_S600
ps1080	6.80767e+07	33418725	3.28983e+07	2.04742e+07	4.64703e+07	9.15e+07	101810494	8.97867e+07	2.80344e+07	5.78813e+07	3.3841e+07	6.61319e+07	5.3294e+07	4.86133e+07	7.4207e+07	51226449	7.97123e+07	Kiaa1522	Uncharacterized protein KIAA1522	S	459	SNNVAPPPPGGSGRGSPSGGSTAETSDTASI	Kiaa1522_S459
ps1082	2.0798e+07	1.1184e+07	9.7741e+06	2.04742e+07	1.05587e+07	1.88571e+07	2.16527e+07	2.008e+07	1.04726e+07	9.66943e+06	1.04665e+07	1.44183e+07	1.28387e+07	1.17302e+07	1.43433e+07	1.42881e+07	1.5255e+07	Kiaa1522	Uncharacterized protein KIAA1522	S	464	PPPPGGSGRGSPSGGSTAETSDTASIRSSGQ	Kiaa1522_S464
ps1084	2.00771e+07	1.27979e+07	1.80739e+07	2.43401e+06	1.99748e+07	3.03849e+07	2.16501e+07	2.75392e+07	3.05554e+07	3.59146e+06	3.0191e+07	1.32007e+07	2.28148e+07	3.11213e+07	833438	3.10525e+07	2.59812e+07	Kiaa1522	Uncharacterized protein KIAA1522	S	1009	QKKPSKAPPPVARKPSVGVPPPSPSLPRTES	Kiaa1522_S1009
ps1085	2.00771e+07	1.82545e+07	2.65623e+07	2.43401e+06	1.99748e+07	3.03849e+07	3.08389e+07	3.3637e+07	3.48802e+07	3.59146e+06	3.0191e+07	1.94965e+07	2.37353e+07	3.11213e+07	7.41126e+06	3.72465e+07	2.59812e+07	Kiaa1522	Uncharacterized protein KIAA1522	S	1016	PPPVARKPSVGVPPPSPSLPRTESLTAPSTN	Kiaa1522_S1016
ps1087	1.10141e+07	9.94973e+06	1.10332e+07	1.06924e+07	8.61145e+06	1.29508e+07	1.42833e+07	1.04172e+07	1.11375e+07	9.9177e+06	1.20501e+07	1.24719e+07	1.04832e+07	1.02223e+07	1.39684e+07	1.38034e+07	1.5933e+07	Kiaa1522	Uncharacterized protein KIAA1522	S	966	IFSKGTKKLQLERPVSPEAQADLQRNLVAEL	Kiaa1522_S966
ps1098	1.39562e+07	1.77815e+07	1.32168e+07	1.73443e+07	9.34199e+06	1.48413e+07	8.0254e+06	1.00947e+07	1.20017e+07	1.89187e+07	1.03715e+07	7.53576e+06	7.74567e+06	7.28997e+06	6.59591e+06	1.81887e+07	1.3524e+07	Kiaa1522	Uncharacterized protein KIAA1522	S	270	VDGRPGLALGTGVRVSLQALEAETEAGTDAE	Kiaa1522_S270
ps1104	6.03322e+06	5.90147e+06	5.98676e+06	5.96879e+06	7.82917e+06	6.59436e+06	6.39836e+06	6.34096e+06	5.87132e+06	5.85695e+06	5.85057e+06	4.10962e+06	4.39099e+06	6.84979e+06	5.11521e+06	5.87452e+06	6.53315e+06	Fbf1	Fas-binding factor 1	S	206	TATKLPAVERKPAPKSPGAAAGQGPSVPLTP	Fbf1_S206
ps1122	5.68096e+06	5.60526e+06	5.60092e+06	5.65371e+06	4.18167e+06	7.03143e+06	6.14579e+06	4.95701e+06	5.24861e+06	5.50261e+06	5.29952e+06	9.40594e+06	5.3257e+06	5.39382e+06	5.10263e+06	5.39348e+06	4.2622e+06	Mknk1	MAP kinase-interacting serine/threonine-protein kinase 1	S	180	GIAHRDLKPENILCESPEKVSPVKICDFDLG	Mknk1_S180
ps1123	5.64287e+06	5.57066e+06	5.78058e+06	5.86606e+06	4.18167e+06	7.03143e+06	6.14579e+06	4.95701e+06	5.58166e+06	5.64095e+06	5.68949e+06	9.40594e+06	5.3257e+06	5.39382e+06	5.10263e+06	5.28026e+06	4.2622e+06	Mknk1	MAP kinase-interacting serine/threonine-protein kinase 1	S	185	DLKPENILCESPEKVSPVKICDFDLGSGVKL	Mknk1_S185
ps1126	1.48119e+07	1.60316e+07	1.56703e+07	1.92039e+07	1.30278e+07	1.28143e+07	2.14135e+07	1.32187e+07	1.77293e+07	1.58522e+07	1.63596e+07	1.57026e+07	1.36952e+07	1.15969e+07	1.51582e+07	1.38981e+07	1.72578e+07	Szt2	Protein SZT2	S	1650	QHHRSTSESSASFPRSPGQPSSLRSDDGLGP	Szt2_S1650
ps1127	1.02502e+07	5.3916e+06	1.06247e+07	1.97675e+07	1.37392e+07	1.36341e+07	2.80917e+07	2.02702e+07	4.67251e+06	1.0717e+07	1.05618e+07	2.10936e+07	1.04174e+07	1.05781e+07	1.60178e+07	1.8135e+07	1.17588e+07	Szt2	Protein SZT2	S	1641	VELPPASDPQHHRSTSESSASFPRSPGQPSS	Szt2_S1641
ps1130	7.47745e+07	7.99136e+07	4.53191e+07	8.08156e+07	5.30833e+07	9.87222e+07	9.77674e+07	99651862	9.09033e+07	9.15571e+07	9.53729e+07	1.28654e+08	1.86957e+08	2.17764e+08	1.60262e+08	1.31088e+08	2.05258e+08	Cep85	Centrosomal protein of 85 kDa	S	16	MAMQEKYPNDRSHATSPGSNVIQKGSSLGTE	Cep85_S16
ps1131	5.47074e+06	5.42705e+06	8.34138e+06	5.51428e+06	4.90664e+06	3.66952e+06	7.5367e+06	5.06567e+06	5.08099e+06	5.61757e+06	5.36301e+06	4.05944e+06	4.6959e+06	3.51275e+06	5.10499e+06	4.29871e+06	5.56322e+06	Dock7	Dedicator of cytokinesis protein 7	S	945	WVNTGPKAAPWGSNPSPSAESTQAMDRSCNR	Dock7_S945
ps1135	8.77271e+06	8.84578e+06	8.64896e+06	8.50867e+06	1.13843e+07	7.03333e+06	1.22688e+07	7.18645e+06	8.2007e+06	8.88635e+06	8.52882e+06	9.38427e+06	8.23224e+06	5.90175e+06	8.92981e+06	1.22226e+07	7.42475e+06	Dock7	Dedicator of cytokinesis protein 7	S	1382	SCFEYKGKKVFERMNSLTFKKSKDMRAKLEE	Dock7_S1382
ps1140	3.42846e+07	7.24126e+07	1.04966e+07	1.94954e+07	5.53428e+07	5.08714e+07	7.44736e+07	5.96758e+07	9.91926e+07	4.27306e+07	1.9693e+08	2.25737e+07	1.05828e+08	1.16099e+08	5.10841e+07	1.07662e+08	1.43829e+08	Dock7	Dedicator of cytokinesis protein 7	S	439	ISTGERKGSWSERRNSSLVGRRSLERTTSGD	Dock7_S439
ps1141	5.34367e+07	8.71301e+07	2.32267e+07	9.98516e+07	8.38699e+07	6.42905e+07	9.76968e+07	1.41487e+07	6.87104e+07	3.80368e+07	133050853	2.25737e+07	9.51076e+07	3.04924e+07	9.26473e+07	1.06531e+08	7.05812e+07	Dock7	Dedicator of cytokinesis protein 7	S	440	STGERKGSWSERRNSSLVGRRSLERTTSGDD	Dock7_S440
ps1142	2.16134e+07	6.34626e+07	6.23675e+07	2.60451e+07	4.33372e+07	2.39389e+07	7.15437e+07	5.7518e+07	3.98702e+07	4.98149e+07	4.56772e+07	7.04683e+07	2.6287e+07	2.06432e+07	5.12716e+07	5.6768e+07	6.58954e+07	Dock7	Dedicator of cytokinesis protein 7	S	888	SVHYATMARSAVRPASLNLNRSRSLSNSNPD	Dock7_S888
ps1143	7.83904e+06	1.3186e+07	1.28442e+07	8.98124e+06	8.63902e+06	9.3246e+06	1.56101e+07	9.27951e+06	1.21974e+07	1.07845e+07	1.24883e+07	1.07128e+07	1.25606e+07	1.37742e+07	9.38602e+06	7.54174e+06	1.18925e+07	Dock7	Dedicator of cytokinesis protein 7	S	30	VAAEVRKQISGQYSGSPQLLKNLNIVGNISH	Dock7_S30
ps1144	2.24831e+07	29632035	2.69183e+07	3.64324e+07	9.77204e+07	1.20175e+07	8.68783e+07	2.90999e+07	2.44102e+07	1.49481e+07	3.07882e+07	9.92589e+07	5.33425e+07	6.29998e+07	7.51033e+07	6.62889e+07	5.35567e+07	Dock7	Dedicator of cytokinesis protein 7	S	896	RSAVRPASLNLNRSRSLSNSNPDISGTPTSP	Dock7_S896
ps1145	3.88855e+08	3.87343e+08	360543226	2.55716e+08	1.50603e+08	1.60381e+07	6.35863e+06	2.5793e+07	194673911	1.80958e+08	2.96878e+08	1.53239e+08	1.03697e+08	1.2841e+08	162913817	1.63841e+07	1.62847e+08	Dock7	Dedicator of cytokinesis protein 7	S	898	AVRPASLNLNRSRSLSNSNPDISGTPTSPDD	Dock7_S898
ps1146	1.45581e+08	1.64435e+08	158964899	1.81438e+08	2.27973e+08	1.38222e+08	2.24357e+08	1.89943e+08	1.08478e+08	1.16159e+08	1.16002e+08	229905601	1.08938e+08	1.40032e+08	1.85158e+08	1.52221e+08	138001300	Dock7	Dedicator of cytokinesis protein 7	S	900	RPASLNLNRSRSLSNSNPDISGTPTSPDDEV	Dock7_S900
ps1147	3.4317e+07	4.91795e+07	3.58571e+07	3.23115e+07	5.0263e+07	3.19487e+07	1.86054e+07	1.93058e+07	3.02879e+07	3.34542e+07	2.27079e+07	6.06966e+07	2.16567e+07	3.07836e+07	1.94541e+07	3.26983e+07	2.75058e+07	Dock7	Dedicator of cytokinesis protein 7	S	910	RSLSNSNPDISGTPTSPDDEVRSIIGSKGLD	Dock7_S910
ps1148	9.5952e+07	1.6481e+08	6.10858e+07	1.88152e+08	8.31648e+07	8.96825e+07	1.48889e+08	9.83156e+07	8.27131e+07	9.4078e+07	7.1975e+07	8.69534e+07	6.1026e+07	6.19832e+07	1.53479e+08	7.56966e+07	5.5569e+07	Dock7	Dedicator of cytokinesis protein 7	S	180	DGSSYQDEQDDLKRRSMSIDDTPRGSWACSI	Dock7_S180
ps1149	3.85291e+07	6.38321e+07	2.68218e+07	7.59427e+07	3.77675e+07	4.36738e+07	6.40877e+07	1.22085e+08	3.88951e+07	4.20275e+07	43003353	4.26768e+07	3.39294e+07	3.36573e+07	5.5514e+07	3.65419e+07	3.1866e+07	Dock7	Dedicator of cytokinesis protein 7	S	182	SSYQDEQDDLKRRSMSIDDTPRGSWACSIFD	Dock7_S182
ps1150	2.50667e+07	1.65459e+07	2.44233e+07	1.72038e+07	2.08962e+07	2.49087e+07	4.63457e+07	2.65619e+07	2.28014e+07	1.56024e+07	2.5498e+07	2.60767e+07	2.33384e+07	2.90193e+07	2.40902e+07	3.2943e+07	2.91365e+07	Dock7	Dedicator of cytokinesis protein 7	S	929	EVRSIIGSKGLDRSNSWVNTGPKAAPWGSNP	Dock7_S929
ps1151	113656556	6.7796e+07	1.33777e+08	8.07679e+07	5.38733e+07	4.62e+07	6.79172e+07	7.08322e+07	7.10528e+07	1.33828e+08	8.27696e+07	5.62146e+07	5.79358e+07	4.96053e+07	6.01862e+07	4.73258e+07	8.21467e+07	Dock7	Dedicator of cytokinesis protein 7	S	1420	ARQEMVRRSRGQLERSPSGSAFGSQENLRWR	Dock7_S1420
ps1152	7.62508e+07	1.29838e+08	9.98914e+07	9.75846e+07	1.58163e+08	1.00683e+08	1.88349e+08	2.05908e+08	8.10788e+07	6.67971e+07	4.93351e+07	1.9006e+08	1.22743e+08	110432755	1.71049e+08	1.40402e+08	7.87385e+07	Dock7	Dedicator of cytokinesis protein 7	S	1422	QEMVRRSRGQLERSPSGSAFGSQENLRWRKD	Dock7_S1422
ps1154	4.54345e+07	1.47848e+08	1.63054e+08	1.26565e+08	1.56552e+08	1.03492e+08	2.34094e+08	2.00044e+08	1.01268e+08	1.58007e+08	2.98564e+07	1.9558e+08	1.20291e+08	1.12143e+08	1.5024e+08	1.33525e+08	1.2322e+08	Dock7	Dedicator of cytokinesis protein 7	S	1428	SRGQLERSPSGSAFGSQENLRWRKDMTHWRQ	Dock7_S1428
ps1156	2.40606e+07	2.50561e+07	2.43855e+07	2.64386e+07	3.57837e+07	2.84857e+07	3.45368e+07	4.98351e+07	2.36965e+07	2.44479e+07	2.40623e+07	1.88942e+07	1.37347e+07	1.69421e+07	2.44282e+07	1.78894e+07	3.00093e+07	Dock7	Dedicator of cytokinesis protein 7	S	452	RNSSLVGRRSLERTTSGDDACNLTSFRPATL	Dock7_S452
ps1157	5.39146e+06	5.33628e+06	5.8232e+06	5.08913e+06	3.53585e+06	3.25524e+06	5.59246e+06	5.93933e+06	6.87572e+06	5.87649e+06	6.9833e+06	5.85397e+06	6.99551e+06	9.20502e+06	6.09242e+06	5.60956e+06	1.27159e+07	Nadk	NAD kinase	S	64	ASPALGSTKEFRRTRSLHGPCPVTTFGPKAC	Nadk_S64
ps1158	7.45721e+06	7.20068e+06	7.38964e+06	6.43938e+06	8.85829e+06	3.90048e+06	8.37737e+06	8.30598e+06	8.74444e+06	7.86078e+06	9.33894e+06	1.3004e+07	1.79059e+07	2.1483e+07	1.2852e+06	2.31798e+07	2.86634e+07	Nadk	NAD kinase	S	46	TWSYNHPIRGRAKSRSLSASPALGSTKEFRR	Nadk_S46
ps1159	1.74243e+07	1.60379e+07	1.91449e+07	1.19863e+07	1.34402e+07	3.64071e+06	1.25372e+07	1.23895e+07	6.68624e+07	2.67782e+07	3.03648e+07	1.47831e+07	3.38948e+07	2.38154e+07	2.05663e+07	4.98037e+07	5.45567e+07	Nadk	NAD kinase	S	48	SYNHPIRGRAKSRSLSASPALGSTKEFRRTR	Nadk_S48
ps1160	4.79039e+06	5.78308e+06	5.88784e+06	4.15103e+06	4.6077e+06	5.24925e+06	4.95907e+06	5.18534e+06	19551322	9.13419e+06	1.08247e+07	4.81337e+06	1.28321e+07	1.01441e+07	1.65702e+06	1.07093e+07	1.68901e+07	Nadk	NAD kinase	S	50	NHPIRGRAKSRSLSASPALGSTKEFRRTRSL	Nadk_S50
ps1161	1.42306e+07	1.11608e+07	1.54561e+07	2.53136e+07	2.28344e+07	2.62286e+07	2.1733e+07	1.76565e+07	1.21714e+07	1.21812e+07	1.90383e+07	1.42484e+07	1.99891e+07	1.62914e+07	1.63962e+07	3.57644e+07	2.4559e+07	Cdk11b	Cyclin-dependent kinase 11B	S	264	RKPVKEEKVEERDLLSDLQDISDSERKTSSA	Cdk11b_S264
ps1162	3.61716e+07	2.24768e+07	1.40637e+07	3.4526e+07	4.37274e+07	6.01087e+07	4.21825e+07	3.34408e+07	2.56279e+07	2.22816e+07	3.70493e+07	3.08748e+07	3.84593e+07	3.49079e+07	3.52202e+07	7.40845e+07	5.86487e+07	Cdk11b	Cyclin-dependent kinase 11B	S	270	EKVEERDLLSDLQDISDSERKTSSAESSSAE	Cdk11b_S270
ps1164	5.13491e+07	6.98291e+07	2.95315e+07	6.65024e+07	3.84111e+07	4.49436e+07	7.09999e+07	6.30057e+07	6.68822e+07	4.36724e+07	6.24507e+07	4.82464e+07	6.69488e+07	5.93312e+07	5.26438e+07	9.20951e+07	1.21323e+08	Cdk11b	Cyclin-dependent kinase 11B	S	578	GILKVGDFGLAREYGSPLKAYTPVVVTLWYR	Cdk11b_S578
ps1165	5.52083e+07	5.51229e+07	6.45947e+07	3.1381e+07	6.3365e+07	5.42968e+07	2.49269e+07	2.73079e+07	2.04318e+07	5.29732e+07	6.50957e+07	5.05281e+07	7.81404e+07	7.24041e+07	3.18982e+07	6.85148e+07	4.58093e+07	Cdk11b	Cyclin-dependent kinase 11B	S	741	TWPAKSEQQRVKRGTSPRPPEGGLGYSQLGD	Cdk11b_S741
ps1166	3.59351e+07	1.85191e+07	3.16757e+07	17506882	3.87133e+07	5.42778e+06	7.1541e+06	1.27995e+07	2.10376e+07	2.16549e+07	1.3982e+07	2.10416e+07	2.80822e+07	3.26849e+07	2.04251e+07	2.67266e+07	2.5293e+07	Cdk11b	Cyclin-dependent kinase 11B	S	752	KRGTSPRPPEGGLGYSQLGDDDLKETGFHLT	Cdk11b_S752
ps1168	1.53897e+07	9.11589e+06	8.97061e+06	1.31754e+07	1.17787e+07	9.4992e+06	1.17489e+07	8.44418e+06	1.48548e+07	1.15258e+07	2.34437e+07	1.71766e+07	1.91811e+07	1.17729e+07	1.28007e+07	2.05061e+07	1.553e+07	Cdk11b	Cyclin-dependent kinase 11B	S	47	IKRLKNSDDRDSKRDSLEEGELRDHRMEITI	Cdk11b_S47
ps1169	1.64439e+08	1.86489e+08	1.3606e+08	3.77982e+08	1129631287	9.94365e+08	4.5666e+08	4.19804e+08	3.0415e+08	6.12559e+08	5.22271e+08	1167553020	1453434986	5.95312e+08	4.60123e+08	6.06598e+08	1582400372	Cdk11b	Cyclin-dependent kinase 11B	S	234	REEYSDKGKVGHWSRSPLRPPRERFEMGDNR	Cdk11b_S234
ps1170	2.13758e+07	1.34643e+07	2.05915e+07	2.16289e+07	1.88763e+07	2.2973e+07	2.9407e+07	2.88556e+06	2.71473e+07	2.39074e+07	3.94487e+07	3.07032e+07	3.39458e+07	2.26764e+07	2.00201e+07	3.28636e+07	6.0464e+07	Mib2	E3 ubiquitin-protein ligase MIB2	S	251	HLPKLGKPAELQRRVSADGQPFQRGDKVKCL	Mib2_S251
ps1171	5.71449e+07	9.77276e+07	4.16244e+07	1.21616e+08	6.86643e+07	5.84278e+07	5.93216e+07	4.35976e+07	6.80237e+07	7.06436e+07	1.73825e+08	6.24029e+07	6.00371e+07	5.70706e+07	6.7496e+07	7.01205e+07	6.67944e+07	Nrd1	Nardilysin	S	85	DLGESGRLARLGADESEEEGRSFSNVGDPEI	Nrd1_S85
ps1174	5.77712e+06	7.38742e+06	4.18661e+06	3.90957e+06	2.32998e+06	2.71452e+06	4.40055e+06	3.6964e+06	4.02162e+06	1.72579e+06	3.23708e+06	3.87854e+06	7.14245e+06	4.58846e+06	3.59298e+06	5.32831e+06	4.33e+06	Gga3	ADP-ribosylation factor-binding protein GGA3	S	567	PFSTGPGSPLFQSQGSPQKGPELSLASVHVP	Gga3_S567
ps1175	2.35788e+07	2.43514e+07	2.42178e+07	1.75038e+07	3.27608e+07	2.95143e+07	2.3631e+07	4.13168e+07	3.94826e+07	2.36051e+07	4.36346e+07	3.56445e+07	4.91746e+07	5.87212e+07	3.30313e+07	6.85461e+07	3.52081e+07	Szrd1	SUZ domain-containing protein 1	S	107	EAEYAEARRRILGSASPEEEQEKPILDRPTR	Szrd1_S107
ps1178	7.17238e+07	3.64154e+07	6.15041e+07	7.35185e+07	3.27714e+07	5.84794e+07	2.32408e+07	4.24064e+07	5.65099e+07	7.35335e+07	7.52448e+07	6.21724e+07	7.44875e+07	7.73558e+07	4.09952e+07	7.84626e+07	5.3431e+07	Szrd1	SUZ domain-containing protein 1	S	37	RLEKKLKITQKESRKSKSPPKVPIVIQDDSL	Szrd1_S37
ps1179	9.3674e+07	5.23047e+07	8.19483e+07	1.03718e+08	4.10077e+07	7.3627e+07	3.48873e+07	5.37499e+07	7.91102e+07	1.03012e+08	9.81003e+07	7.00809e+07	9.56341e+07	9.62963e+07	5.50685e+07	1.00497e+08	6.2945e+07	Szrd1	SUZ domain-containing protein 1	S	39	EKKLKITQKESRKSKSPPKVPIVIQDDSLPT	Szrd1_S39
ps1183	1.38017e+07	1.27277e+07	1.30032e+07	8.57928e+06	1.40319e+07	1.35188e+07	1.49977e+07	1.67376e+07	1.30853e+07	1.35789e+07	1.3638e+07	7.047e+06	1.14162e+07	3.98322e+07	2.05128e+07	3.67072e+07	8.47338e+06	Kiaa1109;4932438A13Rik	Uncharacterized protein KIAA1109	S	4613	PYLPPKTMTNNLEKNSQEQLLDAAHHRHWPG	Kiaa1109_S4613;4932438A13Rik_S4613
ps1184	5.44935e+06	6.16966e+06	1.87298e+06	6.33397e+06	7.29775e+06	5.8769e+06	1.08696e+07	1.15091e+07	6.91474e+06	6.40387e+06	7.28988e+06	8.49134e+06	9.3314e+06	7.4059e+06	1.10426e+07	9.77202e+06	1.25938e+07	Kiaa1109	Uncharacterized protein KIAA1109	S	1355	QFSSDVSRSDENVLDSPKQRRSFGSFPYTPS	Kiaa1109_S1355
ps1191	1.59739e+07	1.29601e+07	2.80485e+07	1.22227e+07	1.95666e+07	1.76563e+07	1.91015e+07	3.48908e+07	1.40659e+07	10510004	2.04026e+07	2.6378e+07	1.87574e+07	1.97925e+07	1.65136e+07	2.70901e+07	2.66555e+07	Kiaa1109	Uncharacterized protein KIAA1109	S	2755	EPTCRVVFENEQDNNSLTKTQRKRSLVTSEP	Kiaa1109_S2755
ps1192	5.63237e+06	8.05714e+06	1.03616e+07	7.34585e+06	6.968e+06	3.82722e+06	5.64703e+06	7.75087e+06	1.02098e+07	5.07609e+06	9.55794e+06	8.2279e+06	5.60032e+06	6.85258e+06	7.29943e+06	7.30919e+06	7.23727e+06	Kiaa1109	Uncharacterized protein KIAA1109	S	2601	KATQTDIKLSRYTAGSASPTPTFKTRKHRDF	Kiaa1109_S2601
ps1193	5.63237e+06	8.05714e+06	1.03616e+07	7.34585e+06	6.968e+06	3.82722e+06	9.28238e+06	1.09204e+07	1.02098e+07	5.07609e+06	9.55794e+06	8.2279e+06	5.60032e+06	7.29332e+06	7.58104e+06	7.30919e+06	7.7073e+06	Kiaa1109	Uncharacterized protein KIAA1109	S	2603	TQTDIKLSRYTAGSASPTPTFKTRKHRDFRS	Kiaa1109_S2603
ps1199	2.71532e+07	2.06695e+07	4.1423e+07	2.83014e+07	2.61594e+07	2.38309e+07	2.67658e+07	1.4939e+07	2.21533e+07	2.27694e+07	1.73603e+07	1.87781e+07	2.51212e+07	1.12049e+07	1.44443e+07	1.85972e+07	2.45648e+07	Exoc7	Exocyst complex component 7	S	250	KEHFRKSSSSSGVPYSPAIPNKRKDTPTKKP	Exoc7_S250
ps1200	5.7865e+06	5.02579e+06	6.4062e+06	7.74109e+06	1.26704e+06	4.16079e+06	4.28817e+06	4.59203e+06	6.71295e+06	1.55356e+07	8.25109e+06	4.3033e+06	6.1527e+06	4.64686e+06	5.11943e+06	2.9483e+06	9.19863e+06	Sh3pxd2b	SH3 and PX domain-containing protein 2B	S	550	ELLERERQKMEPLRGSSPKPPGMILPMIPAK	Sh3pxd2b_S550
ps1201	6.13548e+06	5.02579e+06	5.91852e+06	7.74109e+06	1.26704e+06	4.16079e+06	4.44976e+06	4.59203e+06	6.71295e+06	1.55356e+07	8.25109e+06	4.3033e+06	6.1527e+06	4.64686e+06	4.64615e+06	2.9483e+06	9.19863e+06	Sh3pxd2b	SH3 and PX domain-containing protein 2B	S	551	LLERERQKMEPLRGSSPKPPGMILPMIPAKH	Sh3pxd2b_S551
ps1202	1.03874e+07	1.08061e+07	1.11052e+07	1.02201e+07	7.44789e+06	7.6646e+06	1.06405e+07	1.10667e+07	1.20969e+07	1.17365e+07	1.21709e+07	1.14684e+07	1.70091e+07	1.30975e+07	1.0272e+07	1.10928e+07	1.58226e+07	Sh3pxd2b	SH3 and PX domain-containing protein 2B	S	499	WSKDWKGGKEAPRKASSDLSASTGYEEISDP	Sh3pxd2b_S499
ps1208	4.58455e+06	4.5761e+06	4.68457e+06	2.75964e+06	4.1151e+06	4.08287e+06	4.46816e+06	4.77101e+06	6.35265e+06	7.11452e+06	5.215e+06	4.14433e+06	5.30521e+06	2.6776e+06	3.90412e+06	4.51123e+06	6.02526e+06	Sh3pxd2b	SH3 and PX domain-containing protein 2B	S	769	VVPPRRPPPPKKTSSSPLSCRPLPEVRGAQR	Sh3pxd2b_S769
ps1209	3.02931e+06	2.91583e+06	3.04394e+06	3.05557e+06	1.88403e+06	2.86936e+06	2.28109e+06	2.91167e+06	3.309e+06	3.22314e+06	3.44275e+06	2.89586e+06	3.02057e+06	3.54492e+06	3.84699e+06	4.46947e+06	4.87365e+06	Med14	Mediator of RNA polymerase II transcription subunit 14	S	1117	YTMVSPSGRAGNWPGSPQVSGPSPATRLPGM	Med14_S1117
ps1210	3.11996e+06	3.08414e+06	3.26601e+06	3.06643e+06	1.88403e+06	2.86936e+06	2.28109e+06	2.91167e+06	3.51116e+06	3.27799e+06	3.4376e+06	3.11401e+06	3.02057e+06	3.54492e+06	3.84699e+06	4.46947e+06	4.87365e+06	Med14	Mediator of RNA polymerase II transcription subunit 14	S	1124	GRAGNWPGSPQVSGPSPATRLPGMSPANPSL	Med14_S1124
ps1211	2.10379e+07	2.10614e+07	2.92337e+07	2.76529e+07	2.49015e+07	1.74762e+07	2.60273e+07	2.78133e+07	2.80207e+07	2.67623e+07	3.15631e+07	2.9327e+07	3.92393e+07	3.3853e+07	2.51567e+07	2.25507e+07	3.01517e+07	Med14	Mediator of RNA polymerase II transcription subunit 14	S	1133	PQVSGPSPATRLPGMSPANPSLHSPVPDVSH	Med14_S1133
ps1212	1.04427e+07	6.10476e+06	8.10651e+06	4.55299e+06	5.99699e+06	6.90714e+06	6.16742e+06	7.16253e+06	6.08331e+06	7.29202e+06	7.19829e+06	7.18508e+06	8.50621e+06	7.3848e+06	1.21863e+07	5.65073e+06	6.99658e+06	Med14	Mediator of RNA polymerase II transcription subunit 14	S	1138	PSPATRLPGMSPANPSLHSPVPDVSHSPRAG	Med14_S1138
ps1213	2.10379e+07	2.52974e+07	2.92337e+07	2.76529e+07	2.35929e+07	2.55103e+07	8.54491e+06	3.43158e+07	3.03174e+07	2.67623e+07	3.15631e+07	3.0198e+07	3.92393e+07	3.59557e+07	2.51567e+07	2.25507e+07	3.01517e+07	Med14	Mediator of RNA polymerase II transcription subunit 14	S	1141	ATRLPGMSPANPSLHSPVPDVSHSPRAGTSS	Med14_S1141
ps1214	2.10379e+07	1.95513e+07	1.95984e+07	3.13668e+07	6.10323e+06	7.6169e+06	7.74847e+06	1.75015e+07	2.3754e+07	1.58241e+07	2.12146e+07	2.48806e+07	3.05743e+07	2.22887e+07	2.14573e+07	1.73189e+07	1.95055e+07	Med14	Mediator of RNA polymerase II transcription subunit 14	S	1147	MSPANPSLHSPVPDVSHSPRAGTSSQTMPTN	Med14_S1147
ps1215	1.40449e+07	1.38138e+07	1.75861e+07	1.05384e+07	7.08665e+06	3.37587e+06	1.13754e+07	3.10455e+07	1.86281e+07	1.40169e+07	2.16899e+07	1.73811e+07	1.63625e+07	1.34032e+07	1.21386e+07	1.11474e+07	2.04248e+07	Med14	Mediator of RNA polymerase II transcription subunit 14	S	1149	PANPSLHSPVPDVSHSPRAGTSSQTMPTNMP	Med14_S1149
ps1217	1.57807e+07	9.3021e+06	1.22163e+07	1.33842e+07	1.03019e+07	1.06119e+07	1.19387e+07	9.11229e+06	2.69113e+07	1.43044e+07	1.54378e+07	1.4303e+07	1.67689e+07	1.78681e+07	1.48772e+07	1.12052e+07	1.86276e+07	Wdr13	WD repeat-containing protein 13	S	79	QRYGPLSEPGSARAYSNSIVRSSRTTLDRME	Wdr13_S79
ps1218	1.57807e+07	9.3021e+06	1.22163e+07	1.33842e+07	1.03019e+07	1.06119e+07	1.19387e+07	9.11229e+06	2.69113e+07	1.45796e+07	1.65971e+07	1.4303e+07	1.67689e+07	1.78681e+07	1.48772e+07	1.12052e+07	1.86276e+07	Wdr13	WD repeat-containing protein 13	S	81	YGPLSEPGSARAYSNSIVRSSRTTLDRMEDF	Wdr13_S81
ps1219	4.96455e+06	4.67304e+06	4.61234e+06	2.44744e+06	4.20702e+06	2.4304e+06	4.95698e+06	3.97684e+06	1.15678e+07	5.686e+06	1.21251e+07	3.30014e+06	1.13635e+07	1.37539e+07	4.76422e+06	1.29817e+07	1.06295e+07	Wdr13	WD repeat-containing protein 13	S	70	LRLRGQLLGQRYGPLSEPGSARAYSNSIVRS	Wdr13_S70
ps1220	4.96455e+06	4.71399e+06	4.61234e+06	2.44744e+06	4.0202e+06	2.4304e+06	4.6595e+06	3.97684e+06	1.15678e+07	5.686e+06	1.21251e+07	3.30014e+06	1.13635e+07	1.37539e+07	4.7952e+06	1.29817e+07	1.06295e+07	Wdr13	WD repeat-containing protein 13	S	74	GQLLGQRYGPLSEPGSARAYSNSIVRSSRTT	Wdr13_S74
ps1221	8.71043e+07	5.15809e+07	4.36513e+06	5.90781e+07	3.30609e+07	4.4919e+07	3.85164e+06	3.69776e+07	8.77231e+07	6.08656e+07	5.43625e+07	3.93621e+07	4.69343e+07	4.78757e+07	3.6494e+07	4.41522e+07	6.09589e+07	Ralgapb	Ral GTPase-activating protein subunit beta	S	359	CLVDAFLGISRPRSDSAPPTPVNRLSMPQSA	Ralgapb_S359
ps1222	1.75477e+07	1.1097e+07	9.32035e+06	1.21702e+07	5.80932e+06	1.20905e+07	8.31813e+06	6.99579e+06	7.51161e+06	5.54113e+06	7.36859e+06	7.27017e+06	7.90364e+06	5.39266e+06	5.60035e+06	6.92446e+06	6.44558e+06	Ralgapb	Ral GTPase-activating protein subunit beta	S	716	NLKSHSRTNSGISSASGGSTEPTTPDSERPA	Ralgapb_S716
ps1223	1.75477e+07	1.1097e+07	1.03836e+07	9.5731e+06	5.80932e+06	1.20905e+07	8.31813e+06	6.99579e+06	8.67423e+06	9.01861e+06	7.8886e+06	6.89786e+06	7.90364e+06	5.39266e+06	5.60035e+06	7.2608e+06	6.44558e+06	Ralgapb	Ral GTPase-activating protein subunit beta	S	719	SHSRTNSGISSASGGSTEPTTPDSERPAQAL	Ralgapb_S719
ps1226	2.37111e+07	2.1652e+07	2.29245e+07	1.38093e+08	1.08351e+07	1.08429e+07	1.60717e+07	1.65761e+07	2.3767e+07	2.18185e+07	1.87713e+07	1.77226e+07	6.74861e+06	1.76652e+07	6.97832e+06	1.64234e+07	9.04893e+06	Rptor	Regulatory-associated protein of mTOR	S	877	ASPTNKGMHMHQVGGSPPASSTSSCSLTNDV	Rptor_S877
ps1227	6.95935e+07	8.66496e+07	8.0292e+07	8.65579e+07	1.02128e+08	1.16167e+08	1.13993e+08	9.45895e+07	7.08163e+07	8.48907e+07	6.56446e+07	1.203e+08	8.39843e+07	7.33344e+07	1.14693e+08	8.02592e+07	9.10416e+07	Rptor	Regulatory-associated protein of mTOR	S	859	NARPQRILDTSSLTQSAPASPTNKGMHMHQV	Rptor_S859
ps1228	6.95935e+07	8.66496e+07	9.8591e+07	1.16684e+08	1.29313e+08	1.66389e+08	1.63984e+08	118191033	8.05401e+07	9.4569e+07	8.14066e+07	1.5362e+08	1.05293e+08	9.30864e+07	147315351	9.14853e+07	112675627	Rptor	Regulatory-associated protein of mTOR	S	863	QRILDTSSLTQSAPASPTNKGMHMHQVGGSP	Rptor_S863
ps1229	3.47967e+07	5.35466e+07	3.68379e+07	2.47747e+07	3.44286e+07	1.35563e+07	4.88122e+07	3.2397e+07	3.68084e+07	3.6746e+07	3.77973e+07	3.34468e+07	3.3769e+07	3.30327e+07	3.17986e+07	4.97676e+07	5.49491e+07	Rptor	Regulatory-associated protein of mTOR	S	722	PVRDSPCTPRLRSVSSYGNIRAVTTARNLNK	Rptor_S722
ps1231	5.05844e+07	5.62836e+07	1.59691e+07	6.24952e+07	3.59576e+07	4.14833e+07	6.19647e+07	6.84995e+07	3.27575e+07	5.61272e+07	3.66238e+07	2.328e+07	2.37078e+07	2.94475e+07	4.03695e+07	4.70049e+07	6.18244e+07	Soga1	Protein SOGA1;N-terminal form;C-terminal 80 kDa form	S	1536	GIVQEFFRNVCGRAPSPTTAAGEESCKKPEP	Soga1_S1536
ps1232	4.16826e+06	4.23211e+06	4.32222e+06	4.24271e+06	5.73319e+06	8.73571e+06	3.09104e+06	4.00997e+06	3.29276e+06	3.60895e+06	3.30184e+06	4.23596e+06	3.50664e+06	1.88694e+06	3.42495e+06	3.46947e+06	1.82207e+06	Soga1		S	139	CASEEARQLGLELALSSDAESAAGGPAGTRT	Soga1_S139
ps1233	4.02234e+06	4.08149e+06	4.13514e+06	4.0056e+06	5.73319e+06	8.73571e+06	3.09104e+06	4.00997e+06	3.33565e+06	3.83202e+06	3.27792e+06	3.68138e+06	3.50664e+06	1.88694e+06	3.42495e+06	3.46947e+06	1.82207e+06	Soga1		S	140	ASEEARQLGLELALSSDAESAAGGPAGTRTG	Soga1_S140
ps1234	3.05372e+07	1.42981e+07	1.87754e+07	2.71777e+07	2.57533e+07	2.74667e+07	2.13729e+07	1.82933e+07	1.77616e+07	1.99775e+07	1.75234e+07	2.57558e+07	1.51999e+07	1.52523e+07	2.75353e+07	1.58777e+07	1.29775e+07	Soga1		S	173	PQPAQSGQQPPRPPASPDEPSVAASSVGSSR	Soga1_S173
ps1235	5.09095e+06	6.69885e+06	5.02416e+06	4.14167e+06	4.26254e+06	3.35413e+06	4.82393e+06	4.42184e+06	6.43063e+06	5.09789e+06	5.01226e+06	4.40387e+06	4.38927e+06	3.48507e+06	4.58676e+06	4.58104e+06	4.54045e+06	Chm	Rab proteins geranylgeranyltransferase component A 1	S	622	ETPKESTVLGDSEEPSE______________	Chm_S622
ps1236	2.20563e+07	2.73181e+07	2.81377e+07	3.2427e+07	2.0595e+07	2.98857e+07	3.28084e+07	3.57643e+07	2.93224e+07	2.78303e+07	3.14547e+07	3.3121e+07	1.63583e+07	2.11794e+07	2.75321e+07	2.24665e+07	2.02286e+07	Chm		S	165	EAACLPTAEESLSTRSCELPAEQSQCTGPES	Chm_S165
ps1240	4.43795e+06	3.67349e+06	4.20316e+06	4.6707e+06	1.62754e+06	4.80984e+06	8.62975e+06	4.39129e+06	3.7241e+06	9.68036e+06	2.59528e+06	7.97477e+06	3.17779e+06	3.87576e+06	5.45747e+06	4.07056e+06	2.47334e+06	Epb41;Epb4.1;Epb41l2	Protein 4.1;Band 4.1-like protein 2	S	610	KKRERLDGENIYIRHSNLMLEDLDKSQEEIK;KNTLRVDGDNIYVRHSNLMLEDLDKAQEAIL	Epb41_S610;Epb4.1_S610;Epb41l2_S610
ps1241	3.31893e+06	3.01001e+06	5.9418e+06	3.64501e+06	1.87215e+06	1.24056e+06	545176	1.35341e+06	3.96795e+06	3.38528e+06	4.85771e+06	1.38741e+06	3.26566e+06	6.2068e+06	1.58081e+06	3.64256e+06	2.35656e+06	Epb41;Epb4.1	Protein 4.1	S	86	NKERTSESRGLSRLLSSFLKRPKSQVSEEEG	Epb41_S86;Epb4.1_S86
ps1242	3.44047e+06	3.01001e+06	5.9418e+06	3.64501e+06	1.87215e+06	1.24056e+06	545176	1.35341e+06	3.96795e+06	3.23254e+06	4.85771e+06	1.38741e+06	3.26566e+06	6.2068e+06	1.58081e+06	3.64256e+06	2.35656e+06	Epb41;Epb4.1	Protein 4.1	S	87	KERTSESRGLSRLLSSFLKRPKSQVSEEEGR	Epb41_S87;Epb4.1_S87
ps1246	2.41844e+07	4.23625e+07	3.70351e+07	2.31687e+07	3.31626e+07	1.6227e+07	3.30688e+07	36038377	1.92736e+07	3.32835e+07	2.96486e+07	9.88169e+06	9.62841e+06	1.58298e+07	2.89237e+07	4.7528e+07	5.77491e+07	Epb41;Epb4.1	Protein 4.1	S	94	RGLSRLLSSFLKRPKSQVSEEEGREVESEKE	Epb41_S94;Epb4.1_S94
ps1254	1.41207e+07	2.76376e+07	1.02742e+07	2.5879e+07	4.11721e+06	4.84444e+06	1.86336e+07	1.20272e+07	1.03719e+07	1.30802e+07	9.48267e+06	1.94895e+07	3.41194e+06	1.00052e+07	1.37556e+07	1.60454e+07	1.63174e+07	Acap3		S	388	CYSERLDRTASPSTSSIDSTTDSRERGVKGE	Acap3_S388
ps1255	1.56281e+07	2.76376e+07	1.02742e+07	2.5879e+07	1.53075e+07	1.6375e+07	1.86336e+07	1.58038e+07	1.03719e+07	1.50068e+07	9.48267e+06	14846373	1.42078e+07	1.36559e+07	1.37556e+07	1.23591e+07	1.63174e+07	Acap3		S	391	ERLDRTASPSTSSIDSTTDSRERGVKGESVL	Acap3_S391
ps1259	7.15762e+06	7.39338e+06	7.45241e+06	7.15291e+06	6.08659e+06	5.80833e+06	6.80941e+06	6.8892e+06	8.28184e+06	7.50727e+06	8.48815e+06	7.50404e+06	7.57282e+06	6.83037e+06	6.91236e+06	5.45678e+06	9.15212e+06	Spen	Msx2-interacting protein	S	2365	ITETRASEAEQTQSESPAAEEATAATPEAPQ	Spen_S2365
ps1260	1.46862e+08	7.30264e+07	9.58623e+07	9.7189e+07	2.94103e+06	1.04032e+08	1.29477e+08	169250109	1.98413e+08	1.84669e+08	2.33835e+08	1.8467e+06	2.02244e+08	3.8675e+06	1.27356e+08	1.57838e+08	1.83762e+08	Spen	Msx2-interacting protein	S	1396	LRKRSVRDLEPGEVPSDSDEDAEHRSQSPRA	Spen_S1396
ps1261	1.46862e+08	9.66066e+07	9.4967e+07	9.7189e+07	2.94103e+06	1.04032e+08	1.29477e+08	169250109	1.98413e+08	1.84669e+08	2.33835e+08	1.8467e+06	2.02244e+08	3.8675e+06	1.27356e+08	1.57838e+08	1.83762e+08	Spen	Msx2-interacting protein	S	1398	KRSVRDLEPGEVPSDSDEDAEHRSQSPRASS	Spen_S1398
ps1262	1.46461e+07	1.43101e+07	1.41613e+07	6.77003e+06	2.32394e+07	1.68222e+07	1.90441e+07	1.34088e+07	8.77597e+06	1.45919e+07	1.44653e+07	1.84401e+07	1.92766e+07	2.57681e+07	1.84008e+07	3.49299e+07	4.12638e+07	Spen	Msx2-interacting protein	S	2129	AAGQAADKEAGPAAASPQESESPQKGSGSSP	Spen_S2129
ps1264	7.49648e+06	1.29114e+07	1.06959e+07	1.86449e+07	3.71207e+07	2.45389e+07	36335038	3.79732e+07	4.47214e+07	2.80349e+07	4.33706e+06	4.37575e+07	6.14933e+07	66014746	3.26023e+07	1.04284e+08	9.57797e+07	Spen	Msx2-interacting protein	S	2135	DKEAGPAAASPQESESPQKGSGSSPQLANNP	Spen_S2135
ps1270	3.30367e+06	5.25706e+06	8.29966e+06	1.12506e+07	9.46403e+06	1.85987e+07	2.33811e+07	4.14696e+07	1.54121e+07	7.46492e+06	1.48847e+07	5.25966e+07	3.02317e+07	5.86444e+07	3.65075e+07	2.86713e+07	5.3476e+07	Spen	Msx2-interacting protein	S	1023	SGLKIEKQKPEIKKTSPETEDTRILLKKQPD	Spen_S1023
ps1272	7.46238e+06	7.27906e+06	7.98009e+06	8.07096e+06	4.75221e+06	2.65833e+06	5.88767e+06	9.26348e+06	8.1859e+06	7.33679e+06	1.18702e+07	6.70367e+06	7.51545e+06	1.07034e+07	1.15332e+07	7.67448e+06	6.56331e+06	Spen	Msx2-interacting protein	S	1078	RESKKTKLERLNSALSPKDCQDPAAVSAGSG	Spen_S1078
ps1274	4.31069e+07	3.68038e+07	2.55483e+07	2.41581e+07	3.87525e+07	3.79905e+07	3.96243e+07	3.8142e+07	4.83183e+07	3.90079e+07	4.85588e+07	4.72515e+07	5.27156e+07	5.4407e+07	3.97011e+07	4.36924e+07	5.45523e+07	Spen	Msx2-interacting protein	S	772	PQSPGVSPAHSERLPSDSERRLYRRSSERSG	Spen_S772
ps1275	3.48821e+07	5.10155e+07	3.16726e+07	4.76696e+07	3.61248e+07	3.72167e+07	2.87714e+07	2.3487e+07	5.00076e+07	3.23534e+07	5.93613e+07	3.24762e+07	4.62555e+07	3.66643e+07	3.81571e+07	4.70273e+07	4.04019e+07	Spen	Msx2-interacting protein	S	1774	TTVSQVESSVDPKPSSPQPLSKLTQRSEEAE	Spen_S1774
ps1278	4.31069e+07	3.07205e+07	2.55483e+07	2.41581e+07	3.19836e+07	4.10159e+07	7.6165e+07	6.46e+07	4.83183e+07	9.66922e+06	6.92855e+07	1.27553e+08	5.81975e+07	6.10775e+07	5.30577e+07	6.11477e+07	5.3968e+07	Spen	Msx2-interacting protein	S	759	PIERSQSPVHLRRPQSPGVSPAHSERLPSDS	Spen_S759
ps1279	4.31069e+07	3.3009e+07	2.55483e+07	2.41581e+07	3.19836e+07	4.10159e+07	4.56916e+07	4.50041e+07	4.83183e+07	9.66922e+06	6.92855e+07	4.68754e+07	5.81975e+07	6.10775e+07	3.85482e+07	4.36924e+07	5.3968e+07	Spen	Msx2-interacting protein	S	763	SQSPVHLRRPQSPGVSPAHSERLPSDSERRL	Spen_S763
ps1280	4.31069e+07	3.3475e+07	2.55483e+07	2.41581e+07	3.19836e+07	2.80587e+07	2.96524e+07	3.10119e+07	4.83183e+07	3.74438e+07	4.85588e+07	3.64001e+07	4.30206e+07	4.40282e+07	3.43855e+07	4.36924e+07	4.14556e+07	Spen	Msx2-interacting protein	S	767	VHLRRPQSPGVSPAHSERLPSDSERRLYRRS	Spen_S767
ps1281	2.35765e+07	3.27934e+07	3.60107e+07	3.78688e+07	3.33366e+07	1.49714e+07	3.48484e+07	4.48117e+07	3.98061e+07	3.37384e+07	5.43495e+07	3.47571e+07	3.34588e+07	5.1308e+07	4.81267e+07	5.19591e+07	4.48072e+07	Spen	Msx2-interacting protein	S	1238	LVHEVGKPPQDVTDDSPPSKKRRTDHVDFDI	Spen_S1238
ps1283	1.15732e+08	9.83972e+07	7.9773e+07	9.83816e+07	8.39123e+07	6.10516e+07	7.91938e+07	6.53155e+07	1.04407e+08	1.09467e+08	1.09176e+08	9.23782e+07	126001114	1.27388e+08	1.81395e+08	1.76334e+08	1.64424e+08	Spen	Msx2-interacting protein	S	748	RFESDRDHERRPIERSQSPVHLRRPQSPGVS	Spen_S748
ps1284	1.15732e+08	3.43735e+07	1.04323e+08	1.37016e+08	1.2927e+08	1.02016e+08	1.29909e+08	108768736	1.04407e+08	1.50234e+08	1.51308e+08	1.62719e+08	2.06151e+08	2.07939e+08	1.81395e+08	2.0661e+08	2.49115e+08	Spen	Msx2-interacting protein	S	750	ESDRDHERRPIERSQSPVHLRRPQSPGVSPA	Spen_S750
ps1286	4.3431e+06	4.84594e+06	3.67113e+06	5.00972e+06	2.90827e+06	2.31786e+06	1.84632e+06	1.7035e+06	4.45106e+06	3.96624e+06	4.2286e+06	3.41397e+06	3.32893e+06	5.15609e+06	3.49235e+06	5.79572e+06	5.68618e+06	Spen	Msx2-interacting protein	S	311	SSDSSSTASDDSPARSVQSAAVPAPTSQLLS	Spen_S311
ps1288	1.05457e+07	2.28617e+07	1.10934e+08	1.90961e+07	1.62351e+07	1.62135e+07	1.37837e+07	1.26819e+07	1.80604e+07	1.9429e+07	2.08873e+07	1.90075e+07	2.20804e+07	1.56458e+07	1.7666e+07	1.99773e+07	2.37197e+07	Spen	Msx2-interacting protein	S	1277	RSSRQISEDSERTSCSPSVRHGSFHDDDDPR	Spen_S1277
ps1290	1.82501e+07	1.13571e+07	5.76641e+06	8.41593e+06	1.00041e+07	8.87208e+06	1.38719e+07	1.14969e+07	6.3469e+06	7.9382e+06	4.419e+06	9.00749e+06	7.01583e+06	6.67456e+06	8.67878e+06	4.89275e+06	3.81164e+06	Gm15114;Gm10439;Ott;Luzp4;Gm15097;Gm15107;Gm15093;Gm15080;Gm15128		S	368	ERYHGPRGRNGPRDASPPGSEPEIDRSSAIR	Gm15114_S368;Gm10439_S368;Ott_S368;Luzp4_S368;Gm15097_S368;Gm15107_S368;Gm15093_S368;Gm15080_S368;Gm15128_S368
ps1291	1.82501e+07	1.13571e+07	5.76641e+06	9.61981e+06	1.00041e+07	1.00655e+07	1.38719e+07	1.14969e+07	6.6459e+06	8.13364e+06	4.419e+06	8.59114e+06	7.01583e+06	6.50112e+06	8.66674e+06	4.89275e+06	3.81164e+06	Gm15114;Gm10439;Ott;Luzp4;Gm15097;Gm15107;Gm15093;Gm15080;Gm15128		S	372	GPRGRNGPRDASPPGSEPEIDRSSAIRERTD	Gm15114_S372;Gm10439_S372;Ott_S372;Luzp4_S372;Gm15097_S372;Gm15107_S372;Gm15093_S372;Gm15080_S372;Gm15128_S372
ps1296	1.07981e+08	1.631e+08	2.15081e+06	1.39058e+08	2.30539e+08	8.16508e+07	1.21011e+08	2.07176e+08	3.48908e+08	9.51916e+07	1.63523e+08	1.61714e+08	2.68646e+08	2.46255e+08	180996716	3.68838e+08	2.54659e+08	Ampd2	AMP deaminase 2	S	87	IEQLEERRQRLERQISQDVKLEPDILLRAKQ	Ampd2_S87
ps1297	4.33457e+06	4.61022e+06	5.12504e+06	3.68405e+06	2.2547e+06	4.57801e+06	2.86108e+06	6.60095e+06	5.24675e+06	5.43593e+06	1.21003e+07	6.94093e+06	9.81023e+06	6.55372e+06	6.81479e+06	6.60352e+06	8.3731e+06	Ampd2	AMP deaminase 2	S	12	____MASEARSGLGASPLQSARSLPGNAPCL	Ampd2_S12
ps1300	6.16261e+06	5.16882e+06	8.84068e+06	6.2315e+06	6.87894e+06	5.06833e+06	3.76009e+06	8.81909e+06	6.30061e+06	6.0698e+06	8.22142e+06	5.69227e+06	3.46238e+06	5.98029e+06	6.8541e+06	6.53356e+06	6.36579e+06	Ampd2	AMP deaminase 2	S	109	PDILLRAKQDFLKTDSDSDLQLYKEQGEGQG	Ampd2_S109
ps1304	1.94093e+07	1.84504e+07	2.35374e+07	4.01339e+07	2.62742e+07	1.32286e+07	2.73413e+07	2.05649e+07	2.82733e+07	1.25152e+07	2.72218e+07	6.18137e+07	5.71575e+07	4.23899e+07	3.85014e+07	4.03888e+07	3.38176e+07	Morf4l2	Mortality factor 4-like protein 2	S	71	PGRWGGRSAENPPSGSVRKTRKNKQKAPGNG	Morf4l2_S71
ps1307	2.20483e+07	2.14044e+07	2.26463e+07	2.22495e+07	1.34063e+07	1.88817e+07	9.41745e+06	1.14243e+08	1.96985e+07	2.2936e+07	1.76839e+07	2.11777e+07	6.05217e+06	9.55137e+06	2.92733e+07	1.86237e+07	2.03158e+07	Spata6	Spermatogenesis-associated protein 6	S	354	LLVHSAPSTTPKHCASPVLNRASLRERFHSD	Spata6_S354
ps1313	4.44368e+07	8.32722e+07	4.01257e+07	5.03605e+07	4.26946e+07	7.67881e+07	6.99432e+07	3.42532e+07	5.71768e+07	3.74026e+07	5.68037e+07	4.10866e+07	4.2406e+07	5.55323e+07	4.88014e+07	5.09766e+07	5.16695e+07	Ofd1	Oral-facial-digital syndrome 1 protein homolog	S	664	AFRTYYQRATQNPSTSPQPAKSPPSVNSVAA	Ofd1_S664
ps1314	5.21455e+06	5.01372e+06	5.232e+06	4.23195e+06	3.98011e+06	4.99873e+06	5.37819e+06	8.98172e+06	8.8544e+06	4.43522e+06	7.86609e+06	2.87889e+06	3.56983e+06	5.13797e+06	5.11225e+06	7.00009e+06	5.88538e+06	Ofd1	Oral-facial-digital syndrome 1 protein homolog	S	829	TETQDKSELSNVDKQSLKDEKFEPPFRWNKT	Ofd1_S829
ps1315	4.33719e+06	4.44768e+06	4.74238e+06	3.27627e+06	7.09746e+06	4.89682e+06	5.36512e+06	4.66885e+06	3.71966e+06	3.2592e+06	3.89443e+06	5.9252e+06	6.8614e+06	6.51793e+06	6.59842e+06	5.93567e+06	6.88589e+06	Ofd1	Oral-facial-digital syndrome 1 protein homolog	S	670	QRATQNPSTSPQPAKSPPSVNSVAALRSIAS	Ofd1_S670
ps1316	2.68325e+07	4.02195e+07	3.61831e+07	4.67808e+07	5.7527e+07	6.95786e+07	8.2769e+07	5.54625e+07	3.68976e+07	2.23718e+07	4.0272e+07	5.73837e+07	4.59923e+07	5.17739e+07	5.07798e+07	3.89725e+07	7.0941e+07	Ofd1	Oral-facial-digital syndrome 1 protein homolog	S	791	PAASPSPCPERTAQASPVPSRHSFSGLPEQN	Ofd1_S791
ps1324	1.87415e+07	1.57196e+07	1.26076e+07	1.84865e+07	1.29588e+07	1.19317e+07	1.35828e+07	1.36455e+07	2.11964e+07	1.56522e+07	1.58046e+07	1.11764e+07	1.07926e+07	1.32825e+07	1.34985e+07	1.32691e+07	1.29165e+07	Cstf2	Cleavage stimulation factor subunit 2	S	527	MQGASMQGGSQPGGFSPGQSQVTPQDHEKAA	Cstf2_S527
ps1326	1.27023e+07	1.06997e+07	2.18609e+07	1.54002e+07	1.99621e+07	2.06238e+07	2.32523e+07	4.82209e+07	2.51167e+07	1.99235e+07	1.88213e+07	3.95736e+07	3.13962e+07	4.04234e+07	3.7147e+07	2.65918e+07	5.11535e+07	Clcc1	Chloride channel CLIC-like protein 1	S	58	QVRSGTSEKKEVSPDSSEAEELSDCLHRLDS	Clcc1_S58
ps1328	1.48593e+07	1.52739e+07	1.4838e+07	1.58047e+07	1.76983e+07	1.15571e+07	1.82694e+07	2.36909e+07	1.72394e+07	9.19708e+06	1.66585e+07	1.79269e+07	1.77759e+07	3.9288e+07	1.76798e+07	1.51226e+07	3.48702e+07	Clcc1	Chloride channel CLIC-like protein 1	S	429	KMHASKRDALRQRFHSGNKSPEVLRAFDLPD	Clcc1_S429
ps1329	1.47677e+07	1.52236e+07	1.39746e+07	1.51963e+07	1.76983e+07	1.15571e+07	1.88078e+07	2.36909e+07	1.72394e+07	9.19708e+06	1.66585e+07	1.80958e+07	1.77759e+07	3.9288e+07	1.86109e+07	1.51226e+07	3.48702e+07	Clcc1	Chloride channel CLIC-like protein 1	S	433	SKRDALRQRFHSGNKSPEVLRAFDLPDTEAQ	Clcc1_S433
ps1331	1.24359e+07	1.20015e+07	1.226e+07	1.74216e+07	1.38887e+07	1.42762e+07	1.39514e+07	1.44083e+07	1.14814e+07	1.18085e+07	5.62522e+06	1.25447e+07	1.69236e+07	1.45625e+07	1.21454e+07	1.20204e+07	1.21919e+07	Ctps2	CTP synthase 2	S	568	AHLQQMNKLPYSDGYSDASDDSFPEAKLAEL	Ctps2_S568
ps1332	1.24359e+07	1.20015e+07	1.21058e+07	1.74216e+07	1.38887e+07	1.42762e+07	1.39514e+07	1.44083e+07	1.10742e+07	1.18296e+07	5.62522e+06	1.25447e+07	1.69236e+07	1.45625e+07	1.21454e+07	1.20204e+07	1.21919e+07	Ctps2	CTP synthase 2	S	571	QQMNKLPYSDGYSDASDDSFPEAKLAELDLN	Ctps2_S571
ps1334	4.53099e+07	5.95574e+07	5.67923e+07	6.19192e+07	7.55489e+07	6.97491e+07	6.54013e+07	7.17823e+07	8.18006e+07	6.69869e+07	7.56799e+07	1.03445e+08	8.64223e+07	1.17164e+08	6.37084e+07	7.6077e+07	9.56635e+07	Otud5	OTU domain-containing protein 5	S	64	ERDRDSGVVGARPRASPPPQGPLPGPPGALH	Otud5_S64
ps1335	1.23298e+07	1.23206e+07	1.17275e+07	1.28768e+07	1.3753e+07	1.82516e+07	1.48492e+07	1.24223e+07	9.93315e+06	9.6443e+06	5.67266e+06	1.82677e+07	1.81914e+07	2.11953e+07	1.41301e+07	1.89639e+07	1.83224e+07	Otud5	OTU domain-containing protein 5	S	165	KRRRQAPGVGAVGGASPEREEVGAGYNSEDE	Otud5_S165
ps1336	1.23298e+07	1.15449e+07	1.19733e+07	1.28768e+07	1.3753e+07	1.82516e+07	1.48492e+07	1.24223e+07	9.93315e+06	9.6443e+06	5.67266e+06	1.82677e+07	1.81914e+07	2.11953e+07	1.30951e+07	1.14579e+07	1.26432e+07	Otud5	OTU domain-containing protein 5	S	177	GGASPEREEVGAGYNSEDEYEAAAARIEAMD	Otud5_S177
ps1338	1.32751e+07	1.37826e+07	1.29404e+07	1.33117e+07	7.67203e+06	2.15405e+07	1.27173e+07	1.49749e+07	1.29351e+07	1.34238e+07	1.2731e+07	2.01412e+07	1.78236e+07	1.40053e+07	1.31906e+07	1.03931e+07	5.88137e+06	Tfe3	Transcription factor E3	S	545	VGGLSGGALSPLRAASDPLLSSVSPAVSKAS	Tfe3_S545
ps1340	1.23874e+08	1.47536e+08	1.54492e+08	9.28054e+07	1.24457e+08	1.73968e+08	1.25725e+08	1.15862e+08	1.14378e+08	1.03727e+08	8.7652e+07	6.92941e+07	1.07786e+08	1.25047e+08	1.09347e+08	1.46083e+08	127049854	Tfe3	Transcription factor E3	S	553	LSPLRAASDPLLSSVSPAVSKASSRRSSFSM	Tfe3_S553
ps1341	1.23874e+08	1.39112e+08	1.49707e+08	8.61798e+07	1.24457e+08	1.73968e+08	1.25725e+08	109234506	1.14378e+08	1.00292e+08	8.40543e+07	6.92941e+07	1.07786e+08	119845008	1.04923e+08	1.411e+08	1.23685e+08	Tfe3	Transcription factor E3	S	557	RAASDPLLSSVSPAVSKASSRRSSFSMEEES	Tfe3_S557
ps1347	7.3062e+07	6.81804e+07	7.59102e+07	8.26496e+07	4.04447e+07	4.82294e+07	4.08116e+07	3.14456e+07	1.06296e+08	6.09186e+07	7.88295e+07	4.4689e+07	8.39761e+07	7.4856e+07	5.64249e+07	8.15752e+07	7.24285e+07	Gripap1	GRIP1-associated protein 1	S	653	REILKEKESSAIPARSLSSSPQAQPPRPAEL	Gripap1_S653
ps1350	5.23179e+07	1.06505e+08	1.31826e+08	1.40862e+08	4.04447e+07	4.82294e+07	2.90504e+07	5.2532e+07	1.45783e+08	7.80206e+07	7.88295e+07	7.29242e+07	1.07778e+08	9.71658e+07	8.77969e+07	8.15752e+07	9.83959e+07	Gripap1	GRIP1-associated protein 1	S	657	KEKESSAIPARSLSSSPQAQPPRPAELSDEE	Gripap1_S657
ps1353	2.06192e+07	2.02819e+07	2.02405e+07	1.87215e+07	2.7366e+07	2.49714e+07	2.22565e+07	3.28795e+07	4.13169e+07	1.63999e+07	1.92055e+07	3.04449e+07	3.32975e+07	3.20959e+07	1.00281e+07	1.49244e+07	1.86305e+07	Gripap1	GRIP1-associated protein 1	S	631	SEMNSPSRTQTGDSSSVSSFSYREILKEKES	Gripap1_S631
ps1355	2.06192e+07	2.18244e+07	2.18136e+07	1.87215e+07	2.54289e+07	2.00286e+07	2.22565e+07	2.41551e+07	3.64367e+07	1.63999e+07	1.92055e+07	2.37202e+07	2.41718e+07	2.29488e+07	2.14335e+07	1.49244e+07	1.86305e+07	Gripap1	GRIP1-associated protein 1	S	634	NSPSRTQTGDSSSVSSFSYREILKEKESSAI	Gripap1_S634
ps1357	3.22789e+07	3.41863e+07	3.06493e+07	4.31606e+07	3.37426e+07	4.46071e+07	3.50753e+07	4.0483e+07	3.88158e+07	4.33192e+07	4.89887e+07	4.62697e+07	4.07852e+07	4.31072e+07	3.97559e+07	2.00383e+07	6.36695e+07	Dock11	Dedicator of cytokinesis protein 11	S	158	VFEIDEDCEKDEDSSSLCSQKGGVIKQGWLH	Dock11_S158
ps1358	2.18314e+07	1.0614e+07	2.10338e+07	1.47665e+07	1.35777e+07	1.26071e+07	5.31245e+06	2.55295e+07	2.05234e+07	1.55833e+07	1.57359e+07	1.19346e+07	1.46653e+07	1.94165e+07	1.36791e+07	1.46179e+07	1.04834e+07	Dock11	Dedicator of cytokinesis protein 11	S	1237	AYGSFQNGHGIKREDSRGSLIPEGATGFPDP	Dock11_S1237
ps1359	2.18314e+07	1.0614e+07	2.10338e+07	1.43197e+07	1.21523e+07	1.26071e+07	5.31245e+06	2.55295e+07	2.05234e+07	1.55833e+07	1.49024e+07	1.19346e+07	1.42694e+07	1.94165e+07	1.36791e+07	1.46179e+07	1.04834e+07	Dock11	Dedicator of cytokinesis protein 11	S	1240	SFQNGHGIKREDSRGSLIPEGATGFPDPGST	Dock11_S1240
ps1365	6.06074e+06	4.93299e+06	3.90661e+06	5.2802e+06	3.10707e+06	4.94071e+06	3.88995e+06	6.87247e+06	5.9785e+06	4.89962e+06	5.31641e+06	5.63698e+06	7.89599e+06	6.31476e+06	7.49806e+06	8.09253e+06	1.0349e+07	Tmem185b;Tmem185a;BC023829	Transmembrane protein 185B;Transmembrane protein 185A	S	333	IAPMFGKKARVVITQSPGKYVPPPPKLNIDM	Tmem185b_S333;Tmem185a_S333;BC023829_S333
ps1368	4.47971e+07	7.15864e+07	3.6457e+07	4.32669e+07	3.5543e+07	4.58825e+07	3.81367e+07	3.24802e+07	4.30671e+07	4.19419e+07	4.20351e+07	2.59881e+07	4.40811e+07	3.98206e+07	5.16877e+07	3.11817e+07	3.6062e+07	Stag2	Cohesin subunit SA-2	S	23	PTDFNLLQESETHFSSDTDFEDIEGKNQKQG	Stag2_S23
ps1372	1.87761e+07	1.88912e+07	1.81241e+07	1.80351e+07	1.77206e+07	9.71666e+06	4.73238e+07	7.13178e+06	1.90164e+07	2.02714e+07	2.11619e+07	1.27432e+07	2.72628e+07	1.22287e+07	1.82932e+07	1.77429e+07	1.87345e+07	Reps2	RalBP1-associated Eps domain-containing protein 2	S	408	LHSQLNRAPSQAAESSPTKMDAPHAQPPSKP	Reps2_S408
ps1374	1.5033e+07	1.34212e+07	1.38788e+07	1.01239e+07	2.98948e+06	1.26675e+07	1.28665e+07	1.79757e+07	1.20072e+07	2.15647e+07	3.00054e+07	4.6372e+06	3.9426e+06	3.28668e+07	1.28624e+07	1.3078e+07	1.16222e+07	Rbbp7	Histone-binding protein RBBP7	S	95	VARVHIPNDDAQFDASHCDSDKGEFGGFGSV	Rbbp7_S95
ps1375	5.05936e+07	3.58101e+06	3.14806e+07	3.82328e+07	3.21851e+07	3.81214e+07	6.17607e+07	4.62395e+07	5.11734e+06	3.01433e+07	3.66965e+07	2.8561e+07	3.31223e+07	3.52449e+07	3.53827e+07	5.4908e+07	6.01959e+07	Huwe1	E3 ubiquitin-protein ligase HUWE1	S	1395	AMSLGQDIPMDQRAESPEEVACRKEEEERKA	Huwe1_S1395
ps1376	3.11001e+07	1.86714e+07	3.15335e+07	1.42599e+08	9.77437e+07	1.27714e+08	6.20812e+07	7.8257e+07	9.68654e+07	8.62651e+07	9.64093e+07	7.83672e+07	1.19748e+08	8.11671e+07	1.06443e+08	7.62599e+07	7.49088e+07	Huwe1	E3 ubiquitin-protein ligase HUWE1	S	3922	RESQLAHIKDEPPPLSPAPLTPATPSSLDPF	Huwe1_S3922
ps1379	7.35369e+07	5.05774e+07	3.53185e+07	4.19609e+07	3.13792e+07	2.78873e+07	3.10331e+07	3.1893e+07	3.74912e+07	4.70565e+07	4.15475e+07	2.58416e+07	3.26681e+07	2.03345e+07	2.95155e+07	3.08158e+07	1.98136e+07	Huwe1	E3 ubiquitin-protein ligase HUWE1	S	2362	ELEDLIDELLERDGGSGNSTIIVSRSGEDES	Huwe1_S2362
ps1380	7.35369e+07	5.05774e+07	3.53185e+07	4.19609e+07	3.13792e+07	2.78873e+07	3.10331e+07	3.1893e+07	3.74912e+07	4.70565e+07	4.15475e+07	2.58416e+07	3.26681e+07	2.03345e+07	2.95155e+07	3.08158e+07	1.98136e+07	Huwe1	E3 ubiquitin-protein ligase HUWE1	S	2365	DLIDELLERDGGSGNSTIIVSRSGEDESQED	Huwe1_S2365
ps1382	1.73864e+07	9.67503e+06	2.4606e+07	2.04018e+07	2.33369e+07	3.2704e+07	1.93425e+07	19118711	1.99878e+07	8.58876e+06	1.61019e+07	2.08865e+07	2.2268e+07	2.00947e+07	7.59052e+06	1.33797e+07	1.78028e+07	Huwe1	E3 ubiquitin-protein ligase HUWE1	S	3818	TSVRREESPMDVDQPSPSAQDTQSIVISDGT	Huwe1_S3818
ps1387	1.24774e+08	1.15865e+08	1.27498e+08	6.54202e+07	5.7808e+07	5.6069e+07	5.33664e+07	8.34415e+07	1.29176e+07	68171050	5.00296e+07	4.77906e+07	3.55765e+07	6.05239e+07	5.2474e+07	4.27383e+07	5.8398e+07	Huwe1	E3 ubiquitin-protein ligase HUWE1	S	1907	CIRIALPAPRGSGTASDDEFENLRIKGPNAV	Huwe1_S1907
ps1388	3.27333e+07	2.26607e+07	1.94521e+07	2.21427e+07	2.06459e+07	2.10786e+07	1.90838e+07	2.11946e+07	2.41779e+07	2.30679e+07	2.29894e+07	1.65544e+07	2.16814e+07	2.29e+07	2.17013e+07	3.09835e+07	2.31194e+07	Huwe1	E3 ubiquitin-protein ligase HUWE1	S	3127	LFGHSSTSALSAILRSPAFTSRLSGNRGVQY	Huwe1_S3127
ps1389	1.70725e+08	2.04124e+08	1.25972e+08	1.49912e+08	153794836	1.77524e+08	2.49446e+08	2.63404e+08	1.34152e+08	1.33615e+08	1.0768e+08	1.24936e+08	1.5158e+08	1.58443e+08	1.19012e+08	2.30314e+08	1.84721e+08	Gemin5	Gem-associated protein 5	S	1410	EPSRDEPSQEAERAPSQPPSPTEERNAPVSL	Gemin5_S1410
ps1390	2.00252e+08	2.28387e+08	1.43844e+08	1.79459e+08	1.93556e+08	2.17127e+08	2.83786e+08	3.00773e+08	1.52472e+08	1.43849e+08	1.23804e+08	1.58845e+08	1.80474e+08	1.78695e+08	1.19012e+08	2.84518e+08	213404222	Gemin5	Gem-associated protein 5	S	1414	DEPSQEAERAPSQPPSPTEERNAPVSLPELT	Gemin5_S1414
ps1391	1.03559e+07	2.61212e+07	1.65462e+07	5.96753e+06	2.49634e+07	1.35857e+07	7.40181e+06	1.84027e+07	4.80985e+07	1.53182e+07	1.33547e+08	2.62576e+07	4.436e+07	8.40292e+07	2.43577e+07	1.59114e+08	6.34239e+07	Gemin5	Gem-associated protein 5	S	757	KKKKKPTLRLPVKQDSSVGNEDESVKENSGP	Gemin5_S757
ps1392	8.79682e+06	8.65941e+06	8.95528e+06	8.70432e+06	7.8684e+06	1.09571e+07	6.29551e+06	1.0389e+07	8.26457e+06	8.56897e+06	8.50799e+06	8.47245e+06	9.67119e+06	6.26621e+06	8.05743e+06	1.14964e+07	6.18375e+06	Maged2		S	84	VSKAPEASEAAATQASPTTQLSETQVLATEN	Maged2_S84
ps1393	2.50713e+07	1.20911e+07	1.60887e+07	2.74126e+07	1.45662e+07	1.62111e+07	1.45225e+07	1.89209e+07	1.40455e+07	1.6174e+07	1.29401e+07	1.33248e+07	1.14039e+07	5.00748e+06	1.44259e+07	1.12008e+07	8.37818e+06	Maged2		S	191	NTQKGKHPDGEEDGNSDQSQASEATGGRRVS	Maged2_S191
ps1398	2.38764e+07	2.30633e+07	8.23261e+06	2.7724e+07	2.42064e+07	2.28802e+07	3.02819e+07	7.59724e+07	2.81178e+07	2.96003e+07	3.23237e+07	2.76571e+07	3.15813e+07	5.7793e+07	2.9331e+07	6.85822e+07	3.81266e+07		Uncharacterized protein CXorf23 homolog	S	410	DCRKENASFSKQFDTSPKPEEKCYSLIKKKP	_S410
ps1399	9.29543e+07	1.11355e+08	9.80472e+07	1.65578e+08	1.1555e+08	1.24571e+08	1.04988e+08	1.15969e+08	9.85974e+07	58673485	1.06268e+08	9.93629e+07	9.47127e+07	6.76776e+07	1.44475e+08	110510919	9.99874e+07	A830080D01Rik	Uncharacterized protein CXorf23 homolog	S	15	_MARSRSRSPRWKQRSLSPQSRNFEYHEERH	A830080D01Rik_S15
ps1400	1.17415e+08	1.44978e+08	9.80472e+07	1.65578e+08	1.1555e+08	1.24571e+08	1.25381e+08	1.15969e+08	9.85974e+07	58673485	1.06268e+08	1.1913e+08	1.08403e+08	8.12685e+07	1.44475e+08	1.11089e+08	9.99874e+07	A830080D01Rik	Uncharacterized protein CXorf23 homolog	S	17	ARSRSRSPRWKQRSLSPQSRNFEYHEERHFH	A830080D01Rik_S17
ps1404	3.8032e+07	2.31869e+07	1.87422e+07	1.81703e+07	1.7059e+07	3.68722e+07	5.79127e+07	6.31874e+07	2.98199e+07	1.89897e+07	1.74543e+07	3.28974e+07	3.23267e+07	4.13972e+07	2.93394e+07	1.30981e+07	2.24813e+07		Uncharacterized protein CXorf23 homolog	S	78	IPPRVNSYHRSYVNRSPSPNVKPVEKFDTYK	_S78
ps1405	3.8032e+07	2.31869e+07	1.87422e+07	1.81703e+07	1.7059e+07	3.68722e+07	5.79127e+07	6.31874e+07	2.98199e+07	1.89897e+07	1.74543e+07	3.28974e+07	3.23267e+07	4.13972e+07	2.93394e+07	1.30981e+07	2.24813e+07		Uncharacterized protein CXorf23 homolog	S	80	PRVNSYHRSYVNRSPSPNVKPVEKFDTYKPH	_S80
ps1406	9.84675e+07	1.01374e+08	120419777	8.69589e+07	9.53061e+07	9.56905e+07	1.42259e+08	1.17122e+08	9.1648e+07	9.88514e+07	108033738	9.15723e+07	1.07975e+08	1.42466e+08	8.05984e+07	1.6425e+08	168588318		Uncharacterized protein CXorf23 homolog	S	205	DELRHQRVQEESYPQSPRRGSEDFGTRNPFQ	_S205
ps1407	9.34745e+06	1.30001e+07	2.51996e+07	1.03376e+07	1.82094e+07	1.61357e+07	1.17833e+07	1.56247e+07	4.99633e+06	6.32062e+06	2.6584e+06	1.30343e+07	5.56297e+06	3.84113e+06	3.09527e+06	5.61462e+06	4.79851e+06	Atp7a	Copper-transporting ATPase 1	S	1454	PRLGLLDRIVNYSRASINSLLSDKRSLNSVV	Atp7a_S1454
ps1408	9.34745e+06	1.30001e+07	2.51996e+07	1.03376e+07	1.82094e+07	1.61357e+07	1.17833e+07	1.56247e+07	4.99633e+06	6.32062e+06	2.6584e+06	1.30343e+07	5.56297e+06	3.84113e+06	3.09527e+06	5.61462e+06	4.79851e+06	Atp7a	Copper-transporting ATPase 1	S	1457	GLLDRIVNYSRASINSLLSDKRSLNSVVTSE	Atp7a_S1457
ps1410	3.8147e+06	3.12957e+06	1.18012e+07	3.86127e+06	5.85269e+06	5.15746e+06	1.48059e+06	2.38169e+06	3.52197e+06	3.55988e+06	3.13401e+06	1.74071e+06	2.86511e+06	2.82322e+06	3.09527e+06	1.56242e+06	2.40747e+06	Atp7a	Copper-transporting ATPase 1	S	1451	RNSPRLGLLDRIVNYSRASINSLLSDKRSLN	Atp7a_S1451
ps1413	8.27191e+06	7.7329e+06	8.73346e+06	9.19277e+06	2.5272e+07	1.61643e+07	8.51031e+06	4.07052e+06	6.28373e+06	7.59286e+06	6.18266e+06	2.21968e+07	5.72793e+06	2.69615e+06	5.04864e+06	3.03448e+06	5.56057e+06	Atp7a	Copper-transporting ATPase 1	S	1423	NYELHPRSHTGQRSPSEISVHVGIDDTSRNS	Atp7a_S1423
ps1414	8.27191e+06	7.99998e+06	7.90349e+06	8.30198e+06	2.5272e+07	1.61643e+07	8.51031e+06	4.07052e+06	5.5019e+06	6.82513e+06	6.2876e+06	2.21968e+07	5.72793e+06	2.69615e+06	5.04864e+06	3.03448e+06	5.06578e+06	Atp7a	Copper-transporting ATPase 1	S	1426	LHPRSHTGQRSPSEISVHVGIDDTSRNSPRL	Atp7a_S1426
ps1415	1.26008e+07	3.07428e+07	6.24412e+06	1.22597e+07	3.98022e+06	7.95079e+06	1.65512e+07	1.05256e+07	9.63786e+06	2.7159e+07	1.77392e+07	2.15364e+07	1.31283e+07	1.67573e+07	2.01858e+07	1.44118e+07	1.79721e+07	Atp7a	Copper-transporting ATPase 1	S	356	GQYRVSIASEVESTASSPSSSSLQKMPLNIV	Atp7a_S356
ps1416	1.26008e+07	1.6149e+07	6.24412e+06	1.11473e+07	1.40181e+07	7.2377e+06	2.44767e+07	2.48294e+07	9.63786e+06	8.97723e+06	6.25983e+06	3.26807e+07	2.11688e+07	2.36328e+07	2.68591e+07	1.39735e+07	1.68806e+07	Atp7a	Copper-transporting ATPase 1	S	357	QYRVSIASEVESTASSPSSSSLQKMPLNIVS	Atp7a_S357
ps1423	2.19156e+07	1.1076e+07	1.08578e+07	7.79851e+06	7.93202e+06	1.01613e+07	1.20163e+07	1.02521e+07	1.13224e+07	1.0575e+07	1.05279e+07	7.75093e+06	9.7155e+06	1.00854e+07	9.8426e+06	8.1832e+06	9.77644e+06	Tesk2	Dual specificity testis-specific protein kinase 2	S	367	PHKSPRPRRTIWLSRSQSDIFSHKPPRTVSV	Tesk2_S367
ps1424	9.05287e+06	3.45071e+07	3.45412e+07	1.7438e+07	2.56643e+07	1.09468e+07	3.23784e+07	2.91129e+07	1.63711e+07	1.87479e+07	1.07052e+07	2.0552e+07	3.03308e+07	1.66363e+07	2.02853e+07	1.31478e+07	1.78043e+07	Tesk2	Dual specificity testis-specific protein kinase 2	S	369	KSPRPRRTIWLSRSQSDIFSHKPPRTVSVLD	Tesk2_S369
ps1425	4.99551e+06	6.58764e+06	3.36642e+06	5.75816e+06	6.86844e+06	5.39708e+06	5.91857e+06	5.79975e+06	3.75888e+06	4.9378e+06	7.97887e+06	3.657e+06	3.89587e+06	3.71672e+06	5.54354e+06	8.68071e+06	6.82078e+06	Med12	Mediator of RNA polymerase II transcription subunit 12	S	636	SRGDLAFGAPGPRPPSPFDDPTDDPERKEAE	Med12_S636
ps1426	3.15741e+08	4.27756e+08	2.09051e+08	3.28404e+08	6.41962e+08	523317344	6.32403e+08	6.51521e+08	3.10148e+08	3.05346e+08	400015083	5.55838e+08	3.73618e+08	450795476	4.33308e+08	6.32003e+08	5.85979e+08	Med12	Mediator of RNA polymerase II transcription subunit 12	S	699	DFSLFSPTMPCEGKGSPSPEKPDVEKEVKPP	Med12_S699
ps1427	221094014	3.06942e+08	1.60449e+08	2.45344e+08	4.91348e+08	4.52175e+08	4.29241e+08	4.38732e+08	2.4633e+08	2.16835e+08	327719894	416949796	2.81028e+08	3.20669e+08	4.33308e+08	4.78923e+08	4.97989e+08	Med12	Mediator of RNA polymerase II transcription subunit 12	S	701	SLFSPTMPCEGKGSPSPEKPDVEKEVKPPAK	Med12_S701
ps1428	2.38672e+07	5.10854e+07	5.09026e+07	3.44164e+07	2.03459e+07	2.15801e+07	1.32655e+07	1.04859e+07	4.94445e+07	23424852	2.03503e+07	2.10338e+07	1.88362e+07	2.26829e+07	2.31073e+07	1.08858e+07	1.17101e+07	Med12	Mediator of RNA polymerase II transcription subunit 12	S	553	EAERCGESEAADEKGSVASGSLSAPSAPIFQ	Med12_S553
ps1429	2.38672e+07	5.10854e+07	5.09026e+07	3.44164e+07	2.20016e+07	2.0699e+07	1.32655e+07	1.04859e+07	4.94445e+07	23424852	2.85009e+07	2.25554e+07	2.00515e+07	2.26829e+07	2.31073e+07	1.08858e+07	1.17101e+07	Med12	Mediator of RNA polymerase II transcription subunit 12	S	556	RCGESEAADEKGSVASGSLSAPSAPIFQDVL	Med12_S556
ps1433	9.69462e+06	9.66168e+06	6.15892e+06	1.42237e+07	8.93176e+06	5.87651e+06	1.15096e+07	1.13853e+07	1.19178e+07	1.05658e+07	1.15121e+07	1.63308e+07	9.30096e+06	1.29424e+07	1.17027e+07	2.45801e+07	1.3242e+07	Ckap5	Cytoskeleton-associated protein 5	S	816	LLSQIDAEFQKMQGQSPPAPTRGIAKHSTSA	Ckap5_S816
ps1434	6.75691e+07	6.52788e+07	5.91952e+07	1.22017e+08	2.98121e+08	5.88071e+08	5.31607e+08	3.19579e+08	3.34579e+06	2.69956e+07	3.10124e+07	1.98804e+08	9.22079e+07	3.35146e+07	1.23645e+08	7.29092e+07	6.45441e+07	Pcdh19	Protocadherin-19	S	1134	MHEVNPIRKDGRDKESPSVKRLKDIVL____	Pcdh19_S1134
ps1440	7.25194e+07	7.33115e+07	7.19271e+07	7.19231e+07	3.1269e+07	5.15444e+07	4.92545e+07	4.81049e+07	1.52473e+08	7.63375e+07	1.37795e+08	5.62352e+07	6.35715e+07	8.56812e+07	6.58304e+07	7.07926e+07	7.56634e+07	Ambra1	Activating molecule in BECN1-regulated autophagy protein 1	S	1206	RSSQTGTESGAARTSSPQPSTSRGLPSEPGQ	Ambra1_S1206
ps1441	5.1514e+07	4.77561e+07	1.5061e+07	1.64836e+07	1.09167e+08	1.39278e+08	9.81381e+07	1.02164e+08	2.17549e+07	6.93477e+07	9.87381e+07	2.89631e+08	2.71073e+08	2.65565e+08	6.75263e+07	9.11638e+07	1.13902e+08	Arhgap1	Rho GTPase-activating protein 1	S	223	RQVLKYDDFLKSTQKSPATAPKPMPPRPPLP	Arhgap1_S223
ps1442	2.33929e+07	1.8725e+07	2.28109e+07	2.29026e+07	2.0365e+07	2.0227e+07	2.62687e+07	2.83562e+07	2.23882e+07	3.27288e+07	3.03295e+07	1.40976e+07	2.44573e+07	2.39436e+07	2.59608e+07	2.53841e+07	2.4514e+07	Arhgap1	Rho GTPase-activating protein 1	S	49	PSDEMPDFPKSDDSKSSSPEPVTHLKWDDPY	Arhgap1_S49
ps1443	1.60387e+07	1.74786e+07	1.71839e+07	2.54126e+07	2.0365e+07	2.0227e+07	8.84629e+06	8.4732e+06	1.68583e+07	1.35906e+07	1.57274e+07	2.92127e+07	1.45887e+07	1.14215e+07	1.0899e+07	2.53841e+07	2.13012e+07	Arhgap1	Rho GTPase-activating protein 1	S	50	SDEMPDFPKSDDSKSSSPEPVTHLKWDDPYY	Arhgap1_S50
ps1444	1.09282e+08	2.0682e+08	1.62462e+08	254373082	1.33204e+08	1.24722e+08	2.00293e+08	1.8333e+08	2.18251e+08	211224546	2.26818e+08	222426953	1.74534e+08	1.64457e+08	2.30696e+08	212668522	2.55393e+08	Arhgap1	Rho GTPase-activating protein 1	S	51	DEMPDFPKSDDSKSSSPEPVTHLKWDDPYYD	Arhgap1_S51
ps1445	2.6024e+07	2.68101e+07	2.3097e+07	3.1957e+07	2.64309e+07	1.95675e+07	1.97521e+07	2.12154e+07	5.62719e+07	3.71342e+07	6.24402e+07	3.76168e+07	2.95228e+07	3.89264e+07	2.96641e+07	2.6851e+07	3.57299e+07	Nudt9	ADP-ribose pyrophosphatase, mitochondrial	S	68	GSNGAKENSHNKARTSPYPGSKVERSQVPNE	Nudt9_S68
ps1447	1.54543e+08	1.65683e+08	1.44479e+08	2.35432e+08	1.86134e+08	1.50833e+08	1.44351e+08	8.6282e+07	1.09316e+08	137303226	1.12575e+08	1.22995e+08	128897124	5.91124e+07	1.35209e+08	1.07249e+08	8.02791e+07	Kif1b	Kinesin-like protein KIF1B;Kinesin-like protein	S	663	EEADLLLEQQRLDADSDSGDDSDKRSCEESW	Kif1b_S663
ps1448	1.54543e+08	1.65683e+08	141883292	2.35432e+08	1.86134e+08	1.50833e+08	1.44351e+08	8.6282e+07	1.09316e+08	1.29157e+08	1.12575e+08	1.22995e+08	128897124	5.91124e+07	1.30866e+08	1.14441e+08	8.02791e+07	Kif1b	Kinesin-like protein KIF1B;Kinesin-like protein	S	665	ADLLLEQQRLDADSDSGDDSDKRSCEESWKL	Kif1b_S665
ps1449	2.48349e+07	3.96429e+07	2.09829e+07	2.4537e+07	2.79906e+07	1.34643e+07	2.89639e+07	2.69001e+07	2.0928e+07	2.34142e+07	1.85351e+07	2.37237e+07	1.48733e+07	1.95621e+07	3.19527e+07	2.62516e+07	1.65674e+07	Kif1b	Kinesin-like protein KIF1B;Kinesin-like protein	S	1138	HCNQFVTPPRMRRQFSAPNLKAGRETTV___	Kif1b_S1138
ps1450	8.05634e+07	9.76065e+07	1.01276e+08	1.63748e+08	1.11797e+08	1.29571e+08	1.71947e+08	1.7177e+08	7.45215e+07	7.9517e+07	1.06743e+08	2.06031e+08	1.29317e+08	7.8805e+07	1.22356e+08	1.14066e+08	8.18633e+07	Kif1b	Kinesin-like protein KIF1B;Kinesin-like protein	S	1050	ISNQQPPPQLRWRSNSLNNGQPKTTRCQATA	Kif1b_S1050
ps1453	7.92485e+07	5.69426e+07	7.02987e+07	9.05722e+07	6.31232e+07	9.22698e+07	5.80548e+07	5.10224e+07	5.70196e+07	6.12845e+07	6.21318e+07	5.37969e+07	6.23084e+07	5.29571e+07	5.46533e+07	8.88934e+07	6.10541e+07	Phf21a	PHD finger protein 21A	S	427	PKYNAVLGFGALTPTSPPSSHPDSPENEKTE	Phf21a_S427
ps1454	7.92485e+07	5.69426e+07	7.02987e+07	9.05722e+07	6.31232e+07	9.22698e+07	5.80548e+07	6.55766e+07	5.70196e+07	6.12845e+07	6.21318e+07	5.37969e+07	6.34648e+07	5.29571e+07	5.46533e+07	9.66128e+07	6.10541e+07	Phf21a	PHD finger protein 21A	S	435	FGALTPTSPPSSHPDSPENEKTETTFTFPAP	Phf21a_S435
ps1455	8.24261e+06	8.52437e+06	8.1895e+06	8.63631e+06	6.74068e+06	8.58809e+06	1.3359e+07	1.48558e+07	7.87623e+06	7.92031e+06	8.0045e+06	1.28142e+07	1.06922e+07	7.26316e+06	1.06621e+07	6.52778e+06	5.0349e+06	Brwd3	Bromodomain and WD repeat-containing protein 3	S	883	QPPKRQTRQATQKIYSSSEDENLKLEDRQKK	Brwd3_S883
ps1456	8.55832e+06	8.89862e+06	8.53478e+06	8.82727e+06	6.74068e+06	8.58809e+06	1.3359e+07	1.48558e+07	8.11475e+06	7.92031e+06	8.27541e+06	1.28142e+07	1.06922e+07	7.26316e+06	1.06621e+07	6.52778e+06	5.0349e+06	Brwd3	Bromodomain and WD repeat-containing protein 3	S	884	PPKRQTRQATQKIYSSSEDENLKLEDRQKKP	Brwd3_S884
ps1457	8.03453e+06	8.09605e+06	7.99288e+06	8.59295e+06	6.74068e+06	8.58809e+06	1.3359e+07	1.48558e+07	7.89513e+06	7.92031e+06	7.93992e+06	1.28142e+07	1.06922e+07	7.26316e+06	1.06621e+07	6.52778e+06	5.0349e+06	Brwd3	Bromodomain and WD repeat-containing protein 3	S	885	PKRQTRQATQKIYSSSEDENLKLEDRQKKPK	Brwd3_S885
ps1459	1.38269e+07	1.57196e+07	2.63599e+07	2.07534e+07	1.07301e+07	8.34365e+06	1.10616e+07	9.84302e+06	1.58568e+07	9.72861e+06	1.86697e+07	1.02595e+07	7.85271e+06	1.00067e+07	1.67138e+07	9.62838e+06	7.24489e+06	Tprn	Taperin	S	501	PVRPGLPVTFIDEVDSEEEAFQEAKLPSSAV	Tprn_S501
ps1461	2.62282e+07	3.85184e+07	3.13861e+07	5.09806e+07	7.37971e+07	7.66293e+07	5.39076e+07	4.80484e+07	3.78818e+07	3.69232e+07	3.90919e+07	5.82589e+07	6.33313e+07	3.68346e+07	4.81645e+07	6.36609e+07	5.44309e+07	Usp8	Ubiquitin carboxyl-terminal hydrolase 8;Ubiquitin carboxyl-terminal hydrolase	S	680	PAERDREPSKLKRSYSSPDITQALQEEEKRR	Usp8_S680
ps1463	1.25847e+08	1.2527e+08	1.7968e+08	146588297	1.29239e+08	9.48412e+07	1.27526e+08	1.5966e+08	7.82587e+07	1.17697e+08	1.86893e+08	1.04285e+08	7.31366e+07	4.55418e+07	7.04636e+07	1.58994e+08	8.8113e+07	Prkar1a	cAMP-dependent protein kinase type I-alpha regulatory subunit;cAMP-dependent protein kinase type I-alpha regulatory subunit, N-terminally processed	S	83	LQKTGIRTDSREDEISPPPPNPVVKGRRRRG	Prkar1a_S83
ps1464	6.77919e+07	5.66044e+07	9.96818e+07	7.4538e+07	7.09725e+07	3.35714e+07	46328939	8.54192e+07	4.99648e+07	70408182	1.28685e+08	4.57879e+07	4.53176e+07	5.4191e+07	5.73119e+07	5.66488e+07	3.55679e+07	Prkar1a	cAMP-dependent protein kinase type I-alpha regulatory subunit;cAMP-dependent protein kinase type I-alpha regulatory subunit, N-terminally processed	S	77	ARQIQCLQKTGIRTDSREDEISPPPPNPVVK	Prkar1a_S77
ps1468	3.98486e+07	3.67748e+07	1.59556e+07	2.12746e+07	7.05792e+07	1.20444e+07	7.54173e+07	1.21925e+07	1.06e+07	2.11076e+07	9.13387e+07	1.36002e+07	6.81196e+07	1.08201e+07	1.68449e+07	5.5314e+07	1.14202e+07	Rnf20	E3 ubiquitin-protein ligase BRE1A	S	136	LTERKALVVPEPEPDSDSNQERKDDRERGDG	Rnf20_S136
ps1469	1.45604e+08	1.59206e+08	1.01384e+08	8.00152e+07	3.52302e+07	3.47579e+07	4.34423e+07	4.02402e+07	8.112e+07	9.62648e+07	9.61623e+07	3.79132e+07	3.24797e+07	4.08813e+07	4.00497e+07	3.59786e+07	4.65607e+07	Rnf20	E3 ubiquitin-protein ligase BRE1A	S	138	ERKALVVPEPEPDSDSNQERKDDRERGDGQE	Rnf20_S138
ps1472	2.84015e+07	3.35335e+07	2.84817e+07	2.74764e+07	2.55169e+07	1.23762e+07	2.27103e+07	2.23707e+07	3.86403e+07	2.86514e+07	2.47048e+07	2.29568e+07	3.60093e+07	2.13975e+07	2.71914e+07	3.92269e+07	2.85e+07	Rnf20	E3 ubiquitin-protein ligase BRE1A	S	524	NKTRLRSGSALLQSQSSTEDPKDEPTELKQD	Rnf20_S524
ps1473	3.55286e+07	8.2939e+07	3.32538e+07	3.22188e+07	2.55169e+07	1.23762e+07	2.27103e+07	2.23707e+07	3.86403e+07	3.28691e+07	2.47048e+07	2.29568e+07	3.60093e+07	2.13975e+07	2.71914e+07	3.92269e+07	2.99494e+07	Rnf20	E3 ubiquitin-protein ligase BRE1A	S	525	KTRLRSGSALLQSQSSTEDPKDEPTELKQDS	Rnf20_S525
ps1475	5.32222e+07	4.12629e+07	4.66319e+07	2.77996e+07	4.03482e+07	2.84333e+07	7.84011e+07	5.54167e+07	4.43348e+07	3.08941e+07	3.45088e+07	4.04168e+07	5.71748e+07	4.12596e+07	3.8254e+07	8.13907e+07	7.80263e+07	Kiaa1429;1110037F02Rik	Protein virilizer homolog	S	173	NLKHADGEKEDQFNGSPPRPQPRGPRTPPGP	Kiaa1429_S173;1110037F02Rik_S173
ps1476	2.14313e+06	2.14842e+06	2.17188e+06	2.14328e+06	2.6574e+06	1.44635e+06	1.74604e+06	2.59831e+06	2.20468e+06	2.18099e+06	2.23116e+06	1.73465e+06	2.07641e+06	3.00301e+06	3.30975e+06	2.31812e+06	1.82047e+06	Kiaa1429;1110037F02Rik	Protein virilizer homolog	S	1574	CSDFDLHSELERSFLSEPSSPGRSKTTKGFK	Kiaa1429_S1574;1110037F02Rik_S1574
ps1477	2.31405e+07	2.8272e+07	4.41131e+07	2.37906e+07	3.11651e+07	1.44635e+06	27355446	2.96825e+07	3.08613e+07	3.01414e+07	3.6179e+07	3.45942e+07	3.04418e+07	4.04908e+07	4.36076e+07	2.7731e+07	3.85742e+07	Kiaa1429;1110037F02Rik	Protein virilizer homolog	S	1577	FDLHSELERSFLSEPSSPGRSKTTKGFKLGK	Kiaa1429_S1577;1110037F02Rik_S1577
ps1478	2.0503e+07	3.59062e+07	4.41131e+07	1.34073e+07	2.6574e+06	2.0604e+07	1.74604e+06	2.59831e+06	3.34518e+07	2.96088e+07	1.38433e+07	1.73465e+06	3.04418e+07	3.00301e+06	3.30975e+06	5.78708e+06	1.82047e+06	Kiaa1429;1110037F02Rik	Protein virilizer homolog	S	1578	DLHSELERSFLSEPSSPGRSKTTKGFKLGKH	Kiaa1429_S1578;1110037F02Rik_S1578
ps1481	1.83136e+07	1.47836e+07	1.16061e+07	1.1385e+07	7.10287e+06	6.52397e+06	4.08707e+06	2.83692e+06	6.58995e+06	8.49331e+06	4.29145e+06	5.29346e+06	5.94768e+06	6.57169e+06	6.31675e+06	5.48855e+06	3.94732e+06	Gpsm1	G-protein-signaling modulator 1	S	490	DVRVQVPRTGIPRAPSSDEECFFDLLSKFQS	Gpsm1_S490
ps1482	1.83136e+07	1.47836e+07	1.16061e+07	1.1385e+07	7.10287e+06	6.52397e+06	4.08707e+06	2.83692e+06	6.58995e+06	8.49331e+06	4.29145e+06	5.29346e+06	5.94768e+06	6.57169e+06	6.31675e+06	5.48855e+06	3.94732e+06	Gpsm1	G-protein-signaling modulator 1	S	491	VRVQVPRTGIPRAPSSDEECFFDLLSKFQSS	Gpsm1_S491
ps1483	8.88733e+06	8.87523e+06	8.92571e+06	9.02133e+06	9.18061e+06	9.15238e+06	7.37603e+06	7.59686e+06	8.74798e+06	8.79644e+06	8.8852e+06	8.2454e+06	8.43298e+06	8.22902e+06	1.09294e+07	9.66048e+06	7.13058e+06	Sdccag3	Serologically defined colon cancer antigen 3 homolog	S	238	ESLPPWTLSDTDSRISPASPAGSPNADFAAH	Sdccag3_S238
ps1484	1.62628e+07	2.30783e+07	9.64116e+06	2.02618e+07	3.13739e+07	3.11706e+07	3.15054e+07	2.46598e+07	1.96534e+07	2.13568e+07	2.14093e+07	2.82178e+07	2.82024e+07	2.82034e+07	2.92639e+07	2.98906e+07	2.29384e+07	Sdccag3	Serologically defined colon cancer antigen 3 homolog	S	241	PPWTLSDTDSRISPASPAGSPNADFAAHEES	Sdccag3_S241
ps1485	1.62628e+07	2.30783e+07	9.64116e+06	2.1869e+07	3.13739e+07	3.11706e+07	3.15054e+07	2.46598e+07	2.09259e+07	2.16009e+07	2.19784e+07	2.82178e+07	2.82024e+07	2.82034e+07	2.92639e+07	2.98906e+07	2.29384e+07	Sdccag3	Serologically defined colon cancer antigen 3 homolog	S	245	LSDTDSRISPASPAGSPNADFAAHEESLGDR	Sdccag3_S245
ps1486	2.1783e+07	5.27453e+07	5.18055e+07	3.88671e+07	1.92326e+07	1.33587e+07	2.32737e+07	4.97053e+07	3.69876e+07	1.95539e+07	1.23647e+07	2.63009e+07	1.9306e+07	1.55956e+07	1.93596e+07	1.4268e+07	1.7845e+06	Inpp5e	72 kDa inositol polyphosphate 5-phosphatase	S	236	TDYKLRMQTRLVRAHSNLGPSRPRSPLAGDD	Inpp5e_S236
ps1487	2.71047e+07	3.13294e+06	1.11103e+07	9.52949e+06	1.38262e+07	1.46397e+07	2.09147e+07	2.77721e+07	1.296e+07	1.48092e+07	1.52628e+07	1.61982e+07	1.36112e+07	1.47604e+07	1.3768e+07	9.09557e+06	1.48453e+07	Inpp5e	72 kDa inositol polyphosphate 5-phosphatase	S	103	LSLDDKGWRRRRFRGSQEDLTVQNGASPCRG	Inpp5e_S103
ps1488	3.21739e+07	5.1164e+07	3.58146e+07	6.24757e+07	7.69239e+07	5.0904e+07	1.02066e+08	8.88323e+07	3.20586e+06	4.65846e+07	2.30986e+07	3.86697e+07	4.62284e+07	1.77507e+07	1.05793e+08	2.76831e+07	4.53406e+07	Inpp5e	72 kDa inositol polyphosphate 5-phosphatase	S	245	RLVRAHSNLGPSRPRSPLAGDDHSIHSARSF	Inpp5e_S245
ps1489	1.58315e+07	1.50032e+07	1.02387e+07	1.77833e+07	1.12878e+07	1.11167e+07	1.82655e+07	2.02556e+07	1.77293e+07	10115277	1.88893e+07	1.32077e+07	1.87912e+07	1.57451e+07	1.59701e+07	3.03424e+07	2.25482e+07	Sec16a		S	2101	SPVWDLGSSSLTRAPSLTSDSEGKKPAQAVK	Sec16a_S2101
ps1491	1.50356e+08	1.06609e+08	1.41571e+07	1.02064e+08	1.09963e+08	1.39825e+08	1.94996e+08	1.11968e+08	1.53929e+08	1.70394e+08	19099678	1.49504e+08	1.82572e+08	1.57052e+08	1.40135e+08	1.77642e+08	1.18249e+08	Sec16a		S	1242	ENHRYSEPERPSSRASHYSDQLAPRQGYPEG	Sec16a_S1242
ps1492	160610055	1.14634e+08	2.39989e+07	2.61175e+07	1.09963e+08	1.36524e+08	213764078	1.11968e+08	1.68335e+08	1.77415e+08	4.69422e+07	1.37891e+08	171654407	1.35503e+08	1.40135e+08	1.78605e+08	9.48786e+07	Sec16a		S	1245	RYSEPERPSSRASHYSDQLAPRQGYPEGYYN	Sec16a_S1245
ps1493	1.34585e+07	1.64312e+07	1.676e+07	1.55551e+07	2.19268e+07	1.08135e+07	1.68706e+07	1.85764e+07	3.89806e+07	4.47987e+06	5.34543e+07	1.53724e+07	1.57709e+07	2.62275e+07	1.79147e+07	2.03998e+07	1.89298e+07	Sec16a		S	1323	YDSEHDPYRKDHYAYSDRPEKCDDHWRYDPR	Sec16a_S1323
ps1501	4.76305e+07	3.10299e+07	3.16217e+07	2.81547e+07	2.48722e+07	3.00373e+07	1.61663e+07	2.57876e+07	3.12513e+07	3.38912e+07	3.28726e+07	2.83625e+07	3.2075e+07	3.02605e+07	2.49345e+07	2.19802e+07	2.47748e+07	Sec16a		S	2053	PQEAKSPDPEMVPRGSPVRHSPPELSQEEFG	Sec16a_S2053
ps1502	4.76305e+07	3.10299e+07	3.16217e+07	2.81547e+07	2.48722e+07	3.00373e+07	1.61663e+07	2.57876e+07	3.12513e+07	3.38912e+07	3.28726e+07	2.83625e+07	3.2075e+07	3.02605e+07	2.49345e+07	2.19802e+07	2.47748e+07	Sec16a		S	2058	SPDPEMVPRGSPVRHSPPELSQEEFGESFAD	Sec16a_S2058
ps1503	4.90573e+07	5.99855e+07	6.91508e+07	5.66186e+07	6.23683e+07	5.08611e+07	7.25844e+07	8.48618e+07	5.88462e+07	5.57952e+07	8.08969e+07	6.19861e+07	6.80793e+07	7.33924e+07	6.7498e+07	7.05001e+07	6.57283e+07	Sec16a		S	1028	DFTLNRTLENPVRMYSPSPSDGPASQQPLPN	Sec16a_S1028
ps1504	1.18961e+07	1.28278e+07	1.13456e+07	2.01474e+07	1.56477e+07	1.13341e+07	8.78256e+07	1.42541e+07	1.43449e+07	1.6526e+07	2.18584e+07	5.90969e+07	1.09555e+07	1.37626e+07	1.36602e+07	1.68182e+07	1.1394e+07	Sec16a		S	1030	TLNRTLENPVRMYSPSPSDGPASQQPLPNHP	Sec16a_S1030
ps1505	1.63793e+07	2.25467e+07	1.77324e+07	7.6971e+06	1.29408e+07	1.38548e+07	1.78824e+07	2.6697e+07	1.94262e+07	2.11967e+07	1.9497e+07	1.58256e+07	1.06519e+07	1.50364e+07	1.52579e+07	1.35065e+07	2.05331e+07	Sec16a		S	1032	NRTLENPVRMYSPSPSDGPASQQPLPNHPRQ	Sec16a_S1032
ps1506	2.97991e+07	5.34567e+07	9.86377e+07	118083741	2.10351e+08	2.97563e+08	1.66218e+08	2.39673e+08	7.9246e+07	2.75715e+06	5.22899e+07	2.07002e+08	219249343	1.6103e+08	234092	4.74102e+07	6.76524e+07	Sec16a		S	1362	AEIHRDPYGEEADRRSIHSEHSARSLRSTHS	Sec16a_S1362
ps1507	2.97991e+07	5.34567e+07	9.86377e+07	118083741	2.10351e+08	2.95397e+08	163075111	2.37596e+08	7.9246e+07	2.75715e+06	5.22899e+07	2.02287e+08	2.15251e+08	1.58682e+08	234092	5.98872e+07	6.70315e+07	Sec16a		S	1365	HRDPYGEEADRRSIHSEHSARSLRSTHSLPS	Sec16a_S1365
ps1508	2.97991e+07	5.34567e+07	9.86377e+07	118083741	2.10351e+08	2.95397e+08	163075111	2.37596e+08	7.9246e+07	2.75715e+06	5.22899e+07	2.02287e+08	2.15251e+08	1.58682e+08	234092	6.43349e+07	6.93431e+07	Sec16a		S	1368	PYGEEADRRSIHSEHSARSLRSTHSLPSRRS	Sec16a_S1368
ps1509	2.29145e+07	1.44116e+07	1.79057e+07	1.15002e+07	2.45478e+07	3.09071e+07	5.89606e+07	2.25395e+07	1.13256e+07	1.20051e+07	1.58095e+07	1.95112e+07	1.86431e+07	1.60284e+07	1.9518e+07	1.63239e+07	1.40319e+07	Sec16a		S	1371	EEADRRSIHSEHSARSLRSTHSLPSRRSSLS	Sec16a_S1371
ps1510	4.64806e+07	4.85817e+07	3.58042e+07	5.29683e+07	2.45478e+07	3.09071e+07	5.89606e+07	3.40327e+07	2.28048e+07	3.01178e+07	2.76799e+07	1.95112e+07	1.86431e+07	1.60284e+07	6.39464e+07	1.63239e+07	4.26561e+07	Sec16a		S	1374	DRRSIHSEHSARSLRSTHSLPSRRSSLSSHS	Sec16a_S1374
ps1511	4.64806e+07	4.85817e+07	3.58042e+07	5.29683e+07	2.45478e+07	3.09071e+07	5.89606e+07	3.47392e+07	2.28048e+07	3.01178e+07	2.95968e+07	1.95112e+07	1.86431e+07	1.60284e+07	6.39464e+07	1.63239e+07	4.26561e+07	Sec16a		S	1377	SIHSEHSARSLRSTHSLPSRRSSLSSHSHQS	Sec16a_S1377
ps1512	2.98773e+06	3.12893e+06	3.17209e+06	2.97903e+06	2.67276e+06	2.11675e+06	2.18822e+06	3.20664e+06	3.42041e+06	4.51104e+06	3.35653e+06	3.83933e+06	2.89009e+06	3.60499e+06	2.9599e+06	2.14867e+06	3.80866e+06	Sec16a		S	2043	TLSLQESGLPPQEAKSPDPEMVPRGSPVRHS	Sec16a_S2043
ps1513	6.87861e+07	8.09433e+07	9.63431e+07	6.50394e+07	4.02581e+07	7.4619e+07	4.81272e+07	4.20544e+07	3.74271e+07	3.26737e+07	3.26348e+07	3.78785e+07	4.84045e+07	3.94322e+07	4.0707e+07	4.90992e+07	4.25202e+07	Sec16a		S	554	RPDSVSSSYSSHSHRSPPGSARPQELVGTFI	Sec16a_S554
ps1516	1.10151e+07	1.21842e+07	6.44692e+06	1.15863e+07	1.34137e+07	9.00714e+06	1.71717e+07	1.49617e+07	1.54082e+07	1.2897e+07	1.75132e+07	2.76901e+07	1.71013e+07	1.33626e+07	1.51175e+07	1.48533e+07	1.5365e+07	Sec16a		S	1384	ARSLRSTHSLPSRRSSLSSHSHQSQIYRSHH	Sec16a_S1384
ps1519	1.30068e+08	9.37774e+07	1.244e+08	9.39698e+07	1.85264e+08	8.28571e+07	2.23051e+08	1.833e+08	1.53929e+08	1.48707e+08	1.45756e+08	1.70354e+08	2.4477e+08	1.87071e+08	192664117	9.92528e+07	1.49287e+08	Sec16a		S	1238	SAYAENHRYSEPERPSSRASHYSDQLAPRQG	Sec16a_S1238
ps1520	1.30068e+08	9.37774e+07	1.30943e+08	9.39698e+07	1.85264e+08	1.84103e+08	2.23051e+08	1.833e+08	1.53929e+08	1.48707e+08	1.32617e+08	1.70354e+08	2.4477e+08	1.87071e+08	192664117	9.92528e+07	1.49287e+08	Sec16a		S	1239	AYAENHRYSEPERPSSRASHYSDQLAPRQGY	Sec16a_S1239
ps1521	1.81463e+07	1.76492e+07	3.26066e+07	1.53325e+07	1.75022e+07	1.30357e+07	1.19854e+07	1.12182e+07	1.45339e+07	1.21695e+07	1.11481e+07	8.23371e+06	9.53449e+06	4.20124e+06	1.10447e+07	9.64282e+06	9.26467e+06	Man1b1	Endoplasmic reticulum mannosyl-oligosaccharide 1,2-alpha-mannosidase	S	102	MKQEVLPVLPAPQKESAEQEGFADILSQKRQ	Man1b1_S102
ps1522	9.22969e+06	6.6634e+06	9.44449e+06	6.74523e+06	6.82221e+06	4.22555e+06	9.50043e+06	9.30242e+06	5.01762e+06	6.86627e+06	5.10556e+06	4.29775e+06	4.4392e+06	3.10597e+06	5.81695e+06	3.7805e+06	3.57125e+06	Abca2	ATP-binding cassette sub-family A member 2	S	1327	TTLEEVFLKVSEEDQSLENSEADVKESRKDV	Abca2_S1327
ps1523	9.22969e+06	6.6634e+06	9.44449e+06	7.21295e+06	6.82221e+06	4.22555e+06	9.50043e+06	9.30242e+06	5.72815e+06	6.83555e+06	5.69248e+06	4.29775e+06	4.4392e+06	3.10597e+06	5.79976e+06	3.7805e+06	3.57125e+06	Abca2	ATP-binding cassette sub-family A member 2	S	1331	EVFLKVSEEDQSLENSEADVKESRKDVLPGA	Abca2_S1331
ps1524	5.73744e+06	1.03618e+07	1.71274e+07	4.35775e+06	1.45387e+07	7.75389e+06	1.083e+07	1.863e+07	1.51529e+07	11238923	1.04314e+07	1.16452e+07	1.27038e+07	8.44302e+06	1.55136e+07	1.13472e+07	944571	Pnpla7	Patatin-like phospholipase domain-containing protein 7	S	379	SSCVTVSGPLLKRSCSVPLPSNHGEVDELRQ	Pnpla7_S379
ps1525	1.03833e+07	1.61465e+07	1.44653e+07	7.59586e+06	1.14872e+07	8.71508e+06	1.01625e+07	7.91885e+06	6.93056e+06	1.1056e+07	5.04537e+06	9.56019e+06	5.09648e+06	4.72656e+06	7.18179e+06	6.47586e+06	5.91465e+06	Pnpla7	Patatin-like phospholipase domain-containing protein 7	S	1280	VSRIEPAKVAAVDDESDYQTEYEEELPAIPK	Pnpla7_S1280
ps1530	6.219e+08	6.36901e+08	3.93754e+08	1331125486	7.25152e+08	9.72698e+08	6.93041e+08	5.88176e+08	579550505	5.27982e+08	8.89314e+08	6.49299e+08	6.4159e+08	5.76249e+08	6.74927e+08	8.55392e+08	4.99537e+08	Nmt2	Glycylpeptide N-tetradecanoyltransferase 2;Glycylpeptide N-tetradecanoyltransferase	S	38	GIDGDNEEETEHAKGSPGGDLGAKKKKKKQK	Nmt2_S38
ps1531	2.31721e+07	2.5779e+07	2.32693e+07	2.52538e+07	2.66323e+07	5.52421e+07	4.22982e+07	3.20977e+07	6.50251e+06	2.33022e+07	1.95153e+07	2.65263e+07	3.26854e+07	2.60572e+07	2.73121e+07	2.20797e+07	2.11609e+07	Nmt2	Glycylpeptide N-tetradecanoyltransferase 2;Glycylpeptide N-tetradecanoyltransferase	S	66	KQKRKKEKPNSGGTKSDSASDSQEIKIQQSS	Nmt2_S66
ps1532	2.91416e+07	4.25859e+07	1.59774e+07	4.11181e+07	7.41757e+06	8.83333e+06	1.61279e+07	1.60778e+07	2.39386e+07	2.0554e+07	3.70911e+07	2.95567e+07	2.04803e+07	3.09713e+07	1.94175e+07	1.78907e+07	4.35086e+06	Nmt2	Glycylpeptide N-tetradecanoyltransferase 2;Glycylpeptide N-tetradecanoyltransferase	S	68	KRKKEKPNSGGTKSDSASDSQEIKIQQSSKH	Nmt2_S68
ps1536	3.01566e+07	3.14343e+07	2.85768e+07	2.78897e+07	7.26107e+07	4.57e+07	33348618	3.46075e+07	1.51562e+07	2.86628e+07	2.82712e+07	3.61038e+07	3.6066e+07	3.57441e+07	3.06835e+07	1.17789e+07	3.08544e+07	Map7d1	MAP7 domain-containing protein 1	S	517	ASPKGRVRRKEEAKESPSPSGPEDKNHRKSR	Map7d1_S517
ps1537	4.53341e+07	5.41706e+07	2.07162e+07	4.68056e+07	7.26107e+07	6.79944e+07	1.99913e+07	2.3952e+07	3.02853e+07	5.61813e+07	2.82712e+07	5.53325e+07	5.66219e+07	5.43607e+07	3.72439e+07	1.17789e+07	4.99268e+07	Map7d1	MAP7 domain-containing protein 1	S	519	PKGRVRRKEEAKESPSPSGPEDKNHRKSRAA	Map7d1_S519
ps1538	1.26066e+08	8.32498e+07	1.14099e+08	1.3604e+08	9.61459e+07	9.96666e+07	7.95981e+07	8.2258e+07	6.69433e+07	1.07548e+08	6.63621e+07	1.21799e+08	5.81876e+07	5.98769e+07	1.03939e+08	4.59384e+07	6.21602e+07	Map7d1	MAP7 domain-containing protein 1	S	544	RKSRAAEEKEPAAPASPAPSPVPSPTPAQPQ	Map7d1_S544
ps1539	1.10213e+08	7.24314e+07	9.79102e+07	1.14158e+08	8.27757e+07	7.89817e+07	5.9959e+07	6.65952e+07	5.72607e+07	9.82501e+07	5.78218e+07	9.33055e+07	4.10871e+07	4.57491e+07	8.50389e+07	3.458e+07	4.75483e+07	Map7d1	MAP7 domain-containing protein 1	S	548	AAEEKEPAAPASPAPSPVPSPTPAQPQKEQS	Map7d1_S548
ps1540	9.86936e+07	6.31281e+07	8.26105e+07	1.02808e+08	4.43063e+07	2.19286e+08	190273423	3.41738e+07	3.58568e+07	5.86852e+07	3.78308e+07	8.39099e+07	1.32748e+08	1.66044e+08	7.67899e+07	2.68895e+07	2.68321e+07	Map7d1	MAP7 domain-containing protein 1	S	552	KEPAAPASPAPSPVPSPTPAQPQKEQSSTQI	Map7d1_S552
ps1541	1.13668e+07	1.25083e+07	1.11328e+07	9.69628e+06	1.49151e+07	1.15325e+07	1.47397e+07	1.74878e+07	1.15274e+07	10186120	9.03912e+06	1.3602e+07	1.1106e+07	1.01499e+07	1.28673e+07	1.65718e+07	1.59374e+07	Map7d1	MAP7 domain-containing protein 1	S	401	PSGERPERRKPGAGGSPALARRRLEATPVQK	Map7d1_S401
ps1542	2.68302e+07	1.86951e+07	1.77822e+07	2.71138e+07	2.87444e+07	2.79349e+07	2.72257e+07	2.94222e+07	2.46869e+07	2.56082e+07	2.57432e+07	3.75518e+07	3.35929e+07	3.18394e+07	4.67786e+07	2.41556e+07	1.88391e+07	Map7d1	MAP7 domain-containing protein 1	S	454	LKKRQSLPASIRPRLSTGSELSPKSKARPSS	Map7d1_S454
ps1544	3.83019e+07	1.86951e+07	2.82996e+07	2.7409e+07	2.09502e+07	2.90182e+07	3.00364e+07	3.00437e+07	2.70286e+07	1.85719e+07	2.33404e+07	2.83703e+07	2.83266e+07	2.4874e+07	5.07726e+07	3.37021e+07	2.55815e+07	Map7d1	MAP7 domain-containing protein 1	S	460	LPASIRPRLSTGSELSPKSKARPSSPSTTWH	Map7d1_S460
ps1545	4.3942e+07	5.01655e+07	4.82966e+07	5.23817e+07	3.9166e+07	4.10746e+07	3.13253e+07	3.97577e+07	3.09476e+07	4.47064e+07	3.01465e+07	4.71987e+07	1.9511e+07	2.57899e+07	3.81009e+07	2.20773e+07	2.49827e+07	Map7d1	MAP7 domain-containing protein 1	S	479	KARPSSPSTTWHRPASPCPSPGPGHALPPKP	Map7d1_S479
ps1547	5.44932e+07	5.01655e+07	4.82966e+07	6.81403e+07	3.9166e+07	4.21873e+07	3.75259e+07	4.93693e+07	4.34808e+07	5.45756e+07	3.01465e+07	6.28328e+07	2.68399e+07	3.01859e+07	3.81009e+07	3.28829e+07	3.94005e+07	Map7d1	MAP7 domain-containing protein 1	S	496	CPSPGPGHALPPKPPSPRGTTASPKGRVRRK	Map7d1_S496
ps1548	2.57126e+07	1.94202e+07	3.13623e+07	3.34535e+07	2.26881e+07	3.12159e+07	1.8458e+07	2.1756e+07	1.25448e+07	3.38413e+07	1.72474e+07	2.75176e+07	1.63682e+07	1.02013e+07	2.44554e+07	7.39706e+06	7.13719e+06	Map7d1	MAP7 domain-containing protein 1	S	78	PKQLPLEPGNPTGQISPQPAPPQEECPSSEA	Map7d1_S78
ps1550	5.42666e+06	5.71225e+06	5.52371e+06	6.04207e+06	4.32025e+06	7.48174e+06	7.23717e+06	9.33983e+06	5.31143e+06	5.59746e+06	5.17361e+06	7.76462e+06	1.11036e+07	4.14009e+06	6.12138e+06	4.64255e+06	3.46021e+06	Map7d1	MAP7 domain-containing protein 1	S	366	PDRTHPSAAVPVCPRSASASPLTPCSAPRSA	Map7d1_S366
ps1551	1.62497e+07	1.58033e+07	2.91174e+07	1.03392e+07	8.76636e+06	1.13651e+07	1.4986e+07	1.96311e+07	1.89745e+07	1.62016e+07	1.71809e+07	2.20304e+07	1.69063e+07	1.7571e+07	1.24934e+07	1.71664e+07	2.03732e+07	Map7d1	MAP7 domain-containing protein 1	S	368	RTHPSAAVPVCPRSASASPLTPCSAPRSAHR	Map7d1_S368
ps1552	6.50244e+06	6.58128e+06	6.5766e+06	6.48395e+06	4.32025e+06	7.48174e+06	7.23717e+06	9.33983e+06	5.94126e+06	6.88003e+06	5.86357e+06	7.76462e+06	1.11036e+07	4.14009e+06	6.9964e+06	4.64255e+06	3.46021e+06	Map7d1	MAP7 domain-containing protein 1	S	370	HPSAAVPVCPRSASASPLTPCSAPRSAHRCT	Map7d1_S370
ps1553	1.05336e+07	8.49135e+06	9.73695e+06	1.0493e+07	1.31094e+07	1.18881e+07	1.36768e+07	1.61515e+07	8.36791e+06	9.81218e+06	1.03896e+07	1.84947e+07	1.51777e+07	1.31422e+07	1.30266e+07	1.28855e+07	1.26897e+07	Map7d1	MAP7 domain-containing protein 1	S	315	DRLMTPTLSFLARSRSAVTLPRNGRDQGRGS	Map7d1_S315
ps1555	5.46547e+06	7.91823e+06	3.14463e+07	1.82568e+07	1.20479e+07	1.06936e+07	1.80201e+07	1.93401e+07	5.59743e+06	8.9032e+06	2.07058e+07	1.74193e+07	7.55416e+06	1.73529e+06	1.29231e+07	9.29537e+06	1.09769e+07	Map7d1	MAP7 domain-containing protein 1	S	275	LPKHVDSIINKRLSKSSATLWNSPSRNRSLQ	Map7d1_S275
ps1556	5.46547e+06	7.91823e+06	3.14463e+07	1.82568e+07	1.33432e+07	1.06936e+07	1.80201e+07	1.93401e+07	5.59743e+06	8.9032e+06	2.07058e+07	1.74193e+07	7.95041e+06	1.73529e+06	1.24737e+07	9.29537e+06	1.09769e+07	Map7d1	MAP7 domain-containing protein 1	S	276	PKHVDSIINKRLSKSSATLWNSPSRNRSLQL	Map7d1_S276
ps1559	4.7589e+07	9.18291e+07	8.77913e+07	6.14386e+07	7.31355e+07	6.18198e+07	7.65225e+07	6.57606e+07	6.14725e+07	2.33824e+07	6.25029e+07	6.23198e+07	5.69617e+07	4.31015e+07	5.48525e+07	3.84012e+07	6.16508e+07	Pnisr	Arginine/serine-rich protein PNISR	S	290	EGGDGPRLPQRSKFDSDEEDEDAENLEAVSS	Pnisr_S290
ps1565	15432406	1.6431e+07	9.95147e+06	5.78766e+06	2.13627e+07	6.75571e+06	1.46885e+07	1.21001e+07	7.92872e+06	1.30953e+07	1.39389e+07	9.25689e+06	7.76995e+06	1.4059e+07	3.92886e+06	2.16167e+07	1.68181e+07	Pnisr	Arginine/serine-rich protein PNISR	S	211	QNRRERPPSFRDRQRSPIALPVKQEPPQIDA	Pnisr_S211
ps1566	2.34566e+07	4.16573e+07	3.85863e+07	4.19785e+07	2.71614e+07	3.01087e+07	4.03861e+07	3.75548e+07	4.9298e+07	3.8918e+07	6.11059e+07	2.46371e+07	2.78107e+07	3.88467e+07	7.88121e+07	3.41916e+07	4.38763e+07	Pnisr	Arginine/serine-rich protein PNISR	S	726	LKRKRESERTFCRSGSISVKVIRHDSRQDSK	Pnisr_S726
ps1576	2.57091e+07	2.17629e+07	2.90925e+07	4.21658e+07	3.61018e+07	2.97865e+07	3.33875e+07	4.43031e+07	1.91988e+07	2.62692e+07	2.24452e+07	3.31669e+07	3.50022e+07	2.41857e+07	3.40713e+07	3.63638e+07	3.36559e+07	Ppp1r3d	Protein phosphatase 1 regulatory subunit	S	54	GCDPRLRPIIQRRSRSLPTSPERRAKAAGAP	Ppp1r3d_S54
ps1577	2.57091e+07	2.17629e+07	2.58844e+07	4.21658e+07	3.61018e+07	2.97865e+07	3.33875e+07	4.43031e+07	1.91988e+07	2.62692e+07	2.24452e+07	3.31669e+07	3.50022e+07	2.41857e+07	3.40713e+07	3.63638e+07	3.36559e+07	Ppp1r3d	Protein phosphatase 1 regulatory subunit	S	58	RLRPIIQRRSRSLPTSPERRAKAAGAPGAAC	Ppp1r3d_S58
ps1578	4.54302e+06	5.05975e+06	3.14941e+06	4.88241e+06	5.62404e+06	5.08985e+06	8.731e+06	4.47498e+06	5.3712e+06	3.60493e+06	8.01481e+06	5.26521e+06	4.79364e+06	3.41196e+06	5.19069e+06	1.00176e+07	7.17861e+06	Gm13695;Gm13697;Cwc22	Pre-mRNA-splicing factor CWC22 homolog	S	60	SDYSRSDYERSRRGYSYDDSMESRSRDREKR	Gm13695_S60;Gm13697_S60;Cwc22_S60
ps1579	2.97478e+06	3.13338e+06	3.16393e+06	3.07044e+06	4.04352e+06	2.72468e+06	5.87152e+06	3.66896e+06	3.1438e+06	2.20748e+06	3.22482e+06	3.67537e+06	2.5011e+06	2.44748e+06	3.43967e+06	4.73643e+06	3.93765e+06	Gm13695;Gm13697		S	106	KSPSPDRSPARGIRQSSPQEEPTWKKKKDEL	Gm13695_S106;Gm13697_S106
ps1580	3.37656e+07	5.36926e+07	3.5881e+07	2.91689e+07	3.62894e+07	2.21579e+07	1.27482e+08	3.24153e+07	5.22996e+07	3.80368e+07	5.21069e+07	3.35681e+07	3.46698e+07	3.28697e+07	3.76969e+07	5.28458e+07	5.58611e+07	Gm13695;Gm13697		S	107	SPSPDRSPARGIRQSSPQEEPTWKKKKDELD	Gm13695_S107;Gm13697_S107
ps1581	7.80986e+07	1.15868e+08	1.01935e+08	1.1657e+08	135473052	119587275	1.71841e+08	1.25239e+08	1.18401e+08	8.48865e+07	108850522	1.54097e+08	1.37174e+08	117156828	1.22852e+08	1.2383e+08	1.35312e+08	Gm13695;Gm13697		S	92	RERERDADHRKRPWKSPSPDRSPARGIRQSS	Gm13695_S92;Gm13697_S92
ps1582	7.80986e+07	1.15868e+08	1.08096e+08	1.1657e+08	135473052	119587275	1.71841e+08	1.25239e+08	1.18401e+08	8.48865e+07	108850522	1.54097e+08	1.37174e+08	117156828	1.26663e+08	1.2674e+08	1.35312e+08	Gm13695;Gm13697		S	94	RERDADHRKRPWKSPSPDRSPARGIRQSSPQ	Gm13695_S94;Gm13697_S94
ps1583	7.80986e+07	1.15868e+08	1.03538e+08	1.1657e+08	135473052	119587275	1.71841e+08	1.25239e+08	1.18401e+08	8.48865e+07	108850522	1.54097e+08	1.37174e+08	117156828	1.23958e+08	1.28351e+08	1.35312e+08	Gm13695;Gm13697		S	98	ADHRKRPWKSPSPDRSPARGIRQSSPQEEPT	Gm13695_S98;Gm13697_S98
ps1585	1.33079e+08	1.20998e+08	1.805e+08	1.11845e+08	1.50921e+08	1.07667e+08	1.99984e+08	1.50123e+08	1.87181e+08	168368775	182384609	1.58092e+08	1.62341e+08	162971821	1.44653e+08	2.07413e+08	1.6236e+08	Brd3	Bromodomain-containing protein 3	S	262	TTTPTTSAITASRSESPPPLSEPKQAKVVAR	Brd3_S262
ps1586	4.17113e+07	2.28063e+07	3.16757e+07	2.89321e+07	2.58e+07	2.28556e+07	3.04187e+07	3.98989e+07	3.09461e+07	3.1466e+07	3.37182e+07	3.3543e+07	2.68646e+07	2.87389e+07	3.07228e+07	3.02286e+07	3.00031e+07	Dcaf10	DDB1- and CUL4-associated factor 10	S	50	PAPRPASPQRGADAASPPPVAGSPRLPGGPA	Dcaf10_S50
ps1587	4.17113e+07	2.28063e+07	3.16757e+07	2.89321e+07	2.58e+07	2.28556e+07	3.04187e+07	3.98989e+07	3.09461e+07	3.14773e+07	3.37182e+07	3.3543e+07	2.68646e+07	2.87389e+07	3.00329e+07	3.01774e+07	2.94056e+07	Dcaf10	DDB1- and CUL4-associated factor 10	S	57	PQRGADAASPPPVAGSPRLPGGPAVSPAERA	Dcaf10_S57
ps1588	4.01387e+06	4.09179e+06	4.09504e+06	3.4533e+06	3.56448e+06	3.95422e+06	4.86374e+06	4.43781e+06	4.09079e+06	3.97718e+06	4.8547e+06	3.93743e+06	3.23761e+06	5.77328e+06	4.26441e+06	6.50772e+06	6.15076e+06	Dcaf10	DDB1- and CUL4-associated factor 10	S	67	PPVAGSPRLPGGPAVSPAERAGEFAAPGALE	Dcaf10_S67
ps1589	4.52485e+07	4.74081e+07	4.12217e+07	7.84374e+07	6.09528e+07	5.79968e+07	5.27529e+07	7.15278e+07	6.6719e+07	5.5371e+07	4.95644e+07	2.99178e+07	5.95829e+07	6.35084e+07	773665	6.15594e+07	6.10454e+07	Dcaf10	DDB1- and CUL4-associated factor 10	S	96	LELSAATASASQAKLSPSSSPRRRSRPDWRA	Dcaf10_S96
ps1593	1.13292e+07	1.14494e+07	1.20927e+07	1.22872e+07	1.84755e+07	1.50254e+07	1.34429e+07	1.19207e+07	1.04291e+07	1.161e+07	1.07163e+07	1.22977e+07	8.17711e+06	5.36962e+06	1.2577e+07	1.68142e+07	8.49591e+06	Dcaf10	DDB1- and CUL4-associated factor 10	S	356	LEVGSYPILRARRTTSSSDLTTTSSSSGSRV	Dcaf10_S356
ps1594	2.49085e+07	9.17992e+06	3.01781e+07	3.49094e+07	4.54747e+07	3.16833e+07	4.51187e+07	46307459	1.93621e+07	2.24407e+07	2.0106e+07	4.76224e+07	2.01684e+07	2.80187e+07	4.36747e+07	2.89935e+07	3.90415e+07	Snta1	Alpha-1-syntrophin	S	183	PYFKNSAGGTSVGWDSPPASPLQRQPSSPGP	Snta1_S183
ps1595	2.91752e+07	3.06638e+07	3.01781e+07	3.49094e+07	3.66266e+07	3.16833e+07	3.53057e+07	3.50557e+07	1.93621e+07	2.24407e+07	2.0106e+07	3.64729e+07	2.01684e+07	2.16706e+07	4.36747e+07	2.19738e+07	3.09693e+07	Snta1	Alpha-1-syntrophin	S	187	NSAGGTSVGWDSPPASPLQRQPSSPGPQPRN	Snta1_S187
ps1597	1.95562e+08	2.06451e+08	2.06612e+08	2.28135e+08	2.67447e+08	1.8854e+08	2.74605e+08	242139288	134525975	189208855	161004470	2.40686e+08	171057052	1.26989e+08	2.57176e+08	1.25597e+08	1.66902e+08	Snta1	Alpha-1-syntrophin	S	195	GWDSPPASPLQRQPSSPGPQPRNLSEAKHVS	Snta1_S195
ps1598	6.22077e+06	7.48377e+06	3.31588e+06	1.13591e+07	7.33553e+06	1.11373e+07	6.98328e+06	7.4876e+06	5.44315e+06	2.97138e+06	6.17306e+06	6.845e+06	5.44672e+06	8.28843e+06	6.44129e+06	6.10073e+06	4.90635e+06	Stard9	StAR-related lipid transfer protein 9	S	3664	ETPGLHEESTHNKLQSPPLPSPHLRVQKADL	Stard9_S3664
ps1599	5.82092e+06	7.48377e+06	3.31588e+06	1.13591e+07	7.13711e+06	1.11373e+07	6.98328e+06	7.4876e+06	5.44315e+06	2.97138e+06	6.17306e+06	6.845e+06	5.44672e+06	8.28843e+06	6.44129e+06	6.10073e+06	4.90635e+06	Stard9	StAR-related lipid transfer protein 9	S	3669	HEESTHNKLQSPPLPSPHLRVQKADLGQNFT	Stard9_S3669
ps1602	4.93895e+08	6.79532e+08	6.41277e+08	6.4027e+08	8.49302e+08	668618899	5.91733e+08	5.79502e+08	5.84892e+08	3.89986e+08	5.85e+08	611957928	5.77828e+08	5.43418e+08	6.09103e+08	6.6459e+08	6.56912e+08	Stard9	StAR-related lipid transfer protein 9	S	4130	RRQRAERLHNFRRTRSLSPQKQLGLLPSKDL	Stard9_S4130
ps1603	4.93895e+08	6.79532e+08	6.41277e+08	6.4027e+08	8.49302e+08	668618899	5.91733e+08	5.79502e+08	5.84892e+08	3.89986e+08	5.85e+08	611957928	5.77828e+08	5.43418e+08	6.05531e+08	6.6459e+08	6.56912e+08	Stard9	StAR-related lipid transfer protein 9	S	4132	QRAERLHNFRRTRSLSPQKQLGLLPSKDLPT	Stard9_S4132
ps1604	1.01187e+08	9.88276e+07	8.40717e+07	9.60603e+07	9.17352e+07	1.07619e+08	5.587e+07	1.03515e+08	9.68896e+07	1.40869e+08	9.7255e+07	9.40854e+07	6.50459e+07	7.94064e+07	9.63424e+07	9.34753e+07	146830767	Itgav	Integrin alpha-V;Integrin alpha-V heavy chain;Integrin alpha-V light chain	S	1042	QEREQLQPHENGEGNSET_____________	Itgav_S1042
ps1607	2.02108e+07	1.82096e+07	2.67927e+07	8.76816e+06	1.91556e+07	1.405e+07	2.28144e+07	2.32228e+07	2.453e+07	22337815	2.80281e+07	2.07277e+07	1.76377e+07	2.7255e+07	2.38254e+07	3.34084e+07	2.92928e+07	Setx	Probable helicase senataxin	S	1376	RVSRIVQGSDVLEADSDEPDDHRVSEPLAIS	Setx_S1376
ps1610	7.7139e+06	1.4744e+07	1.67145e+07	1.50199e+07	1.54966e+07	1.14587e+07	5.7986e+06	1.60819e+07	1.24636e+07	2.66658e+07	4.60954e+07	1.87888e+07	1.29547e+07	1.9863e+07	5.20117e+07	2.41949e+07	4.03786e+07	Hnrnpa3;Gm8991;Gm6793;Gm9242;Gm17190	Heterogeneous nuclear ribonucleoprotein A3	S	116	DGRVVEPKRAVSREDSVKPGAHLTVKKIFVG	Hnrnpa3_S116;Gm8991_S116;Gm6793_S116;Gm9242_S116;Gm17190_S116
ps1611	6.34976e+07	60113696	6.49892e+07	3.34959e+07	5.61076e+07	4.41571e+07	5.69558e+07	5.40003e+07	9.55179e+07	8.40773e+07	1.15093e+08	6.0693e+07	1.0489e+08	1.10114e+08	5.36239e+07	7.38399e+07	7.99407e+07	Hnrnpa3	Heterogeneous nuclear ribonucleoprotein A3	S	14	__MEVKPPPGRPQPDSGRRRRRRGEEGHDPK	Hnrnpa3_S14
ps1614	1.73805e+08	157083983	172155758	149305709	2.03013e+08	2.24222e+08	2.92013e+08	3.0979e+08	1.73294e+08	2.79162e+08	1.86567e+08	2.89154e+08	278354273	223488478	2.03116e+08	2.45576e+08	2.42618e+08	Hnrnpa3;Gm8991;Gm6793;Gm9242	Heterogeneous nuclear ribonucleoprotein A3	S	359	YGPMKGGSFGGRSSGSPYGGGYGSGGGSGGY	Hnrnpa3_S359;Gm8991_S359;Gm6793_S359;Gm9242_S359
ps1619	6.30348e+06	7.95567e+06	6.45744e+06	6.51631e+06	6.33109e+06	3.36302e+06	4.98803e+06	5.94345e+06	9.78024e+06	6.37138e+06	5.74977e+06	7.48003e+06	5.02811e+06	7.23048e+06	4.17615e+06	6.40236e+06	8.37528e+06	Agps	Alkyldihydroxyacetonephosphate synthase, peroxisomal	S	57	TNECKARRAASAAGASPAATPAAPESGTIPK	Agps_S57
ps1626	3.81474e+06	3.34999e+06	3.64996e+06	3.02979e+06	3.63032e+06	3.20897e+06	7.03581e+06	4.87928e+06	3.32473e+06	4.59525e+06	5.99036e+06	3.84921e+06	4.54413e+06	4.60637e+06	4.39719e+06	6.93084e+06	4.58507e+06	Surf6	Surfeit locus protein 6	S	97	NPMVSKQEKGLSSLGSPKDSQGTARESVFAL	Surf6_S97
ps1627	6.90354e+06	5.22511e+06	6.24609e+06	6.97834e+06	8.72935e+06	8.03333e+06	1.43592e+07	9.36808e+06	6.18632e+06	5.95177e+06	9.17255e+06	2.58252e+07	8.07526e+06	1.08752e+07	9.0721e+06	7.69364e+06	1.47209e+07	Dnajc8	DnaJ homolog subfamily C member 8	S	35	FMTFYSEVKQIEKRDSVLTSKNQIERLTRPG	Dnajc8_S35
ps1630	1.76354e+08	1.04834e+08	1.15334e+08	1.46433e+08	9.27625e+07	7.72365e+07	9.81999e+07	1.22246e+08	1.09293e+08	1.08195e+08	145936438	7.09397e+07	9.19483e+07	9.78251e+07	7.35738e+07	8.75935e+07	7.15717e+07	Usp48	Ubiquitin carboxyl-terminal hydrolase 48	S	903	DNKKVMKDSAPELNVSSSETEEDKEEAKPDG	Usp48_S903
ps1631	1.76354e+08	1.04834e+08	1.15334e+08	1.46433e+08	9.69806e+07	7.72365e+07	9.81999e+07	9.52674e+07	1.16163e+08	1.08195e+08	145936438	7.09397e+07	9.19483e+07	9.78251e+07	9.54845e+07	8.75935e+07	7.15717e+07	Usp48	Ubiquitin carboxyl-terminal hydrolase 48	S	904	NKKVMKDSAPELNVSSSETEEDKEEAKPDGE	Usp48_S904
ps1632	2.79548e+07	1.66894e+07	1.49759e+07	1.97604e+07	1.18636e+07	1.14024e+07	1.01607e+07	1.00316e+07	1.68671e+07	1.40053e+07	2.02758e+07	1.26847e+07	1.40284e+07	1.54291e+07	8.33627e+06	1.70597e+07	1.31693e+07	Usp48	Ubiquitin carboxyl-terminal hydrolase 48	S	905	KKVMKDSAPELNVSSSETEEDKEEAKPDGEK	Usp48_S905
ps1636	1.28511e+08	7.19945e+07	1.00729e+08	6.42355e+07	6.05594e+07	5.01198e+07	8.71149e+07	2.86708e+07	1.01097e+08	5.58005e+07	5.11594e+07	5.67207e+07	6.80875e+07	3.79816e+07	2.23494e+07	6.46102e+07	7.55047e+07	Cntln	Centlein	S	5	___________MAARSPSSSPPPPPVRRSSR	Cntln_S5
ps1637	5.78358e+07	2.6055e+07	3.68607e+07	3.06636e+07	3.05405e+07	2.82944e+07	3.34863e+07	3.38508e+07	3.4694e+07	3.38786e+07	3.1375e+07	2.26448e+07	3.19228e+07	2.95779e+07	2.23494e+07	2.31887e+07	2.73837e+07	Cntln	Centlein	S	7	_________MAARSPSSSPPPPPVRRSSRRS	Cntln_S7
ps1639	1.28511e+08	7.19945e+07	1.00729e+08	6.42355e+07	6.05594e+07	4.71214e+07	7.98612e+07	6.54468e+07	1.01097e+08	5.58005e+07	5.11594e+07	5.17101e+07	6.41532e+07	3.33313e+07	5.85267e+07	6.02771e+07	6.99541e+07	Cntln	Centlein	S	9	_______MAARSPSSSPPPPPVRRSSRRSLR	Cntln_S9
ps1640	4.57955e+08	4.54941e+08	2.79603e+08	5.40012e+08	806328141	751515706	5.23495e+08	597242972	5.50347e+08	3.60748e+08	6.18534e+08	6.82593e+08	7.92215e+08	7.66385e+08	6.65514e+08	7.13811e+08	6.86555e+08	Cntln	Centlein	S	506	EKGTEGKHKEPPVKRSRSLSPKSSFMGSEEL	Cntln_S506
ps1641	4.42709e+08	4.59631e+08	2.79603e+08	5.12737e+08	9.61014e+08	883333137	6.57341e+08	1.35982e+08	5.10204e+08	3.60748e+08	6.18534e+08	8.46768e+08	9.39311e+08	8.84491e+08	6.65514e+08	7.21354e+08	8.3215e+08	Cntln	Centlein	S	508	GTEGKHKEPPVKRSRSLSPKSSFMGSEELRK	Cntln_S508
ps1642	4.4402e+08	4.52092e+08	2.79603e+08	5.69276e+08	9.61014e+08	883333137	6.57341e+08	1.35982e+08	5.74669e+08	3.60748e+08	6.18534e+08	8.46768e+08	9.39311e+08	8.84491e+08	6.65514e+08	7.21354e+08	8.3215e+08	Cntln	Centlein	S	510	EGKHKEPPVKRSRSLSPKSSFMGSEELRKLK	Cntln_S510
ps1648	5.49065e+06	3.3551e+06	6.11174e+06	6.44542e+06	6.34318e+06	7.02309e+06	1.0972e+07	1.10067e+07	5.18368e+06	5.86823e+06	5.67997e+06	2.20278e+07	8.56133e+06	3.02192e+06	1.06149e+07	8.97039e+06	4.33669e+06	Nbn	Nibrin	S	398	EEVKIPGLEQSSRKLSQETFNIKEAPKPSSK	Nbn_S398
ps1651	3.32035e+06	3.73182e+06	3.85441e+06	1.33724e+06	2.81774e+06	2.56164e+06	2.85375e+06	2.20523e+06	3.61498e+06	7.11304e+06	4.22924e+06	4.88591e+06	2.15177e+06	3.1998e+06	2.7378e+06	2.88579e+06	4.10668e+06	Nbn	Nibrin	S	433	ASDTLVRGKTPSYQLSPMKFPVANKNKDWTS	Nbn_S433
ps1658	7.01644e+06	1.19638e+07	1.70547e+07	9.66024e+06	1.64991e+07	1.38516e+07	1.13092e+07	1.84369e+07	8.24439e+06	1.05105e+07	8.40099e+06	1.69141e+07	4.34928e+06	8.45726e+06	9.21599e+06	7.30799e+06	7.19126e+06	Murc	Muscle-related coiled-coil protein	S	325	DEFSETEKEVTKGGYSPQEGGDPPTPEPLKV	Murc_S325
ps1659	7.3575e+06	8.54888e+06	1.45867e+07	1.06246e+07	1.78478e+06	4.18928e+06	9.52956e+06	6.5543e+06	5.94734e+06	1.13858e+07	7.04026e+06	4.24168e+06	4.53357e+06	3.8633e+06	6.67946e+06	5.48311e+06	5.50822e+06	Murc	Muscle-related coiled-coil protein	S	309	IISGSLALGPIHEFHSDEFSETEKEVTKGGY	Murc_S309
ps1661	4.37759e+07	1.67693e+07	3.46169e+07	6.85113e+07	3.32209e+07	3.92317e+07	1.90009e+07	2.537e+07	2.2991e+07	2.97424e+07	1.87285e+07	3.26235e+07	2.18501e+07	1.8455e+07	4.06021e+07	2.06065e+07	1.71858e+07	Murc	Muscle-related coiled-coil protein	S	171	NQEEAEEVFDPPIELSSDEEYYVEESRSARL	Murc_S171
ps1662	4.37759e+07	1.67693e+07	3.46169e+07	6.85113e+07	3.18616e+07	3.92317e+07	1.90009e+07	2.537e+07	2.2991e+07	2.97424e+07	1.87285e+07	3.26235e+07	2.18501e+07	1.8455e+07	4.06021e+07	2.06065e+07	1.71858e+07	Murc	Muscle-related coiled-coil protein	S	172	QEEAEEVFDPPIELSSDEEYYVEESRSARLR	Murc_S172
ps1663	2.35716e+07	2.30765e+07	3.4729e+07	2.03788e+07	2.95937e+07	2.48619e+07	1.08943e+08	1.09143e+08	1.58446e+07	2.26907e+07	2.26347e+07	1.9389e+07	1.80704e+07	4.46991e+06	2.43352e+07	2.30347e+07	1.76927e+07	Lrch2	Leucine-rich repeat and calponin homology domain-containing protein 2	S	359	DFYPNKNHGPDSGIGSDNGEKRLSTTEPSDD	Lrch2_S359
ps1670	1.16347e+08	1.19371e+08	1.19514e+08	1.1187e+08	1.17416e+08	1.06e+08	1.01669e+08	1.4345e+08	1.35584e+08	1.16419e+08	1.41484e+08	1.53724e+08	1.78212e+08	1.58291e+08	6.18739e+07	1.33498e+08	2.2078e+08	Ubap2	Ubiquitin-associated protein 2	S	634	DQSSVHTRIAYQSSASPPDSAPGSVANGHGG	Ubap2_S634
ps1673	3.4032e+07	3.2127e+07	3.24447e+07	2.14743e+07	1.07704e+07	9.18016e+06	1.36212e+07	1.13808e+07	2.73905e+07	2.43585e+07	3.30242e+07	1.38585e+07	1.60301e+07	1.28496e+07	1.32451e+07	1.42688e+07	1.31679e+07	Ubr4	E3 ubiquitin-protein ligase UBR4	S	619	EKAAPPPPPPPPPLESSPRVKSPNKQASGEK	Ubr4_S619
ps1674	3.4032e+07	3.2127e+07	3.24447e+07	2.14743e+07	1.07704e+07	9.18016e+06	1.36212e+07	1.13808e+07	2.73905e+07	2.45389e+07	3.30242e+07	1.38585e+07	1.60301e+07	1.28496e+07	1.32451e+07	1.42688e+07	1.31679e+07	Ubr4	E3 ubiquitin-protein ligase UBR4	S	620	KAAPPPPPPPPPLESSPRVKSPNKQASGEKG	Ubr4_S620
ps1675	7.31932e+06	5.95474e+06	4.90396e+06	4.24e+06	2.42403e+06	1.32556e+06	2.87043e+06	3.03154e+06	6.69738e+06	4.51411e+06	4.09051e+06	2.88191e+06	3.79657e+06	1.53813e+06	3.24255e+06	2.76101e+06	2.7056e+06	Ubr4	E3 ubiquitin-protein ligase UBR4	S	178	TVKTLSDVEDQKELASPVSPELRQKEVQMNF	Ubr4_S178
ps1676	7.31932e+06	5.95474e+06	5.14535e+06	4.31712e+06	2.42403e+06	1.32556e+06	2.87239e+06	2.96222e+06	6.69738e+06	4.66196e+06	4.17946e+06	3.069e+06	3.79657e+06	1.53813e+06	2.92713e+06	2.76101e+06	2.7056e+06	Ubr4	E3 ubiquitin-protein ligase UBR4	S	181	TLSDVEDQKELASPVSPELRQKEVQMNFLNQ	Ubr4_S181
ps1677	9.41707e+06	9.43294e+06	9.38167e+06	9.23898e+06	1.80652e+07	7.56413e+06	1.25151e+07	4.32761e+06	8.5629e+06	9.58423e+06	9.06566e+06	8.18544e+06	7.74197e+06	7.56313e+06	1.31465e+07	1.10054e+07	7.76266e+06	Ubr4	E3 ubiquitin-protein ligase UBR4	S	1759	FQSEPRVSESLVRHASTSPADKAKVTISDGK	Ubr4_S1759
ps1679	5.21772e+07	4.37029e+07	4.39045e+07	1.34388e+07	7.44641e+06	4.35262e+07	1.11186e+07	5.80632e+07	7.95741e+07	4.64467e+07	5.74559e+07	1.15351e+08	7.68817e+07	9.88613e+06	6.33876e+07	5.39467e+07	5.98943e+07	Ubr4	E3 ubiquitin-protein ligase UBR4	S	2715	RVLRPRNKRRHVTLPSSPRSNTPMGDKDDDD	Ubr4_S2715
ps1680	2.32547e+08	7.47166e+07	1.85751e+08	1.28202e+08	2.11793e+08	1.04103e+08	3.43726e+08	1.62057e+08	1.75553e+08	1.64752e+08	2.71342e+08	1.06495e+08	2.44433e+08	2.10048e+08	3.59415e+08	1.43691e+08	2.13971e+08	Ubr4	E3 ubiquitin-protein ligase UBR4	S	2716	VLRPRNKRRHVTLPSSPRSNTPMGDKDDDDD	Ubr4_S2716
ps1681	1.03307e+08	6.24891e+07	9.49057e+07	1.22068e+08	1.18795e+08	1.03294e+08	1.06118e+08	9.02909e+07	1.00171e+08	8.67159e+07	1.50458e+08	2.55184e+07	1.50798e+08	1.1465e+08	8.42894e+07	1.31262e+08	1.2245e+08	Ubr4	E3 ubiquitin-protein ligase UBR4	S	2719	PRNKRRHVTLPSSPRSNTPMGDKDDDDDDDA	Ubr4_S2719
ps1682	6.8464e+07	9.65768e+07	8.0868e+06	7.89528e+07	1.09856e+08	104206326	1.11905e+08	2.11482e+08	8.72983e+07	8.35152e+07	8.67346e+07	1.23688e+08	9.12161e+07	1.44799e+08	2.60656e+08	9.36065e+07	8.35202e+07	Ubr4	E3 ubiquitin-protein ligase UBR4	S	2882	DEGSTAATDGSTLRTSPADHGGSVGSESGGS	Ubr4_S2882
ps1683	1.24869e+07	1.28637e+07	1.26392e+07	1.16946e+07	1.52395e+07	1.37865e+07	2.10666e+07	2.44835e+07	8.6252e+06	1.07039e+07	1.24779e+07	1.80103e+07	1.42645e+07	1.58516e+07	1.79529e+07	1.44759e+07	1.05016e+07	Ubr4	E3 ubiquitin-protein ligase UBR4	S	2889	TDGSTLRTSPADHGGSVGSESGGSAVDSVAG	Ubr4_S2889
ps1684	1.48301e+07	1.10056e+07	1.44247e+07	1.56921e+07	2.19851e+07	2.15698e+07	3.05308e+07	2.44835e+07	8.6252e+06	1.07039e+07	1.81824e+07	2.57229e+07	2.6352e+07	2.8799e+07	1.79529e+07	2.60956e+07	1.26498e+08	Ubr4	E3 ubiquitin-protein ligase UBR4	S	2892	STLRTSPADHGGSVGSESGGSAVDSVAGEHS	Ubr4_S2892
ps1691	4.24391e+07	4.56949e+07	2.29423e+07	3.54041e+07	3.51189e+07	3.96063e+07	4.47594e+07	5.81029e+07	5.56325e+07	4.25906e+07	4.98881e+07	4.43779e+07	5.11339e+07	6.49627e+07	4.30465e+07	4.47893e+07	8.45667e+07	Ciz1		S	785	LAHFENLQKYKAKNPSPPPTRPVSRKCAINA	Ciz1_S785
ps1692	1.86838e+07	1.77652e+07	1.19351e+07	1.39157e+07	9.402e+06	1.19254e+07	5.78262e+06	1.37837e+07	1.52846e+07	1.02857e+07	1.26884e+07	5.1451e+06	1.09234e+07	8.15439e+06	8.50295e+06	7.29852e+06	8.70375e+06	Fam219a	Protein FAM219A	S	87	DQSPDEKPLVALDTDSDDDFDMSRYSSSGYS	Fam219a_S87
ps1695	106271377	138812018	6.23624e+07	109212398	1.18477e+08	123460290	1.4361e+08	126467994	130710934	9.6934e+07	1.46446e+08	104441097	1.05877e+08	1.28417e+08	7.92712e+07	1.73093e+08	226361374	Mdn1		S	4827	GNLNKNKKHQDEKEDSEPEDVEQGQEKINEQ	Mdn1_S4827
ps1696	7.37341e+07	5.24121e+07	6.2324e+07	1.0144e+08	7.15811e+07	8.34365e+07	1.07972e+08	1.05455e+08	1.72028e+08	6.98576e+07	1.32515e+08	7.01849e+07	9.44247e+07	1.02448e+08	5.17632e+07	1.51997e+07	8.90141e+07	Mdn1		S	5012	QGLQPQKEEEEEGEQSDAEEQVPEATERKEH	Mdn1_S5012
ps1702	2.43516e+07	1.39498e+07	1.61912e+07	1.2591e+07	1.05316e+07	1.14206e+07	8.96812e+06	8.40906e+06	1.26235e+07	1.26425e+07	9.00697e+06	9.75011e+06	8.44368e+06	7.63704e+06	1.02082e+07	8.26425e+06	9.78e+06	Taf9b	Transcription initiation factor TFIID subunit 9B	S	151	GPNQGRLVPRLSAVSSRPTTPPVAPPQAVSG	Taf9b_S151
ps1703	5.71518e+06	7.55194e+06	7.01559e+06	8.25666e+06	9.74076e+06	1.11556e+07	7.83331e+06	7.226e+06	7.55973e+06	3.46526e+06	1.09197e+07	7.87849e+06	5.5327e+06	6.76494e+06	8.00518e+06	1.02374e+07	1.45981e+07	Zc3h6	Zinc finger CCCH domain-containing protein 6	S	1150	PPYSDPRQAREPGQASPTPDEETDDKPLKEV	Zc3h6_S1150
ps1705	2.43817e+06	1.46999e+06	1.74366e+06	2.58751e+06	4.13099e+06	1.99675e+06	3.54832e+06	3.70997e+06	2.94585e+06	2.73327e+06	2.92746e+06	6.37618e+06	2.92151e+06	5.47874e+06	3.40826e+06	3.31472e+06	3.02571e+06	Map3k7	Mitogen-activated protein kinase kinase kinase 7	S	389	SSVESLPPTSEGKRMSADMSEIEARIVATAA	Map3k7_S389
ps1706	213008725	2.16381e+08	1.95403e+08	1.26241e+08	1.02387e+08	6.11008e+07	8.73595e+07	1.05959e+08	1.6983e+08	1.85157e+08	1.53778e+08	9.13383e+07	9.76005e+07	1.14005e+08	1.1485e+08	9.5353e+07	1.11578e+08	Map3k7	Mitogen-activated protein kinase kinase kinase 7	S	439	VPEIVISGNGQPRRRSIQDLTVTGTEPGQVS	Map3k7_S439
ps1707	1.15789e+08	1.12208e+08	111836897	4.71784e+07	4.12611e+07	2.4177e+07	2.46453e+07	35058733	7.5869e+07	9.85195e+07	5.6247e+07	3.48082e+07	3.06105e+07	3.66774e+07	3.96471e+07	2.63912e+07	3.10746e+07	Map3k7	Mitogen-activated protein kinase kinase kinase 7	S	454	SIQDLTVTGTEPGQVSSRSSSPSVRMITTSG	Map3k7_S454
ps1708	1.11687e+07	4.94229e+07	6.9127e+07	3.80491e+07	4.63802e+07	4.11153e+07	4.2129e+07	4.19071e+07	3.91881e+07	5.75568e+07	2.30006e+07	5.68516e+07	4.6416e+07	4.33138e+07	4.70931e+07	3.95282e+07	3.44407e+07	Map3k7	Mitogen-activated protein kinase kinase kinase 7	S	455	IQDLTVTGTEPGQVSSRSSSPSVRMITTSGP	Map3k7_S455
ps1709	9.16175e+06	2.53236e+07	3.45745e+07	4.46399e+07	1.52629e+08	1.68976e+08	1.9158e+08	1.57048e+08	3.91834e+07	3.77668e+07	1.06411e+07	2.44568e+08	1.21904e+08	1.09969e+08	1.11387e+08	1.06802e+08	1.6409e+08	Map3k7	Mitogen-activated protein kinase kinase kinase 7	S	459	TVTGTEPGQVSSRSSSPSVRMITTSGPTSEK	Map3k7_S459
ps1710	8.15951e+06	1.48485e+07	1.26356e+07	5.18287e+06	3.59078e+06	3.08302e+06	1.34703e+06	1.18283e+06	1.4022e+07	9.62638e+06	7.28062e+06	2.19385e+06	5.5132e+06	3.98198e+06	4.48907e+06	6.00725e+06	4.78789e+06	Map3k7		S	417	TAAYSKPKRGHRKTASFGNILDVPEIVISGN	Map3k7_S417
ps1712	1.07131e+07	9.91713e+06	1.07379e+07	9.56086e+06	8.34839e+06	8.48492e+06	5.0478e+06	1.00232e+07	1.09217e+07	9.57483e+06	1.30622e+07	1.4271e+07	1.97628e+07	2.49863e+07	1.13173e+07	2.73894e+07	1.9249e+07	Tpx2	Targeting protein for Xklp2	S	110	IPSNDCSSLDAKRAVSGNTPVQPQRRSIRLS	Tpx2_S110
ps1714	6.05497e+07	4.48463e+07	5.42932e+07	8.54465e+07	7.01328e+07	8.57698e+07	8.54818e+07	9.93083e+07	732320	1.34899e+08	1.44041e+08	1.13956e+08	1.9669e+08	1.87129e+08	1.29641e+08	1.78268e+08	183391301	Tpx2	Targeting protein for Xklp2	S	121	KRAVSGNTPVQPQRRSIRLSAQKDLEQKEKN	Tpx2_S121
ps1715	6.05497e+07	4.2794e+07	5.42932e+07	8.54465e+07	7.01328e+07	8.57698e+07	8.54818e+07	9.93083e+07	732320	1.34899e+08	1.44041e+08	1.13956e+08	1.9669e+08	1.87129e+08	1.29641e+08	1.78268e+08	183391301	Tpx2	Targeting protein for Xklp2	S	125	SGNTPVQPQRRSIRLSAQKDLEQKEKNHVAS	Tpx2_S125
ps1716	7.69879e+06	4.2724e+06	3.4454e+06	4.04714e+06	2.97983e+06	3.81995e+06	3.98271e+06	3.85579e+06	5.12116e+06	4.8163e+06	6.02238e+06	3.73302e+06	4.18592e+06	3.04612e+06	3.12913e+06	5.72415e+06	4.53319e+06	Tpx2	Targeting protein for Xklp2	S	645	TVIFQEPFVPKKEKKSLAENPSGSLVQEPFQ	Tpx2_S645
ps1717	1.23332e+07	19696030	1.63137e+07	1.98399e+07	1.59966e+07	1.64349e+07	1.77244e+07	1.40533e+07	2.70212e+07	2.43178e+07	4.79276e+07	2.57082e+07	2.86508e+07	3.13517e+07	2.53779e+07	2.4292e+07	3.14627e+07	Tpx2	Targeting protein for Xklp2	S	486	VGVPEKKVIPATVPKSPVFALKNRIRVPIKD	Tpx2_S486
ps1718	1.13294e+07	1.17356e+07	1.16725e+07	1.09175e+07	8.58431e+06	1.35492e+07	7.08436e+06	5.37583e+06	1.33879e+07	8.7594e+06	1.35063e+07	1.05533e+07	9.75511e+06	1.11237e+07	1.18509e+07	1.72106e+07	1.37834e+07	Tpx2	Targeting protein for Xklp2	S	737	AVEVKSSELPLTVPVSPKFSTRFQ_______	Tpx2_S737
ps1720	1.59284e+07	5.17631e+06	1.17576e+07	1.64151e+07	1.20152e+07	1.49024e+07	1.40697e+07	1.57507e+07	1.16719e+07	1.80575e+07	1.47831e+07	3.39772e+07	2.15341e+07	1.51321e+07	3.39361e+07	1.77113e+07	1.85709e+07	Zbp1	Z-DNA-binding protein 1	S	384	MLPTSELRAMALGDSSPQTTEPVLREHEVQD	Zbp1_S384
ps1722	3.74488e+07	2.26203e+07	1.43086e+07	4.18761e+07	4.73111e+07	3.1054e+07	4.64463e+07	6.43641e+07	8.30534e+07	7.07539e+07	9.31147e+07	5.82563e+07	106370774	7.36243e+07	4.65553e+07	6.23937e+07	7.7663e+07	Ccne2	G1/S-specific cyclin-E2	S	21	SRLQAKQHAQPNQPDSPQETQIIQAKKRKTA	Ccne2_S21
ps1724	2.64035e+07	2.65333e+07	2.76142e+07	2.46146e+07	1.73336e+07	2.03325e+07	1.85736e+07	2.21072e+07	2.56294e+07	4.67447e+07	2.7486e+07	1.68482e+07	2.77713e+07	2.56689e+07	2.25601e+07	2.56889e+07	2.49353e+07	Akap2;Pakap	A-kinase anchor protein 2	S	68	SVPGVTSTPHSKDHSSPFYSPSHNGLLADHH	Akap2_S68;Pakap_S68
ps1730	1.21083e+08	1.54925e+08	1.40979e+08	1.65812e+08	7.57438e+07	8.31032e+07	7.74035e+07	6.58713e+07	1.82908e+08	1.32364e+08	2.35247e+08	7.67762e+07	1.10945e+08	1.50857e+08	7.47091e+07	8.72966e+07	1.05736e+08	Akap2;Pakap	A-kinase anchor protein 2	S	692	GSEKPQGMFAPPQVSSPVQEKRDILPKNLPA	Akap2_S692;Pakap_S692
ps1731	1.1507e+08	1.16853e+08	1.28913e+08	3.72929e+08	3.25275e+07	3.3873e+07	6.57191e+07	2.40543e+07	1.67923e+08	1.69631e+08	1.41036e+08	378507985	4.83263e+07	4.64591e+07	8.64397e+07	7.73503e+07	7.65204e+07	Akap2;Pakap	A-kinase anchor protein 2	S	809	EEELKRQRQVRQSTPSPRAKNAPSLPSRTTC	Akap2_S809;Pakap_S809
ps1732	1.90737e+07	2.07532e+07	1.26149e+07	1.22296e+07	6.32844e+06	9.15476e+06	7.99855e+06	2.45278e+06	1.83732e+07	2.3217e+07	1.71864e+07	5.19978e+06	7.93211e+06	9.65788e+06	7.72114e+06	1.24537e+07	1.02749e+07	Akap2;Pakap	A-kinase anchor protein 2	S	523	VVKDEDHGILDQFSRSVNVSLTQEELDSGLD	Akap2_S523;Pakap_S523
ps1733	1.90737e+07	2.46297e+07	1.26149e+07	1.22296e+07	6.32844e+06	9.15476e+06	7.52098e+06	2.45278e+06	1.83732e+07	2.3217e+07	2.25655e+07	5.19978e+06	7.93211e+06	9.65788e+06	7.72114e+06	1.24537e+07	1.30502e+07	Akap2;Pakap	A-kinase anchor protein 2	S	527	EDHGILDQFSRSVNVSLTQEELDSGLDELSV	Akap2_S527;Pakap_S527
ps1734	1.02005e+07	5.79446e+06	4.01237e+06	5.37187e+06	3.3731e+06	4.54365e+06	4.8998e+06	5.06951e+06	7.08529e+06	5.60943e+06	9.84519e+06	3.87884e+06	7.52938e+06	5.92247e+06	4.67902e+06	6.77261e+06	4.80679e+06	Akap2;Pakap	A-kinase anchor protein 2	S	535	FSRSVNVSLTQEELDSGLDELSVRSQDTTVL	Akap2_S535;Pakap_S535
ps1735	3.25538e+06	3.26713e+06	2.65706e+06	2.68208e+06	3.49948e+06	3.74833e+06	3.04143e+06	1.22551e+06	3.631e+06	4.2211e+06	6.44397e+06	2.1942e+06	2.73023e+06	3.93865e+06	4.33906e+06	4.56536e+06	4.77925e+06	Akap2;Pakap	A-kinase anchor protein 2	S	781	MVGPFKLRSRKQRTLSMIEEEIRAAQEREEE	Akap2_S781;Pakap_S781
ps1736	1.57127e+07	1.78401e+07	1.9395e+07	3.01265e+07	3.19921e+07	2.52042e+07	2.58944e+07	2.48747e+07	1.93886e+07	1.83534e+07	1.37167e+07	3.44156e+07	2.85306e+07	2.52275e+07	2.41302e+07	2.14145e+07	4.31387e+07	Akap2;Pakap	A-kinase anchor protein 2	S	840	YKTAPGKIEKVKPPPSPTTEGPSLQPDLAPE	Akap2_S840;Pakap_S840
ps1737	9.04595e+07	8.23711e+07	9.09557e+07	1.08531e+08	9.01076e+07	151761871	7.27663e+07	6.80566e+07	1.50097e+08	7.42017e+07	2.59946e+08	1.00706e+08	1.36277e+08	1.53799e+08	1.17219e+08	190746083	3.57154e+08	Cd44	CD44 antigen	S	733	LVINGGNGTVEDRKPSELNGEASKSQEMVHL	Cd44_S733
ps1740	5.3822e+08	4.90123e+08	4.82011e+08	7.65292e+08	4.34708e+08	766301417	8.08375e+08	8.12425e+08	6.48374e+08	7.19714e+08	6.95142e+08	4.35607e+08	6.23045e+08	6.44489e+08	6.65608e+08	6.11525e+08	9.5271e+08	Cd44	CD44 antigen	S	742	VEDRKPSELNGEASKSQEMVHLVNKEPSETP	Cd44_S742
ps1741	6.58207e+06	6.95667e+06	7.77513e+06	6.82296e+06	5.39305e+06	8.25952e+06	7.71263e+06	2.32717e+06	1.14558e+07	7.40194e+06	5.05204e+06	9.59745e+06	7.66126e+06	8.4377e+06	6.79527e+06	7.80293e+06	7.08145e+06	Rnf220	E3 ubiquitin-protein ligase Rnf220	S	390	RGSGFVMCSGKENPDSDADLDVDGDDTLEYG	Rnf220_S390
ps1742	5.28946e+07	1.13642e+08	3.09015e+07	7.30168e+07	9.05338e+07	5.9496e+07	1.38507e+08	1.7009e+08	1.92507e+08	1.4736e+08	1.96028e+08	8.50841e+07	1.23656e+08	212605334	1.02716e+08	8.65182e+07	2.73277e+08	Fmnl2	Formin-like protein 2	S	171	STMESTVDKSKPWSRSIEDLHRGSNLPSPVG	Fmnl2_S171
ps1744	20097883	1.05977e+07	1.15283e+07	1.01544e+07	1.07407e+07	6.99905e+06	3.6087e+06	5.09377e+06	9.94139e+06	1.1221e+07	9.75845e+06	1.24e+07	8.61974e+06	8.64927e+06	8.11257e+06	8.51059e+06	8.23272e+06	Rtf1	RNA polymerase-associated protein RTF1 homolog	S	58	GTTMVKKRKGRVVIDSDTEDSGSDENLDQEL	Rtf1_S58
ps1745	20097883	1.01148e+07	1.15283e+07	9.98715e+06	1.07407e+07	6.99905e+06	3.6087e+06	5.09377e+06	9.94139e+06	1.08256e+07	9.89229e+06	1.24e+07	8.61974e+06	8.64927e+06	8.11257e+06	8.51059e+06	8.69687e+06	Rtf1	RNA polymerase-associated protein RTF1 homolog	S	63	KKRKGRVVIDSDTEDSGSDENLDQELLSLAK	Rtf1_S63
ps1746	20097883	1.14072e+07	1.15283e+07	1.04038e+07	1.07407e+07	6.99905e+06	3.6087e+06	5.09377e+06	1.00315e+07	9.98499e+06	9.95576e+06	1.24e+07	8.61974e+06	8.64927e+06	8.11257e+06	8.51059e+06	8.50474e+06	Rtf1	RNA polymerase-associated protein RTF1 homolog	S	65	RKGRVVIDSDTEDSGSDENLDQELLSLAKRK	Rtf1_S65
ps1748	1.79376e+07	1.31985e+07	2.06404e+07	1.09041e+07	9.0415e+06	1.12802e+07	9.14026e+06	8.74349e+06	2.01343e+07	1.49407e+07	7.80153e+06	4.03084e+06	8.58904e+06	9.22096e+06	5.06363e+06	8.92507e+06	7.83025e+06	Fnbp1	Formin-binding protein 1	S	358	PPASASPSAVPNGPQSPKQPKEPLSHRFNEF	Fnbp1_S358
ps1751	1.1098e+07	1.16037e+07	2.54871e+07	1.17787e+07	7.67585e+06	1.26675e+07	1.92366e+07	1.15366e+07	8.57499e+06	1.12948e+07	1.16009e+07	1.11365e+07	2.05164e+06	6.5087e+06	1.07806e+07	3.91683e+06	5.96843e+06	Ssfa2	Sperm-specific antigen 2 homolog	S	643	PLAATGELPREESVESDVEKGSECEFAQYTT	Ssfa2_S643
ps1753	4.13961e+06	3.47617e+06	3.64214e+06	6.17902e+06	3.07838e+06	2.34746e+06	2.26538e+06	605234	3.61076e+06	3.76327e+06	5.59752e+06	4.31898e+06	3.73009e+06	2.97352e+06	3.26183e+06	5.28586e+06	1.96087e+06	Ssfa2	Sperm-specific antigen 2 homolog	S	736	KQRYLLAKAGYPLRRSQSLPTTLLSPVRVVS	Ssfa2_S736
ps1754	1.62225e+07	1.09138e+07	1.22433e+07	1.6155e+07	1.30522e+07	1.08198e+07	6.42051e+06	6.17412e+06	4.51396e+06	1.28981e+07	1.25369e+07	9.24735e+06	3.73009e+06	7.1423e+06	8.04579e+06	1.31246e+07	7.49088e+06	Ssfa2	Sperm-specific antigen 2 homolog	S	738	RYLLAKAGYPLRRSQSLPTTLLSPVRVVSSV	Ssfa2_S738
ps1755	6.65381e+06	4.65161e+06	4.50918e+06	4.87102e+06	7.47153e+06	4.6235e+06	1.74322e+06	3.63721e+06	4.0445e+06	6.30185e+06	3.09163e+06	4.2064e+06	3.50538e+06	3.04098e+06	3.94015e+06	3.64311e+06	3.45098e+06	Ssfa2	Sperm-specific antigen 2 homolog	S	745	GYPLRRSQSLPTTLLSPVRVVSSVNVRLSPG	Ssfa2_S745
ps1756	7.26223e+06	4.8405e+06	1.16476e+07	4.42542e+06	928717	4.19032e+06	2.3767e+06	3.63301e+06	3.8493e+06	3.94769e+06	3.3887e+06	2.0227e+06	2.85625e+06	2.78485e+06	4.1923e+06	1.96885e+06	2.50783e+06	Ssfa2	Sperm-specific antigen 2 homolog	S	1051	SPFRPSALPGMCGSRSVDNLSCPSPLNVMEP	Ssfa2_S1051
ps1757	7.26223e+06	5.32393e+06	1.16476e+07	4.42542e+06	928717	4.19032e+06	2.3767e+06	3.63301e+06	3.60989e+06	4.38576e+06	3.78764e+06	2.0227e+06	2.86703e+06	2.84339e+06	4.1923e+06	1.96885e+06	2.66765e+06	Ssfa2	Sperm-specific antigen 2 homolog	S	1056	SALPGMCGSRSVDNLSCPSPLNVMEPVTELI	Ssfa2_S1056
ps1758	7.26223e+06	4.45205e+06	1.16476e+07	4.42542e+06	928717	4.19032e+06	2.3767e+06	3.63301e+06	4.18957e+06	4.8044e+06	4.00599e+06	2.0227e+06	2.83252e+06	2.79772e+06	4.1923e+06	1.96885e+06	2.78614e+06	Ssfa2	Sperm-specific antigen 2 homolog	S	1059	PGMCGSRSVDNLSCPSPLNVMEPVTELIREQ	Ssfa2_S1059
ps1763	1.17428e+07	1.15539e+07	1.07011e+07	11458450	9.36807e+06	8.5619e+06	1.23147e+07	1.84147e+07	1.18819e+07	1.65866e+07	1.1766e+07	2.09471e+07	8.00804e+06	7.6182e+06	1.21276e+07	1.15927e+07	1.26766e+07	Secisbp2l	Selenocysteine insertion sequence-binding protein 2-like	S	270	VESSSEQGASEADIDSDSGYCSPKHNNQSAP	Secisbp2l_S270
ps1766	8.83626e+06	9.14746e+06	9.56139e+06	1.37722e+07	8.9166e+06	7.90516e+06	9.15438e+06	1.22284e+07	1.41913e+07	6.83699e+06	1.21229e+07	6.32314e+06	1.27967e+07	1.26265e+07	1.05539e+07	1.68262e+07	1.88267e+07	Bcorl1	BCL-6 corepressor-like protein 1	S	597	DQQTEGTSVTFSPLKSPPQLEREMASPPECS	Bcorl1_S597
ps1767	8.46628e+06	8.25349e+06	8.1784e+06	8.3819e+06	4.00482e+06	8.51746e+06	9.17733e+06	1.66013e+07	9.57621e+06	9.03216e+06	9.2504e+06	5.15403e+06	8.21208e+06	1.27562e+07	8.34789e+06	7.68826e+06	1.83697e+07	Bcorl1	BCL-6 corepressor-like protein 1	S	1448	RSKGRWSQQKTRSSKSPTPVKPTEPCTPSKY	Bcorl1_S1448
ps1768	3.15222e+07	1.95238e+07	3.45028e+07	2.769e+07	7.06756e+06	1.50802e+07	1.50734e+07	7.00968e+06	2.18129e+07	1.74849e+07	2.62822e+07	1.21695e+07	1.90898e+07	1.59711e+07	1.62078e+07	1.91605e+07	2.22517e+07	Tmem87a	Transmembrane protein 87A	S	540	VPSSVTDVALPALLDSDEERMITHFERSKME	Tmem87a_S540
ps1769	2.83951e+07	2.17591e+07	3.52853e+07	3.88742e+07	2.53695e+07	2.99833e+07	2.42181e+07	3.69241e+07	3.46131e+07	3.24128e+07	8.6928e+06	3.22119e+07	2.9174e+07	3.01663e+07	7.08787e+06	2.38507e+07	2.90377e+07	Acss2	Acetyl-coenzyme A synthetase, cytoplasmic	S	263	IVVKHLGRAELGMNDSPSQSPPVKRPCPDVQ	Acss2_S263
ps1770	1.54439e+07	9.76377e+06	1.50548e+07	2.90169e+07	1.99207e+07	2.95667e+07	5.86181e+06	3.96905e+07	1.33209e+07	2.57527e+07	2.63475e+07	3.2549e+07	1.14088e+07	3.16495e+07	1.53616e+07	2.53111e+07	2.75886e+07	Acss2	Acetyl-coenzyme A synthetase, cytoplasmic	S	267	HLGRAELGMNDSPSQSPPVKRPCPDVQICWN	Acss2_S267
ps1771	1.69595e+07	5.85377e+06	1.22475e+07	1.17603e+07	1.05494e+07	9.91817e+06	8.28643e+06	7.87686e+06	8.19379e+06	8.07621e+06	1.65761e+07	1.47406e+07	1.22718e+07	8.79491e+06	3.49309e+06	1.53658e+07	9.74655e+06	Acss2	Acetyl-coenzyme A synthetase, cytoplasmic	S	30	RAREETGAEGRVRGWSPPPEVRRSAHVPSLQ	Acss2_S30
ps1774	2.21244e+06	1.89455e+08	1.61252e+08	2.33474e+08	974595914	1387301279	1695017164	1652567044	3.12495e+08	1.90765e+08	3.60514e+08	1184884766	1592394099	1369740043	2.9244e+08	6.9619e+08	6.74908e+08	Ppig	Peptidyl-prolyl cis-trans isomerase G	S	685	NSSSNNREKKADREQSPVSKTKQSSQDNEVK	Ppig_S685
ps1778	5.29177e+07	4.05578e+07	2.54155e+07	4.51553e+07	4.59974e+07	3.7146e+07	1.66536e+08	9.15123e+07	4.0737e+07	4.62173e+07	4.78361e+07	7.26243e+07	5.28686e+07	9.1572e+07	5.88966e+07	3.48119e+07	6.03545e+07	Ppig	Peptidyl-prolyl cis-trans isomerase G	S	354	YRTPSRSRSRDRFRRSETPPHWRQEMQRAQR	Ppig_S354
ps1779	1.19169e+08	2.90916e+08	2.05329e+08	7.85876e+07	1.69296e+08	322682468	2.99799e+08	3.86108e+08	2.09202e+08	3.14806e+08	1.76582e+08	3.75137e+08	3.65342e+08	2.7889e+08	1.86542e+08	2.74696e+08	3.80561e+08	Ppig	Peptidyl-prolyl cis-trans isomerase G	S	411	PVRVKEKKITDHRHMSESPNRKVEKEKKAKD	Ppig_S411
ps1780	1.19169e+08	2.02102e+08	1.77435e+08	7.85876e+07	1.69296e+08	322682468	2.99799e+08	3.86108e+08	2.09202e+08	3.45466e+08	1.76582e+08	3.75137e+08	3.65342e+08	2.7889e+08	1.70199e+08	2.42177e+08	3.73723e+08	Ppig	Peptidyl-prolyl cis-trans isomerase G	S	413	RVKEKKITDHRHMSESPNRKVEKEKKAKDHK	Ppig_S413
ps1782	1.28799e+08	8.0323e+07	1.21717e+08	7.84937e+07	5.79405e+07	7.60127e+07	4.96544e+07	6.68524e+07	6.77612e+07	1.04889e+08	8.17124e+07	7.81246e+07	6.8229e+07	5.42657e+07	6.34904e+07	5.84459e+07	5.17305e+07	Ppig	Peptidyl-prolyl cis-trans isomerase G	S	252	RKHKKEKKKRKKSKKSPSSESEAENVDAQPQ	Ppig_S252
ps1783	3.27125e+08	3.00464e+08	3.3139e+08	2.90381e+08	1.71321e+08	1.43206e+08	1.18257e+08	1.65837e+08	2.24263e+08	2.7265e+08	206809719	118254498	1.12837e+08	131228110	1.36455e+08	1.28221e+08	1.16222e+08	Ppig	Peptidyl-prolyl cis-trans isomerase G	S	254	HKKEKKKRKKSKKSPSSESEAENVDAQPQST	Ppig_S254
ps1784	3.27125e+08	3.00464e+08	3.3139e+08	2.90381e+08	1.71321e+08	1.43206e+08	1.18257e+08	1.65837e+08	2.24263e+08	2.7265e+08	206809719	118254498	1.12837e+08	131228110	1.36455e+08	1.28221e+08	1.16222e+08	Ppig	Peptidyl-prolyl cis-trans isomerase G	S	255	KKEKKKRKKSKKSPSSESEAENVDAQPQSTV	Ppig_S255
ps1785	3.27125e+08	3.26761e+08	3.3139e+08	2.90381e+08	1.83387e+08	1.43206e+08	1.18257e+08	1.65837e+08	2.42209e+08	2.7265e+08	206809719	118254498	1.12837e+08	131228110	1.36455e+08	1.28221e+08	1.2814e+08	Ppig	Peptidyl-prolyl cis-trans isomerase G	S	257	EKKKRKKSKKSPSSESEAENVDAQPQSTVRP	Ppig_S257
ps1788	1.75604e+06	714891	1.47823e+06	1.6969e+06	1.27319e+06	3.93143e+06	8.98224e+06	4.12135e+06	1.872e+06	471530	1.17501e+06	2.85454e+06	6.53824e+06	7.19577e+06	9.33738e+06	1.70429e+07	1.25916e+07	Stam	Signal transducing adapter molecule 1	S	156	TFPAIGSQAAEQAKASPALVAKDPGTVATKK	Stam_S156
ps1790	1.00067e+07	7.14978e+06	9.22675e+06	7.20609e+06	6.40626e+06	8.32438e+06	1.05147e+07	1.0276e+07	5.40057e+06	4.54286e+06	7.26193e+06	8.82792e+06	1.30658e+07	6.56764e+06	1.02679e+07	8.3276e+06	7.43492e+06	Ppip5k1	Inositol hexakisphosphate and diphosphoinositol-pentakisphosphate kinase 1	S	959	CPGKASDEPDRALQTSPQPVEGTGLPRRSPL	Ppip5k1_S959
ps1791	7.63476e+06	7.90173e+06	7.57248e+06	7.74131e+06	6.21965e+06	6.40087e+06	7.43756e+06	7.79361e+06	7.6739e+06	7.84825e+06	7.74387e+06	1.02682e+07	7.86818e+06	7.02876e+06	8.94668e+06	6.49095e+06	9.17102e+06	Ppip5k1	Inositol hexakisphosphate and diphosphoinositol-pentakisphosphate kinase 1	S	939	RPASSENEEMKTDPGSIENLCPGKASDEPDR	Ppip5k1_S939
ps1793	6.24413e+07	5.50792e+07	9.08913e+07	5.88643e+07	202610515	1.89286e+08	1.77729e+08	1.45839e+08	7.24659e+07	7.93622e+07	8.09374e+07	3.06027e+08	1.73012e+08	9.1601e+07	1.22044e+08	9.40691e+07	1.08366e+08	Map1a	Microtubule-associated protein 1A;MAP1A heavy chain;MAP1 light chain LC2	S	319	VPANLKPSKIKHRADSKESLKAAPKTAMSKL	Map1a_S319
ps1794	6.24413e+07	5.50792e+07	9.08913e+07	5.88643e+07	202610515	1.89286e+08	1.77729e+08	1.45839e+08	7.24659e+07	7.93622e+07	8.09374e+07	3.06027e+08	1.73012e+08	9.1601e+07	1.1953e+08	9.40691e+07	1.08366e+08	Map1a	Microtubule-associated protein 1A;MAP1A heavy chain;MAP1 light chain LC2	S	322	NLKPSKIKHRADSKESLKAAPKTAMSKLAKR	Map1a_S322
ps1795	1.24982e+08	1.25932e+08	2.57881e+08	1.14331e+08	1.08277e+08	1.2369e+08	1.84959e+08	1.27415e+08	1.40081e+08	1.12829e+08	1.87416e+08	133428441	8.96529e+07	9.33762e+07	1.7695e+08	1.03754e+08	8.91885e+07	Map1a	Microtubule-associated protein 1A;MAP1A heavy chain;MAP1 light chain LC2	S	667	VIEKAELEEMEEVHPSDEEEEETKAESFYQK	Map1a_S667
ps1796	4.01323e+07	3.88091e+07	4.68353e+07	3.12714e+07	3.91077e+07	2.04794e+07	3.17631e+07	4.61532e+07	3.39493e+07	4.16616e+07	6.02408e+07	3.70527e+07	2.48193e+07	3.33501e+07	4.24995e+07	5.82814e+07	4.28923e+07	Map1a	Microtubule-associated protein 1A;MAP1A heavy chain;MAP1 light chain LC2	S	1606	DGAVPEKTRALGLEESPEEEGKAREQEEKYW	Map1a_S1606
ps1798	2.16515e+07	2.0994e+07	8.23209e+06	5.64667e+06	3.30937e+06	3.12079e+06	6.25641e+06	3.94148e+06	6.22172e+06	5.44664e+06	5.09255e+06	6.54689e+06	5.62139e+06	6.06971e+06	4.55071e+06	5.87086e+06	4.94973e+06	Map1a	Microtubule-associated protein 1A;MAP1A heavy chain;MAP1 light chain LC2	S	2048	PAVPPRAPISLSQDPSPPLNGSTTSCGPDRR	Map1a_S2048
ps1802	2.90851e+08	3.82813e+08	3.25672e+08	2.09866e+08	2.98651e+08	3.17333e+08	2.3827e+08	3.08615e+08	2.11018e+08	2.46211e+08	1.28235e+08	175951878	1.66274e+08	1.35235e+08	4.08024e+08	2.49805e+08	1.94285e+08	Map1a	Microtubule-associated protein 1A;MAP1A heavy chain;MAP1 light chain LC2	S	2209	VTKAPSLDSSLPQLPSPSSPGAPLLSNLPRP	Map1a_S2209
ps1803	5.02382e+07	4.40562e+07	1.87038e+08	4.86151e+07	3.98541e+07	3.87302e+07	3.15937e+07	3.49318e+07	3.88626e+07	3.11836e+07	3.72225e+07	2.51042e+07	2.55902e+07	1.94266e+07	6.85494e+07	1.35314e+07	2.82398e+07	Map1a	Microtubule-associated protein 1A;MAP1A heavy chain;MAP1 light chain LC2	S	2211	KAPSLDSSLPQLPSPSSPGAPLLSNLPRPAS	Map1a_S2211
ps1804	3.69443e+08	2.78448e+08	3.25672e+08	1.65001e+08	2.5765e+08	2.62865e+08	2.07214e+08	2.63313e+08	1.53883e+08	1.8154e+08	1.89925e+08	1.51081e+08	1.32353e+08	1.07281e+08	3.52842e+08	2.01804e+08	1.57157e+08	Map1a	Microtubule-associated protein 1A;MAP1A heavy chain;MAP1 light chain LC2	S	2212	APSLDSSLPQLPSPSSPGAPLLSNLPRPASP	Map1a_S2212
ps1806	3.81531e+07	6.38271e+07	5.08249e+07	6.52144e+07	5.92404e+07	5.35651e+07	4.35923e+07	5.28099e+07	5.08963e+07	4.30795e+07	6.13098e+07	4.6196e+07	3.886e+07	4.16371e+07	4.86488e+07	6.09511e+07	5.03323e+07	Map1a	Microtubule-associated protein 1A;MAP1A heavy chain;MAP1 light chain LC2	S	644	EAELTPENIAAAREESEPEVKEDVIEKAELE	Map1a_S644
ps1807	3.11843e+08	1.6954e+08	2.54892e+08	2.67607e+08	3.37235e+08	192809481	1.61177e+08	1.87766e+08	1.9884e+08	2.10259e+08	170675193	2.50357e+08	2.3869e+08	2.07816e+08	2.69608e+08	2.63214e+08	1.8491e+08	Map1a	Microtubule-associated protein 1A;MAP1A heavy chain;MAP1 light chain LC2	S	526	AAPPPAASGHRELALSSPEDLTQDFEELKRE	Map1a_S526
ps1808	3.11843e+08	1.6954e+08	2.54892e+08	2.67607e+08	3.37235e+08	192809481	1.61177e+08	1.87766e+08	1.9884e+08	2.10259e+08	170675193	2.50357e+08	2.3869e+08	2.07816e+08	2.69608e+08	2.63214e+08	1.8491e+08	Map1a	Microtubule-associated protein 1A;MAP1A heavy chain;MAP1 light chain LC2	S	527	APPPAASGHRELALSSPEDLTQDFEELKREE	Map1a_S527
ps1810	1.20714e+07	2.14646e+07	1.70996e+07	1.86791e+07	2.10966e+07	2.08357e+07	2.78984e+07	2.29861e+07	1.0063e+07	1.33531e+07	2.27785e+07	2.06542e+07	2.05172e+07	1.64225e+07	2.07473e+07	1.32281e+07	3.2999e+07	Map1a	Microtubule-associated protein 1A;MAP1A heavy chain;MAP1 light chain LC2	S	1580	EDKSTTPKEMTLDQKSPEKAKGVEQQDGAVP	Map1a_S1580
ps1811	1.54621e+07	1.59126e+07	1.67228e+07	1.0518e+07	8.31277e+06	9.4619e+06	3.26009e+07	3.08019e+07	2.01282e+07	1.68698e+07	1.954e+07	5.22899e+07	3.11543e+07	6.64444e+06	1.28048e+07	3.95166e+07	2.22838e+07	Map1a	Microtubule-associated protein 1A;MAP1A heavy chain;MAP1 light chain LC2	S	1634	KYWKEQDVVQGWRETSPTRGEPVPAWEGKSP	Map1a_S1634
ps1812	1.12908e+08	1.60429e+08	1.50079e+08	1.82427e+08	1.76103e+08	1.30373e+08	1.21364e+08	1.22383e+08	1.62734e+08	1.42789e+08	1.93976e+08	2.60652e+08	1.50535e+08	1.1586e+08	214877255	1.18447e+08	1.28598e+08	Map1a	Microtubule-associated protein 1A;MAP1A heavy chain;MAP1 light chain LC2	S	1648	TSPTRGEPVPAWEGKSPEQEVRYWRDRDITL	Map1a_S1648
ps1813	1.85299e+07	1.36503e+07	1.86749e+07	1.61859e+07	1.86706e+07	1.1496e+07	2.81861e+07	2.4614e+07	1.83824e+07	2.94762e+07	1.80769e+07	2.07747e+07	1.4731e+07	1.66667e+07	1.94382e+07	1.67805e+07	1.49992e+07	Map1a	Microtubule-associated protein 1A;MAP1A heavy chain;MAP1 light chain LC2	S	908	TISPTSSLEEDKGFKSPPCEDFSVTGESEKK	Map1a_S908
ps1815	2.08026e+07	3.02099e+07	2.33243e+07	1.46657e+07	1.36608e+07	2.1804e+07	7.86138e+06	1.07394e+07	1.32779e+07	2.54441e+07	1.04478e+07	1.7967e+07	1.25211e+07	9.5492e+06	1.07554e+07	1.10431e+07	1.12022e+07	Map1a	Microtubule-associated protein 1A;MAP1A heavy chain;MAP1 light chain LC2	S	1762	SPVGLPPEEEDKLTRSPFEIISPPASPPEMT	Map1a_S1762
ps1816	8.72312e+07	1.01818e+08	9.03486e+07	7.13559e+07	7.01858e+07	8.1246e+07	3.76248e+07	3.50213e+07	4.78605e+07	6.63177e+07	5.43155e+07	5.20628e+07	4.65402e+07	4.91147e+07	4.00497e+07	5.16878e+07	3.8878e+07	Map1a	Microtubule-associated protein 1A;MAP1A heavy chain;MAP1 light chain LC2	S	1768	PEEEDKLTRSPFEIISPPASPPEMTGQRVPS	Map1a_S1768
ps1817	8.72312e+07	1.01818e+08	9.03486e+07	7.13559e+07	7.01858e+07	8.1246e+07	3.76248e+07	3.50213e+07	4.78605e+07	6.63177e+07	5.43155e+07	5.20628e+07	4.65402e+07	4.91147e+07	4.00497e+07	5.16878e+07	3.8878e+07	Map1a	Microtubule-associated protein 1A;MAP1A heavy chain;MAP1 light chain LC2	S	1772	DKLTRSPFEIISPPASPPEMTGQRVPSAPGQ	Map1a_S1772
ps1818	1.44186e+07	1.59555e+07	2.64637e+07	1.63815e+07	2.17324e+07	1.55214e+07	3.69062e+07	4.63418e+07	1.35854e+07	2.03748e+07	30809094	3.89219e+07	2.3572e+07	1.26381e+07	1.11454e+07	9.74794e+06	1.31628e+07	Map1a	Microtubule-associated protein 1A;MAP1A heavy chain;MAP1 light chain LC2	S	991	EERCLSPDDSTVKMASPPPSGPPSAAHTPFH	Map1a_S991
ps1820	1.17473e+08	1.05599e+08	2.12652e+08	1.36314e+08	1.57538e+08	1.80714e+08	1.12413e+08	1.27896e+08	1.09937e+08	1.42354e+08	9.99352e+07	9.69624e+07	7.72799e+07	6.29273e+07	9.87085e+07	8.92625e+07	6.54224e+07	Map1a	Microtubule-associated protein 1A;MAP1A heavy chain;MAP1 light chain LC2	S	2226	SSPGAPLLSNLPRPASPALSEGSSSEATTPV	Map1a_S2226
ps1821	1.99064e+08	2.81992e+08	240465934	1.71722e+08	2.03872e+08	9.1619e+07	5.31016e+07	8.21511e+07	1.25289e+08	1.60224e+08	9.94843e+07	1.36435e+08	28013137	2.4774e+07	6.83576e+07	1.10543e+08	8.6289e+07	Map1a	Microtubule-associated protein 1A;MAP1A heavy chain;MAP1 light chain LC2	S	2230	APLLSNLPRPASPALSEGSSSEATTPVISSV	Map1a_S2230
ps1822	8.15853e+07	1.80236e+08	1.26273e+08	6.09545e+07	1.32282e+08	3.66717e+07	4.6682e+06	2.98659e+07	7.68151e+07	8.6561e+07	5.67371e+07	9.32968e+07	1.74476e+06	3.46787e+07	2.02434e+07	8.22493e+07	5.89053e+07	Map1a	Microtubule-associated protein 1A;MAP1A heavy chain;MAP1 light chain LC2	S	2233	LSNLPRPASPALSEGSSSEATTPVISSVAER	Map1a_S2233
ps1823	8.15853e+07	1.80236e+08	1.26273e+08	6.09545e+07	1.32282e+08	5.2529e+07	4.6682e+06	2.44381e+07	5.21214e+07	8.6561e+07	5.67371e+07	9.32968e+07	1.74476e+06	2.85628e+07	4.38217e+07	8.22493e+07	5.89053e+07	Map1a	Microtubule-associated protein 1A;MAP1A heavy chain;MAP1 light chain LC2	S	2234	SNLPRPASPALSEGSSSEATTPVISSVAERF	Map1a_S2234
ps1825	1.00684e+07	8.90109e+06	9.67157e+06	9.98386e+06	1.08436e+07	1.12817e+07	1.51564e+07	1.20199e+07	8.19715e+06	9.96702e+06	9.50705e+06	9.71098e+06	7.05039e+06	1.14867e+07	10416544	1.04343e+07	1.01017e+07	Map1a	Microtubule-associated protein 1A;MAP1A heavy chain;MAP1 light chain LC2	S	1159	SVVSPDTAKQEATPRSPCTPKEQQLHKDLWP	Map1a_S1159
ps1826	1.65038e+07	1.77342e+07	2.06934e+07	1.46157e+07	3.95954e+07	3.90722e+07	4.88784e+07	739948	1.84514e+07	1.48588e+07	1.78243e+07	2.99519e+07	3.16603e+07	2.9207e+07	3.37778e+07	1.55303e+07	1.91687e+07	Map1a	Microtubule-associated protein 1A;MAP1A heavy chain;MAP1 light chain LC2	S	2603	KPASPARRLDIRGKRSPTPGKGPVDRTSRAL	Map1a_S2603
ps1827	1.31614e+07	1.15339e+07	1.60055e+07	9.69999e+06	1.44878e+07	7.52476e+06	2.80767e+07	2.77904e+07	7.60429e+06	8.41801e+06	1.33208e+07	2.10061e+07	1.06799e+07	6.56285e+06	1.81112e+07	9.58264e+06	8.74735e+06	Map1a	Microtubule-associated protein 1A;MAP1A heavy chain;MAP1 light chain LC2	S	2082	PKEAGRSHWDDGTNDSDLEKGAREQPEKETQ	Map1a_S2082
ps1828	1.67288e+07	2.48232e+07	2.34104e+07	9.88657e+06	8.4031e+06	1.68683e+07	1.14355e+07	9.20392e+06	8.23103e+06	1.87893e+07	6.45808e+06	1.2439e+07	8.79169e+06	7.27258e+06	8.65537e+06	9.65246e+06	9.28075e+06	Map1a	Microtubule-associated protein 1A;MAP1A heavy chain;MAP1 light chain LC2	S	1062	PEEAMSEEGKVPLSRSPQAQDTLGSLAGGQT	Map1a_S1062
ps1831	2.89294e+08	2.66541e+08	2.97754e+08	208823745	2.06905e+08	1.84984e+08	1.59721e+08	1.47374e+08	1.85075e+08	2.34864e+08	1.71512e+08	1.90615e+08	1.49482e+08	1.25758e+08	6.01442e+07	1.36518e+08	1.33612e+08	Map1a	Microtubule-associated protein 1A;MAP1A heavy chain;MAP1 light chain LC2	S	895	EATQGLDYVPSAGTISPTSSLEEDKGFKSPP	Map1a_S895
ps1832	1.18107e+08	1.40023e+08	1.47134e+08	1.04679e+08	1.20693e+08	1.12214e+08	8.42777e+07	8.27162e+07	1.02588e+08	1.23657e+08	1.02668e+08	1.0906e+08	7.78928e+07	7.7124e+07	1.04797e+08	7.77187e+07	8.3513e+07	Map1a	Microtubule-associated protein 1A;MAP1A heavy chain;MAP1 light chain LC2	S	898	QGLDYVPSAGTISPTSSLEEDKGFKSPPCED	Map1a_S898
ps1833	2.57449e+08	2.37436e+08	2.4907e+08	1.77374e+08	1.78447e+08	1.62548e+08	1.35241e+08	1.30484e+08	166274746	2.11256e+08	1.47479e+08	1.68777e+08	1.34747e+08	1.13331e+08	1.46644e+08	7.77187e+07	1.17777e+08	Map1a	Microtubule-associated protein 1A;MAP1A heavy chain;MAP1 light chain LC2	S	899	GLDYVPSAGTISPTSSLEEDKGFKSPPCEDF	Map1a_S899
ps1834	398382140	3.07977e+08	3.89706e+08	269073256	453315713	261706291	5.06828e+08	4.56913e+08	2.91332e+08	3.27882e+08	3.01387e+08	357753220	3.08162e+08	3.21277e+08	3.5108e+08	3.8337e+08	2.75101e+08	Map1a	Microtubule-associated protein 1A;MAP1A heavy chain;MAP1 light chain LC2	S	1789	PEMTGQRVPSAPGQESPVPDTKSTPPTRNEP	Map1a_S1789
ps1836	1.05461e+08	1.06435e+08	1.02743e+08	8.0047e+07	9.17033e+07	1.25794e+08	1.32902e+08	1.32836e+08	9.42667e+07	1.18864e+08	7.87785e+07	161462539	9.70739e+07	8.46088e+07	1.09953e+08	1.05696e+08	1.02066e+08	Pkp4	Plakophilin-4	S	272	PSAYSSSTLPAQRAASPYSQRPASPTAVRRV	Pkp4_S272
ps1837	8.71582e+07	8.19707e+07	8.08512e+07	8.0047e+07	9.83884e+07	1.32786e+08	1.32902e+08	1.408e+08	7.93642e+07	1.18864e+08	7.87785e+07	9.94322e+06	1.06683e+08	9.30139e+07	7.57949e+07	9.05485e+07	1.02066e+08	Pkp4	Plakophilin-4	S	280	LPAQRAASPYSQRPASPTAVRRVGSVTSRQT	Pkp4_S280
ps1838	1.20069e+07	8.87651e+06	1.84132e+07	1.07855e+07	9.48195e+06	1.16104e+07	1.9437e+07	1.18983e+07	1.02782e+07	1.81169e+07	9.98123e+06	9.96402e+06	1.05433e+07	5.73843e+06	1.55062e+07	9.68616e+06	9.18483e+06	Pkp4	Plakophilin-4	S	220	NRAMRRVSSVPSRAQSPSYVTSTGVSPSRGS	Pkp4_S220
ps1839	7.14643e+06	9.39508e+06	1.18438e+07	6.42084e+06	2.27814e+06	3.87373e+06	3.65646e+06	4.23509e+06	3.92339e+06	7.0949e+06	1.159e+07	2.95489e+06	5.87594e+06	4.88633e+06	6.40271e+06	4.38778e+06	3.45098e+06	Pkp4	Plakophilin-4	S	775	RLLGLNELDDLLGKESPSKDSEPSCWGKKKK	Pkp4_S775
ps1840	6.66268e+06	7.10413e+06	5.53393e+06	7.19092e+06	9.00704e+06	1.00548e+07	6.50853e+06	3.93789e+06	7.41797e+06	7.67766e+06	7.59028e+06	1.52987e+07	7.66628e+06	7.52014e+06	6.88785e+06	6.67487e+06	7.95597e+06	Pkp4	Plakophilin-4	S	509	NRLQHTGPADDGATRSPSIDSIQKDPREFAW	Pkp4_S509
ps1841	1.40022e+07	5.87948e+06	5.53393e+06	9.21959e+06	1.68045e+07	8.24524e+06	1.51573e+07	1.14175e+07	8.09613e+06	1.77521e+07	7.97926e+06	2.25001e+07	1.16737e+07	8.49421e+06	1.80515e+07	1.60944e+07	1.46082e+07	Pkp4	Plakophilin-4	S	511	LQHTGPADDGATRSPSIDSIQKDPREFAWRD	Pkp4_S511
ps1842	1.40022e+07	5.87948e+06	5.53393e+06	9.21959e+06	1.68045e+07	8.24524e+06	1.51573e+07	1.14175e+07	8.09613e+06	1.77521e+07	7.97926e+06	2.25001e+07	1.16737e+07	8.49421e+06	1.80515e+07	1.60944e+07	1.46082e+07	Pkp4	Plakophilin-4	S	514	TGPADDGATRSPSIDSIQKDPREFAWRDPEL	Pkp4_S514
ps1850	1.08418e+08	9.65085e+07	1.32884e+08	8.36125e+07	1.45874e+08	1.43087e+08	1.25186e+08	1.11808e+08	9.58964e+07	7.64913e+07	9.47666e+07	1.28108e+08	7.46298e+07	3.41181e+06	1.91773e+08	7.58416e+07	1.24535e+08	Pkp4	Plakophilin-4	S	336	QTRVASPSQGQVGSSSPKRSGMTAVPQHLGP	Pkp4_S336
ps1852	1.15974e+07	1.80985e+07	1.48369e+07	1.44074e+07	2.01762e+07	1.28492e+07	1.34014e+07	1.56109e+07	1.16534e+07	1.44876e+07	1.5021e+07	1.75129e+07	1.8764e+07	1.65761e+07	1.65451e+07	1.83452e+07	1.73203e+07	Mllt10	Protein AF-10	S	686	DNARSLGGRGSSPRGSLSPRSPVSNLQLRYD	Mllt10_S686
ps1853	1.15974e+07	1.80985e+07	2.36346e+07	1.38911e+07	3.44456e+07	2.69786e+07	2.40018e+07	2.63236e+07	2.70456e+07	1.25768e+07	2.34005e+07	3.14744e+07	3.38693e+07	3.02359e+07	2.85867e+07	3.32744e+07	2.68743e+07	Mllt10	Protein AF-10	S	688	ARSLGGRGSSPRGSLSPRSPVSNLQLRYDQP	Mllt10_S688
ps1854	1.80771e+07	2.69125e+07	3.0478e+07	1.38911e+07	4.19079e+07	3.15532e+07	3.17985e+07	3.54825e+07	2.70456e+07	1.89282e+07	8.37589e+06	3.9116e+07	4.05153e+07	3.95518e+07	3.60924e+07	4.14207e+07	3.64181e+07	Mllt10	Protein AF-10	S	691	LGGRGSSPRGSLSPRSPVSNLQLRYDQPSNS	Mllt10_S691
ps1856	4.34045e+07	2.52288e+07	3.00359e+07	4.84205e+07	3.49354e+07	3.33452e+07	3.32992e+07	3.3414e+07	5.16328e+07	3.53229e+07	3.93173e+07	2.67559e+07	4.08362e+07	2.72651e+07	4.40195e+07	3.59088e+07	4.44213e+07	Taf3	Transcription initiation factor TFIID subunit 3	S	297	KTKSPKAALSPARLGSPIRSPKTIPKEKKSP	Taf3_S297
ps1857	4.34045e+07	2.52288e+07	3.00359e+07	4.84205e+07	3.49354e+07	3.33452e+07	3.32992e+07	3.3414e+07	5.16328e+07	3.53229e+07	3.90637e+07	2.67559e+07	4.08362e+07	2.72651e+07	4.40195e+07	3.59088e+07	4.44213e+07	Taf3	Transcription initiation factor TFIID subunit 3	S	301	PKAALSPARLGSPIRSPKTIPKEKKSPGRSK	Taf3_S301
ps1859	4.74645e+07	4.05253e+07	5.88649e+07	4.68232e+07	3.20451e+07	3.91167e+07	3.39489e+07	4.24064e+07	5.25056e+07	4.2299e+07	5.50356e+07	4.07478e+07	3.38973e+07	3.84221e+07	4.04669e+07	3.60444e+07	4.37106e+07	Taf3	Transcription initiation factor TFIID subunit 3	S	229	EPLSSINPQKTPPVLSPVRVQDRADLAPPSP	Taf3_S229
ps1863	11283880	2.42715e+07	2.87366e+07	1.64771e+07	2.0999e+07	2.08468e+07	2.43249e+07	3.04346e+07	1.87288e+07	1.99686e+07	2.18445e+07	3.08228e+07	2.166e+07	2.27267e+07	2.09154e+07	2.90504e+07	2.44224e+07	Gorasp2	Golgi reassembly-stacking protein 2	S	432	TSPASKVPTTVEDRVSDCTPAVEKPVSDADA	Gorasp2_S432
ps1864	1.36354e+07	1.00289e+07	9.43432e+06	2.06598e+07	1.41071e+07	1.94302e+07	5.34247e+06	6.16221e+06	4.37753e+06	4.36777e+06	3.35234e+06	5.0756e+06	3.20865e+06	3.0046e+06	3.90213e+06	4.85605e+06	2.95137e+06	Fam171a1		S	358	QLPPALESSKRDQATSMSHINLLFSRRASDY	Fam171a1_S358
ps1865	1.36354e+07	1.00289e+07	9.43432e+06	2.06598e+07	1.41071e+07	1.94302e+07	5.34247e+06	6.16221e+06	4.37753e+06	4.36777e+06	3.35234e+06	5.0756e+06	3.20865e+06	3.0046e+06	3.90213e+06	4.63171e+06	2.95137e+06	Fam171a1		S	360	PPALESSKRDQATSMSHINLLFSRRASDYPG	Fam171a1_S360
ps1872	5.16012e+06	5.21139e+06	5.55254e+06	1.08235e+07	5.85396e+06	9.85e+06	4.20607e+06	8.46021e+06	3.61083e+06	4.45832e+06	3.67525e+06	2.52246e+06	2.93961e+06	2.38509e+06	5.30767e+06	2.63824e+06	860201	Fam171a1		S	849	ETTKRTSDVPLEPLASPNQRRSANDEDEDDD	Fam171a1_S849
ps1877	1.54826e+07	9.92365e+06	1.20638e+07	1.74645e+07	6.29928e+06	1.54728e+07	1.60692e+07	1.35661e+07	5.48023e+07	2.00192e+07	31365814	1.82035e+07	1.66578e+07	1.7263e+07	5.52467e+07	2.04204e+07	2.2519e+07	Nek6	Serine/threonine-protein kinase Nek6	S	13	___MAGQPSHMPHGGSPNHLCHALGPAPPPD	Nek6_S13
ps1878	2.63216e+07	4.73623e+07	1.01612e+07	2.50574e+07	4.53072e+07	2.9404e+07	2.9234e+07	2.28105e+07	1.79139e+07	2.02613e+07	2.18741e+07	2.44794e+07	1.92552e+07	1.27141e+07	626098	2.41002e+07	1.43728e+07	Myef2	Myelin expression factor 2	S	16	MADADKSEAAAGDDGSQQQPAEPRRDTHPGE	Myef2_S16
ps1882	4.36133e+07	3.49202e+07	4.22481e+07	7.76424e+07	3.23006e+07	3.47254e+07	3.54002e+07	4.39969e+07	4.9533e+07	3.30533e+07	4.87614e+07	4.85185e+07	3.09157e+07	3.61499e+07	4.37879e+07	3.89067e+07	2.61701e+07	Tpd52l2	Tumor protein D54	S	12	____MDSASQDINLNSPNKGVLSDFMTDVPV	Tpd52l2_S12
ps1883	1.06053e+08	5.61501e+07	7.21003e+07	5.13729e+07	3.8674e+07	5.45794e+07	5.02026e+07	3.26489e+07	4.75491e+07	3.63123e+07	2.83993e+07	3.01e+07	33975462	3.12459e+07	5.22748e+07	43127504	2.55582e+07	Dnajc5	DnaJ homolog subfamily C member 5	S	10	______MADQRQRSLSTSGESLYHVLGLDKN	Dnajc5_S10
ps1884	2.11936e+07	1.51355e+07	1.06171e+07	1.72345e+07	4.99459e+06	9.65317e+06	6.54243e+06	4.27302e+06	4.76753e+06	1.00943e+07	2.41193e+06	3.5186e+06	1.97916e+06	1.67109e+06	5.17517e+06	3.81675e+06	3.55872e+06	Dnajc5	DnaJ homolog subfamily C member 5	S	12	____MADQRQRSLSTSGESLYHVLGLDKNAT	Dnajc5_S12
ps1885	2.11936e+07	1.51355e+07	1.22911e+07	1.72345e+07	4.99459e+06	9.65317e+06	6.54243e+06	4.27302e+06	3.37921e+06	1.00943e+07	3.08143e+06	3.5186e+06	4.90956e+06	3.00475e+06	5.17517e+06	2.68181e+06	3.52532e+06	Dnajc5	DnaJ homolog subfamily C member 5	S	15	_MADQRQRSLSTSGESLYHVLGLDKNATSDD	Dnajc5_S15
ps1886	1.09793e+08	9.30747e+07	136340137	1.08898e+08	135292803	1.95841e+08	121019688	1.31591e+08	133880470	8.99558e+07	8.66327e+07	1.66142e+08	1.64431e+08	1.81093e+08	2.22121e+08	2.33235e+08	1.86618e+08	Epb4.1l1		S	636	FEDFSRSLPELDRDKSDSETEGLVFARDLKG	Epb4.1l1_S636
ps1887	9.55633e+07	6.26576e+07	9.10927e+07	8.08315e+07	1.11998e+08	1.69349e+08	1.06392e+08	1.18718e+08	9.51197e+07	6.82214e+07	7.17803e+07	1.39339e+08	1.45845e+08	1.4848e+08	1.84068e+08	1.83877e+08	1.63952e+08	Epb4.1l1		S	638	DFSRSLPELDRDKSDSETEGLVFARDLKGPS	Epb4.1l1_S638
ps1888	7.80144e+06	6.79695e+06	7.84716e+06	7.97558e+06	7.09778e+06	6.01182e+06	6.54604e+06	5.04322e+06	1.13054e+07	8.94936e+06	1.22732e+07	1.16313e+07	1.14837e+07	1.60059e+07	9.54984e+06	2.34246e+07	1.1567e+07	Epb4.1l1;Epb41l1	Band 4.1-like protein 1	S	75	SLDMDDKDYSEADGLSERTTPSKAQKSPQKI	Epb4.1l1_S75;Epb41l1_S75
ps1889	203862314	1.23587e+07	5.33021e+07	1.77515e+08	2.28683e+08	2.25381e+08	3.65195e+08	3.67065e+08	1.33096e+08	1.90884e+08	3.63881e+07	2.38321e+08	4.22225e+08	3.04482e+08	244040516	2.17852e+07	5.36737e+08	Epb4.1l1;Epb41l1	Band 4.1-like protein 1	S	461	HDAGPDGDKREDDAESGGRRSEAEEGEVRTP;HDAGPEGDKREDDAESGGRRSEAEEGEVRTP	Epb4.1l1_S461;Epb41l1_S461
ps1890	235269221	5.32109e+07	5.33021e+07	2.29832e+08	2.5096e+08	257833276	3.9046e+08	4.00799e+08	1.71936e+08	2.21374e+08	8.12288e+07	2.54005e+07	4.43682e+08	3.26922e+08	2.44282e+08	7.83174e+07	5.73043e+08	Epb4.1l1;Epb41l1	Band 4.1-like protein 1	S	466	DGDKREDDAESGGRRSEAEEGEVRTPTKIKE;EGDKREDDAESGGRRSEAEEGEVRTPTKIKE	Epb4.1l1_S466;Epb41l1_S466
ps1891	5.67435e+06	6.09424e+06	7.32513e+06	4.12506e+06	3.35899e+06	6.67325e+06	5.04188e+06	7.52715e+06	8.32671e+06	8.15267e+06	7.37364e+06	8.02971e+06	8.97845e+06	7.93049e+06	8.60148e+06	7.48083e+06	8.26918e+06	Epb4.1l1;Epb41l1	Band 4.1-like protein 1	S	672	DESGGLEDSPDRGACSTPEMPQFESVKAETM	Epb4.1l1_S672;Epb41l1_S672
ps1892	2.17692e+07	9.58068e+06	1.74013e+07	1.91915e+07	1.36162e+07	1.63762e+07	1.90512e+07	2.1543e+07	2.42957e+07	1.51114e+07	2.42265e+07	1.85658e+07	2.27287e+07	2.94359e+07	2.00907e+07	3.16824e+07	43435891	Epb4.1l1;Epb41l1	Band 4.1-like protein 1	S	654	ETEGLVFAQDLKGPSSQEDESGGLEDSPDRG;ETEGLVFARDLKGPSSQEDESGGLEDSPDRG	Epb4.1l1_S654;Epb41l1_S654
ps1894	4.19824e+07	7.06254e+07	4.26331e+07	4.10333e+07	4.45819e+07	5.85984e+07	1.15688e+08	1.07364e+08	6.05615e+07	5.02307e+07	5.43416e+07	5.429e+07	8.90523e+07	1.14143e+08	7.15779e+07	1.75548e+08	1.75252e+08	Epb4.1l1;Epb41l1	Band 4.1-like protein 1	S	665	KGPSSQEDESGGLEDSPDRGACSTPEMPQFE	Epb4.1l1_S665;Epb41l1_S665
ps1895	2.64069e+07	1.85266e+07	2.81191e+07	8.09534e+07	3.89603e+07	4.76413e+07	5.41574e+07	5.90581e+07	1.79551e+08	4.53809e+07	1.21385e+08	1.13454e+08	1.29802e+08	1.30395e+08	6.71835e+07	1.0288e+08	4.75767e+07	Epb4.1l1;Epb41l1	Band 4.1-like protein 1	S	498	EFLDKPEDVLLKHQASINELKRTLKEPNSKL;KFLDKPEDVLLKHQASINELKRTLKEPNSKL	Epb4.1l1_S498;Epb41l1_S498
ps1896	3.03043e+07	3.53308e+07	1.7446e+07	2.94781e+07	1.71618e+07	2.3873e+07	51027070	2.99376e+07	2.96515e+07	2.08032e+07	2.61407e+07	1.3121e+07	2.66137e+07	4.43724e+07	1.54811e+07	2.82764e+07	4.04651e+07	Epb4.1l1;Epb41l1	Band 4.1-like protein 1	S	528	LIHRDRDWDRERRLPSSPASPSPKGTPEKAS	Epb4.1l1_S528;Epb41l1_S528
ps1897	4.66167e+07	4.57111e+07	2.64108e+07	4.662e+07	5.05662e+07	6.2923e+07	2.98934e+07	5.5661e+07	3.9095e+07	4.70204e+07	9.05284e+07	5.21261e+07	8.06514e+07	1.00202e+08	5.16962e+07	9.11081e+07	1.22653e+08	Epb4.1l1;Epb41l1	Band 4.1-like protein 1	S	529	IHRDRDWDRERRLPSSPASPSPKGTPEKASE	Epb4.1l1_S529;Epb41l1_S529
ps1898	3.725e+07	3.95793e+07	1.7446e+07	2.94781e+07	5.28798e+07	3.42373e+07	4.0229e+07	3.94255e+07	4.31313e+06	2.4408e+07	1.11652e+07	3.10507e+07	5.72201e+07	5.93972e+07	1.54811e+07	1.1096e+08	6.03965e+07	Epb4.1l1;Epb41l1	Band 4.1-like protein 1	S	532	DRDWDRERRLPSSPASPSPKGTPEKASERAG;DRDWDRERRLPSSPASPSPKGTPEKASESVK	Epb4.1l1_S532;Epb41l1_S532
ps1899	2.64531e+07	2.33804e+07	2.4331e+07	2.36811e+07	3.43576e+07	1.3377e+07	6.48919e+07	5.91719e+07	3.42392e+07	5.03314e+07	4.34764e+07	4.8411e+07	7.92026e+07	7.54284e+07	2.85081e+07	8.82836e+07	7.06568e+07	Epb4.1l1;Epb41l1	Band 4.1-like protein 1	S	534	DWDRERRLPSSPASPSPKGTPEKASERAGLR;DWDRERRLPSSPASPSPKGTPEKASESVKAE	Epb4.1l1_S534;Epb41l1_S534
ps1900	6.71852e+07	5.16345e+07	8.13215e+07	1.0358e+08	7.53261e+07	2.54952e+07	9.94093e+07	1.58514e+08	1.19061e+08	9.64313e+07	1.11564e+08	9.64512e+07	2.78017e+07	4.26211e+07	1.4025e+08	1.16264e+08	1.35385e+08	Epb4.1l1		S	441	TMSRSLDGAEFSRPASVSENHDAGPDGDKRE	Epb4.1l1_S441
ps1901	103730451	1.40547e+08	5.31516e+06	8.62716e+07	1.37806e+08	1.0631e+08	1.23341e+07	1.98242e+08	282374073	1.29691e+08	1.64154e+08	1.37631e+08	7.39273e+07	6.95499e+07	1.67117e+08	1.01644e+08	3.66506e+06	Epb4.1l1		S	443	SRSLDGAEFSRPASVSENHDAGPDGDKREDD	Epb4.1l1_S443
ps1902	1.35374e+07	2.008e+07	9.29514e+06	3.29234e+07	3.98774e+07	4.25119e+07	4.72461e+07	5.12828e+07	2.63146e+07	1.41431e+07	3.02994e+07	4.29862e+07	4.96073e+07	5.31144e+07	5.81504e+07	7.05466e+07	4.27375e+07	Epb4.1l1;Epb41l1	Band 4.1-like protein 1	S	430	PFFERSSSKRYTMSRSLDGAEFSRPASVSEN	Epb4.1l1_S430;Epb41l1_S430
ps1903	103730451	1.40547e+08	1.81569e+08	1.01318e+08	140329173	1.20992e+08	1.34632e+08	2.16293e+08	2.95605e+08	1.29691e+08	1.71721e+08	1.49044e+08	2.26761e+07	2.65057e+08	1.80347e+08	1.279e+08	3.93634e+07	Epb4.1l1;Epb41l1	Band 4.1-like protein 1	S	437	SKRYTMSRSLDGAEFSRPASVSENHDAGPDG	Epb4.1l1_S437;Epb41l1_S437
ps1904	5.6063e+07	1.72086e+07	3.35251e+07	1.40224e+07	6.65395e+06	6.64428e+06	8.19825e+06	5.80914e+06	2.84373e+07	1.33806e+07	1.79387e+07	7.88194e+06	6.02592e+06	4.01597e+06	8.17845e+06	7.09863e+06	4.99486e+06	Epb4.1l1		S	627	VIGDYHGGAFEDFSRSLPELDRDKSDSETEG	Epb4.1l1_S627
ps1905	7.66615e+06	5.59042e+06	5.58583e+06	9.64134e+06	7.61319e+06	6.36428e+06	9.21794e+06	8.29758e+06	7.42361e+06	6.27968e+06	1.16424e+07	7.07499e+06	9.2228e+06	1.0652e+07	9.3595e+06	1.21336e+07	9.43226e+06	Epb4.1l1;Epb41l1	Band 4.1-like protein 1	S	770	MIPGPQTVATEIRSLSPIIGKDVLTSTYGAT	Epb4.1l1_S770;Epb41l1_S770
ps1906	3.02731e+07	3.71969e+07	1.97863e+07	19703887	9.60006e+07	6.56524e+07	1.10206e+08	8.00743e+07	5.14145e+07	2.12105e+07	7.03702e+07	6.44221e+07	7.34607e+07	7.53125e+07	3.70139e+07	2.69962e+07	7.26778e+07	Epb4.1l1		S	440	YTMSRSLDGEFSRPASVSENHDAGPDGDKRE	Epb4.1l1_S440
ps1908	3.02731e+07	2.53597e+07	1.97863e+07	2.99195e+07	4.95367e+07	2.58643e+07	1.91015e+07	3.92407e+07	3.30703e+07	2.12105e+07	38127479	1.68664e+07	3.94335e+07	3.06264e+07	3.70139e+07	2.69962e+07	3.15434e+07	Epb4.1l1		S	436	SSKRYTMSRSLDGEFSRPASVSENHDAGPDG	Epb4.1l1_S436
ps1909	3.77067e+07	58721153	6.02234e+07	1.57629e+07	9.53433e+06	1.75107e+07	1.13331e+07	13201142	3.25927e+07	2.70943e+07	2.0596e+07	1.25317e+07	1.78516e+07	1.06136e+07	1.53141e+07	1.53481e+07	1.14093e+07	Eif2ak4	Eukaryotic translation initiation factor 2-alpha kinase 4	S	550	HSFINPQPKLPLVEQSPEDSGGQDYIETVIP	Eif2ak4_S550
ps1910	2.82362e+07	58721153	7.39622e+07	1.57629e+07	1.465e+07	4.5496e+06	1.65944e+07	1.72159e+07	2.46909e+07	3.38583e+07	1.21762e+07	1.57511e+07	1.78516e+07	1.70899e+07	1.5099e+07	1.15622e+07	1.55479e+07	Eif2ak4	Eukaryotic translation initiation factor 2-alpha kinase 4	S	554	NPQPKLPLVEQSPEDSGGQDYIETVIPSNQL	Eif2ak4_S554
ps1911	1.41448e+07	1.12009e+07	1.56962e+07	1.20186e+07	1.23651e+07	8.9e+06	2.96595e+06	1.13289e+07	2.61651e+07	1.52623e+07	2.16633e+07	9.26035e+06	1.982e+07	2.27082e+07	1.25748e+07	4.91971e+07	3.03719e+07	Srp14	Signal recognition particle 14 kDa protein;Signal recognition particle 14 kDa protein, N-terminally processed	S	44	TLKKYDGRTKPIPRKSSVEGLEPAENKCLLR	Srp14_S44
ps1912	2.57241e+07	1.13023e+07	2.21287e+07	2.36722e+07	2.2071e+07	2.05048e+07	2.3021e+07	3.91369e+07	3.35327e+07	2.39275e+07	6.08837e+07	2.38554e+07	3.61179e+07	5.62011e+07	3.4108e+07	8.5146e+07	9.24224e+07	Srp14	Signal recognition particle 14 kDa protein;Signal recognition particle 14 kDa protein, N-terminally processed	S	45	LKKYDGRTKPIPRKSSVEGLEPAENKCLLRA	Srp14_S45
ps1913	1.54929e+07	1.66629e+07	1.61373e+07	6.12937e+06	1.03118e+07	2.22484e+07	3.03772e+07	20438138	2.0639e+07	1.70041e+07	1.98577e+07	3.24442e+07	2.19702e+07	3.7128e+07	1.56897e+07	4.6785e+07	4.83273e+07	Cep152	Centrosomal protein of 152 kDa	S	1587	MCGSPTETDSIASEKSQGVGSQDSPVKDGVG	Cep152_S1587
ps1914	1.49316e+07	1.50656e+07	1.49492e+07	1.44964e+07	1.03118e+07	1.22532e+07	1.66341e+07	1.33584e+07	1.72769e+07	1.55353e+07	1.73064e+07	1.61541e+07	2.19702e+07	1.49408e+07	1.56897e+07	1.99316e+07	2.18389e+07	Cep152	Centrosomal protein of 152 kDa	S	1592	TETDSIASEKSQGVGSQDSPVKDGVGPSSSP	Cep152_S1592
ps1918	2.59594e+07	4.74709e+07	3.097e+07	3.6337e+07	6.80981e+07	5.73317e+07	5.0169e+07	3.36408e+07	4.72577e+07	3.50726e+07	5.70808e+07	4.76952e+07	5.93764e+07	5.26688e+07	4.89727e+07	6.52136e+07	6.00607e+07	Dab2ip	Disabled homolog 2-interacting protein	S	978	PGTRLRQQSSSSKGDSPELKPRAMHKQGPSP	Dab2ip_S978
ps1919	4.42861e+07	4.40881e+07	4.40535e+07	4.35568e+07	3.82732e+07	3.61643e+07	5.54383e+07	5.15516e+07	4.4782e+07	4.5335e+07	4.52984e+07	4.75964e+07	3.97955e+07	4.7951e+07	4.62526e+07	47350703	4.70876e+07	Dab2ip	Disabled homolog 2-interacting protein	S	702	IENDLSGLIDFTRLPSPTPENKDLFFVTRSS	Dab2ip_S702
ps1922	1.1873e+07	1.37951e+07	5.91824e+06	1.6055e+07	4.80496e+06	6.02542e+06	3.55714e+06	2.77828e+06	2.89699e+07	1.6699e+07	4.22401e+07	3.21469e+06	3.16768e+06	4.72257e+06	5.79456e+06	2.77922e+06	3.81251e+06	Dab2ip	Disabled homolog 2-interacting protein	S	722	NKDLFFVTRSSGVQPSPARSSSYSEANEPDL	Dab2ip_S722
ps1923	12311323	1.32459e+07	1.38219e+07	9.98272e+06	9.2518e+06	5.12063e+06	1.24039e+07	9.11458e+06	1.01489e+07	1.07144e+07	1.00671e+07	1.12492e+07	8.79678e+06	4.50035e+06	9.71389e+06	9.80492e+06	1.25248e+07	Baz2b		S	1437	GKHPLGSVPSATTAQSPVGKTDASLFSSGSG	Baz2b_S1437
ps1927	4.78589e+06	5.40178e+06	5.65147e+06	4.91413e+06	3.91437e+06	2.88468e+06	5.05689e+06	4.9916e+06	7.65343e+06	7.69654e+06	6.36961e+06	7.55707e+06	5.66524e+06	4.81452e+06	5.33669e+06	7.61813e+06	3.11299e+06	Rhbdf1	Inactive rhomboid protein 1	S	76	SPHHEPRRLVLQRQTSITQTIRRGTADWFGV	Rhbdf1_S76
ps1928	7.96995e+06	2.07511e+07	1.85336e+07	2.85046e+07	2.27389e+07	3.60897e+07	3.43991e+07	3.76052e+07	1.78643e+07	1.86471e+07	1.92849e+07	5.66514e+07	1.77282e+07	1.04274e+07	2.4516e+07	1.7696e+07	3.4504e+07	Rhbdf1	Inactive rhomboid protein 1	S	8	________MSEARRDSTSSLQRKKPPWLKLD	Rhbdf1_S8
ps1930	4.11612e+07	8.21352e+07	2.28375e+07	2.55097e+08	1.82327e+07	5.27952e+07	1.71938e+08	1.00377e+08	7.47763e+07	7.23648e+07	7.8887e+07	9.40767e+07	3.80932e+07	3.14307e+07	7.05568e+07	5.3163e+07	6.0496e+07	Rhbdf1	Inactive rhomboid protein 1	S	61	FLRSVSMPAETARVPSPHHEPRRLVLQRQTS	Rhbdf1_S61
ps1932	5.35913e+07	1.97909e+07	2.15506e+07	1.6754e+07	6.04131e+07	6.95857e+07	6.01144e+07	6.86316e+07	2.05799e+07	5.56892e+07	2.32973e+07	7.38939e+07	4.83774e+07	4.37681e+07	2.17393e+07	2.10197e+06	3.0361e+07	Rrbp1	Ribosome-binding protein 1	S	786	KKAEGAPNQGKKKDGSPSQAKKVDAAANQGK	Rrbp1_S786
ps1937	1.71263e+07	1.32659e+07	3.17982e+07	1.66026e+07	1.45728e+07	6.14063e+06	1.9196e+07	1.92768e+07	1.83671e+07	1.66873e+07	1.72204e+07	1.10629e+07	2.31492e+07	2.1462e+07	1.65954e+07	1.72276e+07	1.55159e+07	Slc43a3	Solute carrier family 43 member 3	S	259	KELRSKECLPPKEENSGPEQQQQQEQQQQQQ	Slc43a3_S259
ps1939	1.86608e+07	3.31803e+07	2.40416e+07	2.17453e+07	1.58503e+07	1.93262e+07	1.75575e+07	1.65096e+07	2.97024e+07	2.40113e+07	3.26753e+07	1.60778e+07	1.84941e+07	1.071e+07	1.86157e+07	1.79574e+07	1.83689e+07	Rabgap1	Rab GTPase-activating protein 1	S	42	LVSRQGDETPSTNNGSDDEKTGLKIVGNGSE	Rabgap1_S42
ps1942	2.7051e+07	15425083	2.60845e+07	3.92611e+07	2.66154e+07	9.22301e+06	2.20244e+07	2.20234e+07	4.6252e+07	4.35695e+07	3.97859e+07	2.24569e+07	3.2177e+07	1.16461e+07	2.41625e+07	2.38826e+07	2.43186e+07	Mga	MAX gene-associated protein	S	287	KQRNSSDQEGNSVSSSPAHRVRLTEGEGSEI	Mga_S287
ps1944	1.52363e+07	1.38662e+07	1.83655e+07	1.99548e+07	1.98465e+07	1.3919e+07	3.0507e+07	2.4572e+07	2.85624e+07	1.00363e+07	1.84332e+07	1.70848e+07	2.41718e+07	3.25226e+07	1.79519e+07	2.52798e+07	3.23289e+07	Hdac5	Histone deacetylase 5;Histone deacetylase	S	600	EEEEDCIQVKDEDGESGPDEGPDLEESSAGY	Hdac5_S600
ps1945	3.12306e+07	2.87958e+07	2.54529e+07	3.19252e+07	4.42734e+07	2.84016e+07	4.02757e+07	4.74215e+07	3.06378e+07	2.58216e+07	3.46369e+07	3.62675e+07	4.70503e+07	4.61273e+07	3.68871e+07	4.38545e+07	4.07224e+07	Hdac5;Hdac9;Zc3h12d;Hdac4	Histone deacetylase 5;Histone deacetylase;Histone deacetylase 9;Probable ribonuclease ZC3H12D;Histone deacetylase 4	S	269	LKLRSRLKQKVAERRSSPLLRRKDGPVATAL;LKVRSRLKQKVAERRSSPLLRRKDGTVISTF	Hdac5_S269;Hdac9_S269;Zc3h12d_S269;Hdac4_S269
ps1946	3.11934e+07	2.87958e+07	2.54529e+07	3.19252e+07	4.7783e+07	3.21159e+07	4.70122e+07	5.17089e+07	3.06378e+07	2.58216e+07	3.46369e+07	3.94445e+07	5.09484e+07	5.35716e+07	4.00033e+07	4.38545e+07	4.60498e+07	Hdac5;Hdac9;Zc3h12d;Hdac4	Histone deacetylase 5;Histone deacetylase;Histone deacetylase 9;Probable ribonuclease ZC3H12D;Histone deacetylase 4	S	270	KLRSRLKQKVAERRSSPLLRRKDGPVATALK;KVRSRLKQKVAERRSSPLLRRKDGTVISTFK	Hdac5_S270;Hdac9_S270;Zc3h12d_S270;Hdac4_S270
ps1947	5.97319e+06	1.06418e+07	9.6424e+06	1.75416e+07	1.6279e+07	1.48634e+07	1.57743e+07	1.64327e+07	2.73401e+07	1.65018e+07	1.83443e+07	1.77111e+07	2.35746e+07	2.11705e+07	1.67016e+07	2.11425e+07	5.09289e+07	Hdac5	Histone deacetylase 5;Histone deacetylase	S	660	LGRTQSSPAAPGSMKSPTDQPTVVKHLFTTG	Hdac5_S660
ps1948	4.77309e+07	8.068e+07	5.70933e+07	5.9617e+07	6.79062e+07	5.92571e+07	7.53069e+07	6.62966e+07	7.38012e+07	42679724	1.01505e+08	5.9389e+07	5.39423e+07	5.72698e+07	6.42713e+07	8.9423e+07	7.06219e+07	Hdac5;Hdac9;Hdac4	Histone deacetylase 5;Histone deacetylase;Histone deacetylase 9;Histone deacetylase 4	S	250	GMYDAKDDFPLRKTASEPNLKLRSRLKQKVA;GPYDSRDDFPLRKTASEPNLKVRSRLKQKVA	Hdac5_S250;Hdac9_S250;Hdac4_S250
ps1949	3.19223e+07	3.26519e+07	3.21707e+07	4.4074e+07	3.47287e+07	2.51254e+07	3.48687e+07	3.81122e+07	3.78986e+07	3.27885e+07	4.1145e+07	2.5811e+07	1.04034e+07	1.96302e+07	3.00663e+07	2.57906e+07	1.98063e+07	Hdac5	Histone deacetylase 5;Histone deacetylase	S	650	LSLATVPHQALGRTQSSPAAPGSMKSPTDQP	Hdac5_S650
ps1951	1.22131e+07	1.80024e+07	2.89753e+07	9.75683e+06	2.76947e+06	6.52706e+06	8.27559e+06	1.46901e+07	1.12527e+07	4.93812e+06	1.00368e+07	3.71653e+06	5.74027e+06	6.09949e+06	6.40226e+06	2.44838e+06	4.77845e+06	Hdac5	Histone deacetylase 5;Histone deacetylase	S	489	VGKLPRHRPLSRTQSSPLPQSPQALQQLVMQ	Hdac5_S489
ps1952	4.51497e+06	4.3125e+06	6.12965e+06	4.75423e+06	2.51882e+06	3.87744e+06	6.075e+06	2.95535e+06	4.90843e+06	4.26773e+06	3.25198e+06	3.45013e+06	3.59569e+06	1.74391e+06	3.88065e+06	3.48801e+06	3.97631e+06	Atxn7l3	Ataxin-7-like protein 3	S	281	QALISRLQWDGSSDLSPSDSGSSKTSENQGW	Atxn7l3_S281
ps1953	5.59125e+07	5.53273e+07	4.23104e+07	59407839	6.85487e+07	6.21547e+07	9.88885e+07	7.092e+07	5.11386e+07	5.52803e+07	5.05642e+07	6.20858e+07	5.56182e+07	3.4229e+07	9.83877e+07	4.9502e+07	4.53457e+07	Ubtf	Nucleolar transcription factor 1	S	484	RKPGGEREDRGKLPESPKRAEEIWQQSVIGD	Ubtf_S484
ps1958	5.80365e+06	1.01689e+07	6.12176e+06	5.79727e+06	6.0531e+06	5.6928e+06	4.77264e+06	4.35831e+06	4.66518e+06	2.35723e+06	7.89262e+06	5.54724e+06	6.03646e+06	5.92584e+06	6.08019e+06	1.28237e+07	5.21098e+06	Adnp	Activity-dependent neuroprotector homeobox protein	S	904	GSPFDPVFEVEPKIPSDNLEEPVPKVIPEGA	Adnp_S904
ps1959	1.07885e+08	9.41867e+07	105537250	1.01216e+08	1.14829e+08	9.87381e+07	9.75908e+07	7.38933e+07	8.69196e+07	5.96417e+07	7.64458e+07	1.19303e+08	1.10271e+08	122721578	4.68048e+07	8.39825e+07	9.51911e+07	Adnp	Activity-dependent neuroprotector homeobox protein	S	959	TIHLTEEPAKLMHDASDSEVDQDDVVEWKDG	Adnp_S959
ps1960	1.07885e+08	9.41867e+07	105537250	1.01216e+08	1.14829e+08	9.87381e+07	9.75908e+07	7.38933e+07	9.02811e+07	5.96417e+07	7.64458e+07	1.19303e+08	1.10271e+08	122721578	4.68048e+07	8.39825e+07	9.51911e+07	Adnp	Activity-dependent neuroprotector homeobox protein	S	961	HLTEEPAKLMHDASDSEVDQDDVVEWKDGAS	Adnp_S961
ps1961	8.02896e+06	7.79945e+06	7.97593e+06	7.76663e+06	9.21698e+06	3.63881e+06	8.45849e+06	1.0179e+07	8.52861e+06	8.38299e+06	8.53263e+06	8.55478e+06	5.66787e+06	1.15867e+07	1.18425e+07	1.21769e+07	9.11942e+06	Adnp	Activity-dependent neuroprotector homeobox protein	S	708	QNGQDKTNAPSRLNQSPGLAPVKRTYEQMEF	Adnp_S708
ps1962	1.50483e+07	1.81746e+07	2.95648e+07	1.17412e+07	4.53687e+07	1.98595e+07	4.91282e+07	5.45478e+07	2.5869e+07	1.7662e+07	2.63031e+07	3.101e+07	1.95662e+07	4.717e+07	2.96877e+07	2.26246e+07	1.6502e+07	Adnp		S	98	SKFFSAYKSHFRNVHSEDFENRILLNCPYCT	Adnp_S98
ps1964	2.26688e+07	2.17416e+07	2.06518e+07	2.65469e+07	2.32288e+07	1.21698e+07	8.4539e+06	5.79074e+06	1.46784e+07	2.19645e+07	2.27197e+07	1.4816e+07	1.41715e+07	8.48987e+06	2.04363e+07	1.50392e+07	1.12458e+07	Adnp		S	210	PYIAKAGEKSLNGAVSLGTNAREECNIHCKR	Adnp_S210
ps1971	5.1446e+06	9.80598e+06	9.67229e+06	7.34938e+06	7.59315e+06	1.06071e+07	7.47172e+06	1.07433e+07	9.79321e+06	1.4245e+07	2.12142e+07	2.02253e+07	1.33771e+07	1.39159e+07	8.41091e+06	2.18534e+07	1.65849e+07	Set	Protein SET	S	62	IDEVQNEIDRLNEQASEEILKVEQKYNKLRQ	Set_S62
ps1972	1.21227e+07	1.2072e+07	1.20465e+07	1.60702e+07	2.6362e+07	1.02246e+07	1.20508e+07	2.07619e+07	7.96382e+06	1.05825e+07	1.04014e+07	1.29711e+07	2.61381e+07	9.72744e+06	9.17668e+06	7.74138e+06	3.16386e+07	Set	Protein SET	S	7	_________MAPKRQSAILPQPKKPRPAAAP	Set_S7
ps1973	152337995	1.87985e+08	1.74851e+08	2.06385e+06	4.04097e+08	4.39524e+08	6.2384e+08	5.09858e+08	419135662	2.60905e+08	4.21996e+08	4.90185e+08	7.36352e+08	6.70364e+08	4.94035e+08	8.50096e+08	8.68849e+08	Set	Protein SET	S	30	KPRPAAAPKLEDKSASPGLPKGEKEQQEAIE	Set_S30
ps1983	1.03725e+07	1.07447e+07	1.13908e+07	2.67059e+07	6.83483e+06	1.0646e+07	8.24848e+06	1.08099e+07	9.55653e+06	9.76488e+06	9.12616e+06	1.46791e+07	1.08904e+07	8.35365e+06	8.5128e+06	1.04757e+07	1.46918e+07	Dync1i2	Cytoplasmic dynein 1 intermediate chain 2	S	81	SMGLTTDSPIVPPPMSPSSKSVSTPSEAGSQ	Dync1i2_S81
ps1986	1.07011e+07	1.02991e+07	1.05852e+07	1.05721e+07	1.09157e+07	1.00868e+07	1.47247e+07	5.611e+06	1.01886e+07	1.04813e+07	8.87067e+06	1.01778e+07	9.77039e+06	6329396	1.55649e+07	1.18286e+07	1.08759e+07	Dync1i2	Cytoplasmic dynein 1 intermediate chain 2	S	86	TDSPIVPPPMSPSSKSVSTPSEAGSQDSGDG	Dync1i2_S86
ps1988	1.03817e+07	9.44496e+06	8.90056e+06	9.299e+06	7.56155e+06	1.09453e+07	1.74127e+07	1.98838e+07	4.86158e+06	9.82696e+06	9.32565e+06	1.04675e+07	1.19929e+07	9.02533e+06	1.07473e+07	1.17243e+07	1.57397e+07	Dync1i2	Cytoplasmic dynein 1 intermediate chain 2	S	98	SSKSVSTPSEAGSQDSGDGAVGSRRGPIKLG	Dync1i2_S98
ps1990	1.19469e+07	1.709e+07	2.17104e+07	1.93682e+07	1.02556e+07	1.94794e+07	3.87132e+07	3.93263e+07	4.179e+07	2.41237e+07	1.59031e+07	5.1932e+07	3.50763e+07	2.66934e+07	2.53715e+07	2.72353e+07	2.42349e+07	Nfib	Nuclear factor 1 B-type;Nuclear factor 1	S	312	AAGSRTWHERDQDMSSPTTMKKPEKPLFSST	Nfib_S312
ps1995	9.38655e+07	1.50095e+08	9.91452e+07	1.39175e+08	104615478	103499977	1.39699e+08	8.22657e+07	2.47062e+08	2.10323e+08	2.6371e+08	1.09502e+08	1.58548e+08	1.69123e+08	2.16754e+08	1.94646e+08	173152026	Nfib	Nuclear factor 1 B-type;Nuclear factor 1	S	328	PTTMKKPEKPLFSSTSPQDSSPRLSTFPQHH	Nfib_S328
ps1997	9.2102e+07	7.66312e+07	9.64563e+07	9.28741e+07	1.76496e+07	6.91701e+07	8.74795e+07	1.14877e+08	1.5215e+08	1.56268e+08	1.62455e+08	4.50573e+07	113314616	9.8412e+07	1.24882e+08	1.19627e+08	1.22283e+08	Nfib	Nuclear factor 1 B-type;Nuclear factor 1	S	333	KPEKPLFSSTSPQDSSPRLSTFPQHHHPGIP	Nfib_S333
ps1998	3.06595e+06	7.27702e+06	7.12345e+06	1.0585e+07	6.42827e+06	4.72079e+06	4.96923e+06	6.02111e+06	1.57653e+07	1.08576e+07	8.57926e+06	8.00415e+06	6.64488e+06	6.19564e+06	7.01045e+06	6.98176e+06	7.96687e+06	Nfib	Nuclear factor 1 B-type;Nuclear factor 1	S	262	QPYYHDMNSGVNLQRSLSSPPSSKRPKTISI	Nfib_S262
ps1999	3.14999e+07	1.83344e+07	2.22293e+07	1.36809e+07	2.77584e+07	4.20928e+07	1.0287e+08	1.08983e+08	3.47018e+07	3.60825e+07	3.76612e+07	8.56188e+07	4.47491e+07	6.01988e+07	5.4078e+07	8.92946e+07	1.0325e+08	Nfib	Nuclear factor 1 B-type;Nuclear factor 1	S	264	YYHDMNSGVNLQRSLSSPPSSKRPKTISIDE	Nfib_S264
ps2000	3.06595e+06	1.83344e+07	2.22293e+07	1.36809e+07	1.07884e+08	5.79714e+07	7.03378e+07	7.36199e+07	1.57653e+07	1.08576e+07	2.43338e+07	1.09389e+08	7.02505e+07	7.76964e+07	1.04986e+08	1.1559e+08	9.23133e+07	Nfib	Nuclear factor 1 B-type;Nuclear factor 1	S	265	YHDMNSGVNLQRSLSSPPSSKRPKTISIDEN	Nfib_S265
ps2002	7.72566e+07	8.05127e+07	7.65443e+07	7.63826e+07	6.26917e+07	5.86014e+07	4.01672e+07	4.10336e+07	5.59132e+07	5.88109e+07	5.53597e+07	4.567e+07	4.61552e+07	5.12682e+07	4.84653e+07	4.19094e+07	3.68919e+07	Nfib	Nuclear factor 1 B-type;Nuclear factor 1	S	284	SKRPKTISIDENMEPSPTGDFYPSPNSPAAG	Nfib_S284
ps2004	7.72566e+07	9.15757e+07	9.30251e+07	7.63826e+07	7.07838e+07	5.71524e+07	4.7202e+07	4.83187e+07	6.85822e+07	7.14607e+07	7.27787e+07	5.6888e+07	5.32134e+07	5.12682e+07	4.84653e+07	4.83184e+07	4.68609e+07	Nfib	Nuclear factor 1 B-type;Nuclear factor 1	S	295	NMEPSPTGDFYPSPNSPAAGSRTWHERDQDM	Nfib_S295
ps2011	4.53491e+07	5.49444e+07	4.1586e+07	3.60773e+07	2.68963e+07	2.29095e+07	13382876	2.35733e+07	3.75553e+07	3.23407e+07	4.48343e+07	1.96975e+07	1.75151e+07	1.35061e+07	1.41015e+07	16197890	2.04567e+07	Qser1		S	1311	DTVAIEGFTDEENIESGGEGQYRERDEFVVK	Qser1_S1311
ps2012	9.43613e+06	9.71035e+06	7.91524e+06	1.25944e+07	1.29143e+07	4.8323e+06	1.052e+07	1.11678e+07	1.01038e+07	10014359	1.32084e+07	1.21253e+07	7.80335e+06	9.40718e+06	9.72316e+06	1.11923e+07	9.98074e+06	Qser1		S	505	FASSTRGQTLQSSIPSPDPKSYAERKLDSSV	Qser1_S505
ps2017	1.49145e+07	1.33567e+07	1.37235e+07	2.07887e+07	8.0619e+06	1.03611e+07	8.38487e+06	8.89086e+06	1.31753e+07	1.34612e+07	1.78464e+07	1.24875e+07	1.34648e+07	8.137e+06	1.34914e+07	1.20565e+07	1.48553e+07	Pgm1;Pgm2	Phosphoglucomutase-1	S	117	IIRKIKAIGGIILTASHNPGGPNGDFGIKFN	Pgm1_S117;Pgm2_S117
ps2019	3.39248e+07	2.52987e+07	2.21328e+07	3.8065e+07	3.35147e+07	2.51619e+07	4.03914e+07	3.98921e+07	5.66457e+07	8.25512e+07	6.91757e+07	3.39971e+07	5.07221e+07	6.29317e+07	3.55714e+07	9.75677e+07	2.278e+07	Rcc1	Regulator of chromosome condensation	S	11	_____MPPKRIAKRRSPPEDAIPKSKKVKVS	Rcc1_S11
ps2020	4.35729e+07	3.50924e+07	4.3288e+07	3.11973e+07	2.40283e+07	2.65968e+07	2.77112e+07	2.36336e+07	1.99481e+07	4.38665e+07	2.26095e+07	2.31976e+07	2.00298e+07	1.65385e+07	1.36424e+07	1.94021e+07	1.21222e+07	Rab12	Ras-related protein Rab-12	S	217	DILKKMPLDVLRNELSNSILSLQPEPEIPPE	Rab12_S217
ps2021	3.23336e+07	3.50924e+07	4.3288e+07	2.80985e+07	2.40283e+07	2.65968e+07	2.77112e+07	1.83888e+07	2.23358e+07	4.38665e+07	1.93401e+07	1.4342e+07	1.48651e+07	1.86406e+07	1.36424e+07	1.51347e+07	1.83693e+07	Rab12	Ras-related protein Rab-12	S	219	LKKMPLDVLRNELSNSILSLQPEPEIPPELP	Rab12_S219
ps2022	4.35729e+07	3.50924e+07	4.3288e+07	2.91912e+07	2.40283e+07	2.65968e+07	2.77112e+07	1.83888e+07	1.99481e+07	4.38665e+07	1.93401e+07	1.4342e+07	1.48651e+07	1.65385e+07	1.36424e+07	1.51347e+07	1.21222e+07	Rab12	Ras-related protein Rab-12	S	222	MPLDVLRNELSNSILSLQPEPEIPPELPPPR	Rab12_S222
ps2024	6.83593e+07	1.05487e+08	8.65667e+07	9.18779e+07	1.0589e+08	6.7304e+07	6.69091e+07	1.17794e+08	6.98198e+07	1.25799e+08	1.99465e+07	9.94842e+07	6.37007e+07	4.65686e+07	5.47613e+07	3.36267e+07	1.09602e+08	Rab12	Ras-related protein Rab-12	S	20	AALHRRPAGGSLGAVSPALSGGQARRRKQPP	Rab12_S20
ps2026	6.5462e+06	6.04525e+06	6.04099e+06	5.15513e+06	5.90595e+06	3.45651e+06	5.8408e+06	8.40906e+06	6.88554e+06	6.75045e+06	6.11054e+06	1.10083e+07	5.59993e+06	3.67484e+06	3.68398e+06	6.04567e+06	9.04166e+06	Arid4b	AT-rich interactive domain-containing protein 4B	S	790	VSKSPERLRKDMEAISEDTDFEEEDEITKKR	Arid4b_S790
ps2027	7.63224e+06	8.29764e+06	8.2751e+06	6.05287e+06	1.33702e+07	9.22936e+06	1.10065e+07	8.48159e+06	8.10238e+06	8.08806e+06	5.75826e+06	1.43403e+07	1.1538e+07	1.06684e+07	1.77558e+07	1.26223e+07	9.88565e+06	Arid4b	AT-rich interactive domain-containing protein 4B	S	295	EEEEEEDDEKEKEDNSSEEEEEIEPFPEERE	Arid4b_S295
ps2029	1.37011e+07	1.25582e+07	1.31452e+07	1.06143e+07	1.36915e+07	1.21452e+07	1.81269e+07	1.8614e+07	1.64718e+07	1.40625e+07	2.08953e+07	1.46514e+07	1.629e+07	15862436	1.26035e+07	1.79592e+07	2.58823e+07	Arid4b	AT-rich interactive domain-containing protein 4B	S	756	STHSRNELISKEEQSSPSLLEENKVHTDLVI	Arid4b_S756
ps2041	1.01198e+07	9.08843e+06	1.00897e+07	1.47327e+07	1.30755e+07	8.77143e+06	9.3839e+06	1.20184e+07	1.20481e+07	1.07357e+07	1.26523e+07	1.51479e+07	8.12438e+06	9.62772e+06	5.41187e+06	7.10754e+06	1.03846e+07	Arid4b	AT-rich interactive domain-containing protein 4B	S	668	EKYSPKNCKLRRLSKSPFQSNPSPEMVSKLD	Arid4b_S668
ps2042	6.41275e+06	9.08843e+06	1.00897e+07	1.47327e+07	1.30755e+07	8.77143e+06	1.63667e+07	1.20184e+07	1.20481e+07	1.07357e+07	1.26523e+07	1.51479e+07	1.34434e+07	8.00875e+06	9.05015e+06	7.10754e+06	1.03846e+07	Arid4b	AT-rich interactive domain-containing protein 4B	S	675	CKLRRLSKSPFQSNPSPEMVSKLDLADAKNS	Arid4b_S675
ps2044	1.20841e+07	1.56231e+07	1.43283e+07	1.68063e+07	7.56028e+06	1.51802e+07	2.0709e+07	1.68265e+07	2.02523e+07	2.82036e+07	1.98596e+07	1.53135e+07	2.16238e+07	1.35612e+07	1.68766e+07	1.91723e+07	4.05567e+07	Arid4b	AT-rich interactive domain-containing protein 4B	S	839	GKRRYCSADECLQTGSPGKKEDRTKSKEPLC	Arid4b_S839
ps2045	6.45531e+06	1.33171e+07	6.48106e+06	5.43677e+06	8.72936e+06	8.08174e+06	7.83057e+06	8.28002e+06	6.52662e+06	9.64949e+06	6.22128e+06	1.16625e+07	1.37848e+07	9.10213e+06	8.64584e+06	7.51903e+06	1.11041e+07	Ehmt2	Histone-lysine N-methyltransferase EHMT2	S	193	ACPSRAKMSMTGAGKSPPSVQSLAMRLLSMP	Ehmt2_S193
ps2046	1.5357e+07	1.62126e+07	1.58602e+07	1.16439e+07	2.9528e+07	1.43921e+07	2.09112e+07	2.28517e+07	1.44296e+07	1.57467e+07	1.53725e+07	1.74465e+07	1.20333e+07	1.63457e+07	1.89844e+07	1.48779e+07	1.47303e+07	Ehmt2		S	210	ALEKALVIQESESPPSPPPSPDRRKKLRFHP	Ehmt2_S210
ps2047	1.56524e+07	1.62126e+07	1.58602e+07	1.16439e+07	2.9528e+07	1.43921e+07	2.09112e+07	2.28517e+07	1.44296e+07	1.57467e+07	1.52969e+07	1.74251e+07	1.20333e+07	1.63457e+07	1.89844e+07	1.48779e+07	1.47303e+07	Ehmt2		S	214	ALVIQESESPPSPPPSPDRRKKLRFHPRQLY	Ehmt2_S214
ps2048	8.69647e+07	1.13448e+08	1.15417e+08	1.68465e+08	1.24033e+08	1.29913e+08	2.23528e+06	7.21722e+06	308346872	1.48526e+08	1.43493e+08	1.29884e+08	1.86842e+08	3.3332e+08	3.65306e+08	1.34207e+08	2.75458e+08	Uhrf1bp1l	UHRF1-binding protein 1-like	S	414	NVEMLKQAMKDRNLGSPPKSPTHASPQHTQT	Uhrf1bp1l_S414
ps2049	1213831396	2353763575	1.15417e+08	4409522128	1.24033e+08	1.29913e+08	2.23528e+06	7.21722e+06	3230271497	1754212590	2137491162	1.29884e+08	1.86842e+08	3.3332e+08	2963603706	1.34207e+08	2.75458e+08	Uhrf1bp1l	UHRF1-binding protein 1-like	S	418	LKQAMKDRNLGSPPKSPTHASPQHTQTEKDS	Uhrf1bp1l_S418
ps2052	2.19745e+07	2.4938e+07	2.20924e+07	1.51046e+07	1.21074e+07	7.18381e+06	7.00438e+06	7.97688e+06	1.69647e+07	1.54599e+07	1.85599e+07	6.63979e+06	8.71271e+06	7.06281e+06	7.99736e+06	1.40971e+07	1.08483e+07	Uhrf1bp1l	UHRF1-binding protein 1-like	S	1108	PAPLSVSYKNMKRSASQVSLDTLSLDSMVLE	Uhrf1bp1l_S1108
ps2053	2.19745e+07	2.4938e+07	2.20924e+07	1.51046e+07	1.21074e+07	7.18381e+06	8.19189e+06	7.97688e+06	1.69647e+07	1.91149e+07	1.85599e+07	6.63979e+06	8.71271e+06	7.06281e+06	7.99736e+06	1.40971e+07	1.08483e+07	Uhrf1bp1l	UHRF1-binding protein 1-like	S	1111	LSVSYKNMKRSASQVSLDTLSLDSMVLEEQA	Uhrf1bp1l_S1111
ps2057	1.19214e+07	1.14457e+07	1.196e+07	1.32058e+07	8.93391e+06	8.73413e+06	5.67086e+06	4.12397e+06	1.93087e+07	1.40382e+07	1.41642e+07	6.40053e+06	1.32056e+07	1.93629e+07	9.73269e+06	1.04621e+07	1.17813e+07	Uhrf1bp1l	UHRF1-binding protein 1-like	S	886	LLHPVNPTSALRSPASESGSPLLPDFLPAEN	Uhrf1bp1l_S886
ps2058	1.22152e+07	1.11229e+07	1.24811e+07	1.32058e+07	8.05321e+06	8.73413e+06	5.67086e+06	4.12397e+06	1.93087e+07	1.40382e+07	1.42423e+07	6.40053e+06	1.32056e+07	1.93629e+07	9.08692e+06	1.04621e+07	1.17813e+07	Uhrf1bp1l	UHRF1-binding protein 1-like	S	888	HPVNPTSALRSPASESGSPLLPDFLPAENGG	Uhrf1bp1l_S888
ps2061	3.56128e+07	3.55505e+07	4.40674e+07	1.96014e+07	3.12637e+07	2.63033e+07	2.65521e+07	2.77892e+07	6.81549e+07	4.3228e+07	5.40424e+07	2.77115e+07	3.04037e+07	30950071	1.15007e+07	3.29709e+07	4.10487e+07	Kansl3	KAT8 regulatory NSL complex subunit 3	S	511	DLTRRDLAFEIPERGSRPASPAARLPTSPSG	Kansl3_S511
ps2062	1.96642e+07	7.40364e+07	4.40674e+07	4.59469e+08	3.12637e+07	5.83802e+07	6.31979e+07	7.57214e+07	9.23072e+08	9.71769e+08	1.0539e+08	6.19019e+07	7.4232e+07	6.99744e+07	1.15007e+07	6.43249e+07	4.10487e+07	Kansl3	KAT8 regulatory NSL complex subunit 3	S	515	RDLAFEIPERGSRPASPAARLPTSPSGSEDL	Kansl3_S515
ps2067	1.38972e+07	2.16393e+07	2.00125e+07	8.66179e+06	1.14023e+07	7.22238e+06	1.07098e+07	1.22123e+07	2.61086e+07	1.69883e+07	2.01824e+07	1.71957e+07	2.5772e+07	2.04265e+07	1.29998e+07	1.46259e+07	2.30547e+07	Kansl3	KAT8 regulatory NSL complex subunit 3	S	536	PTSPSGSEDLSSVSSSPTSSPKTKVTTVTST	Kansl3_S536
ps2069	2.22593e+07	2.87559e+07	2.91641e+07	8.66179e+06	1.14023e+07	7.22238e+06	1.07098e+07	1.50171e+07	3.49442e+07	1.77426e+07	3.00315e+07	1.71957e+07	2.5772e+07	2.04265e+07	1.29998e+07	1.46259e+07	2.30547e+07	Kansl3	KAT8 regulatory NSL complex subunit 3	S	540	SGSEDLSSVSSSPTSSPKTKVTTVTSTQKSS	Kansl3_S540
ps2070	1.679e+07	1.15392e+07	1.64891e+07	2.67271e+07	2.026e+07	1.81008e+07	2.64859e+07	2.07443e+07	3.33587e+07	2.53349e+07	2.48681e+07	2.86329e+07	2.30167e+07	2.99337e+07	2.65184e+07	2.80386e+07	4.13045e+07	Lcmt1		S	247	DDRFGQIMIENLRRRSCDLAGVETCKSLESQ	Lcmt1_S247
ps2071	7.23651e+06	1.03148e+07	4.88093e+06	6.52515e+06	4.38981e+06	5.25619e+06	1.76643e+07	8.2393e+06	8.33235e+06	7.49191e+06	6.56877e+06	7.88213e+06	9.93529e+06	7.57038e+06	7.6341e+06	8.06316e+06	1.41984e+07	Chd6	Chromodomain-helicase-DNA-binding protein 6	S	2662	GLETQKRKKKKTKGDSPTQEPASVCEKEPGS	Chd6_S2662
ps2078	6.36524e+07	6.98957e+07	9.55083e+07	7.03579e+07	1.75149e+08	1.62627e+06	1.10471e+08	1.57102e+08	8.33148e+07	9.60594e+07	8.53844e+07	2.35876e+08	1.83642e+08	1.4251e+08	1.57253e+08	1.07422e+08	1.13424e+08	Tbc1d8b	TBC1 domain family member 8B	S	952	VSKPADEKETESGRNSPEKGKGKIDIQAYLS	Tbc1d8b_S952
ps2079	1.664e+07	1.63287e+07	1.4539e+07	1.55884e+07	1.37127e+07	1.38905e+07	1.63181e+07	2.07672e+07	1.46908e+07	7.91469e+06	1.4829e+07	2.21422e+07	2.03239e+07	2.65152e+07	1.64298e+07	1.66767e+07	1.73028e+07	Tbc1d8b	TBC1 domain family member 8B	S	1034	TNLLLRMEEVGRKLHSPASSASTARDSGPSE	Tbc1d8b_S1034
ps2080	8.94226e+06	6.74225e+06	1.02592e+07	6.56553e+06	6.39439e+06	4.80278e+06	4.52961e+06	6.98151e+06	6.02324e+06	5.03229e+06	5.84555e+06	5.57762e+06	4.73498e+06	4.06546e+06	8.63136e+06	5.70609e+06	5.5186e+06	Pak3	Serine/threonine-protein kinase PAK 3	S	2	______________MSDSLDNEEKPPAPPLR	Pak3_S2
ps2081	3.02212e+07	7.17125e+06	3.63636e+07	2.37323e+07	1.458e+07	2.46881e+07	6.82147e+06	1.34833e+07	1.528e+07	4.19172e+07	2.46224e+07	2.4079e+07	1.43986e+07	1.01912e+07	3.29392e+07	1.94822e+07	1.37049e+07	Pak3	Serine/threonine-protein kinase PAK 3	S	220	VIAPRPEHTKSIYTRSVVESIASPAAPNKED	Pak3_S220
ps2082	1.94266e+07	1.80692e+07	2.60693e+07	1.66849e+07	1.458e+07	1.42738e+07	1.40922e+07	1.355e+07	1.07767e+07	2.84623e+07	1.63305e+07	1.22778e+07	9.10598e+06	5.55852e+06	1.75315e+07	1.52181e+07	1.01019e+07	Pak3	Serine/threonine-protein kinase PAK 3	S	224	RPEHTKSIYTRSVVESIASPAAPNKEDIPPS	Pak3_S224
ps2083	5.84067e+07	2.96395e+07	1.007e+08	1.17783e+08	8.80167e+07	1.22063e+08	7.28758e+07	1.24231e+08	9.46008e+07	8.4598e+07	1.54758e+08	1.11148e+08	8.68063e+07	8.48624e+07	9.13013e+07	1.57582e+08	1.10888e+08	Pak3	Serine/threonine-protein kinase PAK 3	S	186	SNTKTASEPPLAPPVSEEEDEEEEEEEDDNE	Pak3_S186
ps2085	1.30503e+07	1.31851e+07	1.30834e+07	2.64833e+07	1.22389e+07	2.32548e+07	7.98153e+06	8.13723e+06	8.45703e+06	1.15251e+07	9.10512e+06	1.31964e+07	7.83659e+06	1.22236e+07	1.4416e+07	8.78342e+06	8.00538e+06		Uncharacterized protein C15orf52 homolog	S	138	GEKRVVSRNWARAPLSPGVTTTLTDDEDAAD	_S138
ps2086	2.67783e+07	1.29476e+07	2.10638e+07	1.53325e+07	2.19401e+07	2.39611e+07	2.05444e+07	2.05649e+07	2.70334e+07	2.37929e+07	1.69264e+07	2.15977e+07	2.34227e+07	2.62963e+07	2.12393e+07	2.81429e+07	2.30648e+07		Uncharacterized protein C15orf52 homolog	S	399	RNEREPDRQETVPATSPIPASPEGLKGESGT	_S399
ps2087	2.67783e+07	1.29476e+07	1.95036e+07	1.53325e+07	2.18366e+07	2.39611e+07	2.21876e+07	2.05649e+07	2.70334e+07	2.37929e+07	1.69264e+07	2.21158e+07	2.303e+07	2.62963e+07	2.12393e+07	2.81429e+07	2.33513e+07		Uncharacterized protein C15orf52 homolog	S	404	PDRQETVPATSPIPASPEGLKGESGTSTASL	_S404
ps2089	4.40043e+07	7.41325e+07	1.04396e+08	6.74494e+07	5.32159e+07	4.78103e+07	7.20283e+07	7.57938e+07	1.00931e+08	6.63448e+07	5.6567e+07	7.01684e+07	3.1318e+07	1.11447e+07	9.30729e+07	5.57482e+07	6.24668e+07	Rmdn3	Regulator of microtubule dynamics protein 3	S	46	YSQRWKRTQRHGRSHSLPNSLDYAQASERGR	Rmdn3_S46
ps2093	7.96392e+06	7.81397e+06	7.93155e+06	7.74007e+06	6.20788e+06	5.2969e+06	7.92503e+06	7.12086e+06	8.9541e+06	8.29741e+06	9.06561e+06	1.09892e+07	1.07564e+07	1.1023e+07	8.55293e+06	1.0552e+07	9.49586e+06	Casc5	Protein CASC5	S	32	RPVRRQHSSILKPPRSPLQDLKCGNQTNQEP	Casc5_S32
ps2099	8.01216e+06	8.00947e+06	8.0834e+06	8.32217e+06	5.56556e+06	5.94603e+06	6.13873e+06	6.46548e+06	1.97039e+07	8.19121e+06	7.70992e+06	5.81159e+06	6.13238e+06	4.11734e+06	6.22096e+06	6.89899e+06	4.64997e+06	Celf2		S	27	RGWKALRETATELSGSPPSNGTANKMNGALD	Celf2_S27
ps2101	6.99617e+07	1.4167e+08	8.1829e+07	1.39316e+08	5.87067e+07	6.22548e+07	8.24124e+07	4.15665e+07	3.22966e+07	5.52213e+07	4.05613e+07	4.89024e+07	2.37267e+07	1.65066e+07	4.5717e+07	1.02759e+07	3.66107e+07	Sptan1	Spectrin alpha chain, non-erythrocytic 1	S	1031	VPAAYVKKLDPAQSASRENLLEEQGSIALRQ	Sptan1_S1031
ps2102	100424825	1.28228e+08	9.96781e+07	1.14999e+08	8.22063e+07	8.06428e+07	151166470	9.99267e+07	8.53931e+07	8.26519e+07	7.4526e+07	1.13887e+08	6.23736e+07	6.89703e+07	9.5667e+07	9.27692e+07	8.01992e+07	Sptan1	Spectrin alpha chain, non-erythrocytic 1	S	1217	VATFNSIKELNERWRSLQQLAEERSQLLGSA	Sptan1_S1217
ps2103	1.84162e+07	1.7759e+07	2.21193e+07	2.09212e+07	9.19535e+06	1.61468e+07	1.35912e+07	1.19711e+07	2.26736e+07	2.18372e+07	3.30896e+07	2.00424e+07	2.33935e+07	1.48256e+07	1.45827e+07	1.91179e+07	2.06842e+07	Aff1	AF4/FMR2 family member 1	S	382	EPSRFPFPTKDPLHVSPATQSQKQYDTPSKT	Aff1_S382
ps2104	5.14341e+06	6.7268e+06	7.55148e+06	5.20526e+06	3.0742e+06	3.42754e+06	8.86836e+06	6.2223e+06	5.72503e+06	2.91146e+06	5.64543e+06	4.52809e+06	4.14154e+06	5.05921e+06	5.09843e+06	4.15467e+06	1.30502e+07	Aff1	AF4/FMR2 family member 1	S	524	VNQPSVPLDGRGSTESPQWRQESKGVAEGSS	Aff1_S524
ps2105	1.52629e+08	9.29461e+06	1.22537e+08	2.04159e+08	3.35337e+06	1.06921e+08	8.64829e+07	8.65034e+06	8.9507e+07	1.06307e+08	1.1382e+08	8.46526e+06	3.9245e+06	4.75562e+06	1.05929e+08	1.16553e+07	1.20335e+08	Aff1	AF4/FMR2 family member 1	S	183	CDRRAEGDSAPERKLSPLISSLPSPVPPLSP	Aff1_S183
ps2106	1.38799e+08	105157405	1.19548e+08	2.00855e+08	3.89524e+07	1.06921e+08	8.54509e+07	4.62189e+06	8.95833e+07	101330938	1.14547e+08	5.45534e+06	2.91116e+07	5.7722e+06	102512741	6.80944e+06	113816554	Aff1	AF4/FMR2 family member 1	S	191	SAPERKLSPLISSLPSPVPPLSPVHSRLQGT	Aff1_S191
ps2107	1.52629e+08	1.09115e+08	1.22537e+08	2.04159e+08	3.35337e+06	1.06921e+08	8.64829e+07	8.65034e+06	8.9507e+07	1.06307e+08	1.1382e+08	8.46526e+06	3.9245e+06	4.75562e+06	1.05929e+08	1.16553e+07	1.20335e+08	Aff1	AF4/FMR2 family member 1	S	197	LSPLISSLPSPVPPLSPVHSRLQGTSKAHSS	Aff1_S197
ps2108	6.63317e+06	4.48724e+06	8.21819e+06	5.20178e+06	7.14285e+06	9.45555e+06	7.57174e+06	5.33902e+06	5.452e+06	8.34547e+06	8.25226e+06	7.8999e+06	6.42815e+06	7.38489e+06	8.89762e+06	1.1275e+07	8.46393e+06	Aff1	AF4/FMR2 family member 1	S	756	CKDKLLLPLRDTKLLSPLRDSPPPTSLVVKI	Aff1_S756
ps2109	6.63317e+06	4.48724e+06	8.21819e+06	5.20178e+06	7.14285e+06	9.45555e+06	7.57174e+06	5.33902e+06	5.452e+06	8.34547e+06	8.25226e+06	7.8999e+06	6.42815e+06	7.38489e+06	8.89762e+06	1.1275e+07	8.46393e+06	Aff1	AF4/FMR2 family member 1	S	761	LLPLRDTKLLSPLRDSPPPTSLVVKITLDLL	Aff1_S761
ps2110	3.18417e+07	4.2521e+07	4.10369e+07	4.16587e+07	5.65303e+07	5.51603e+07	6.64315e+07	6.82017e+07	4.61086e+07	3.62954e+07	5.08562e+07	5.72762e+07	7.28725e+07	4.88263e+07	5.12647e+07	3.11608e+07	7.33681e+07	Aff1	AF4/FMR2 family member 1	S	132	HTSAPGSRPVGNISHSPKMAQPRMEPSLHTK	Aff1_S132
ps2111	8.9531e+07	1.27517e+08	1.23471e+08	1.66683e+08	1.29896e+08	1.26944e+08	1.15374e+08	9.50094e+07	1.58797e+08	1.44963e+08	1.67486e+08	9.4172e+07	1.40621e+08	123909884	1.4198e+08	5.71652e+07	1.3899e+08	Aff1		S	575	GPSEGPQPGKRGCPKSPAQQEPPPRQTVGSK	Aff1_S575
ps2112	2.92443e+06	9.30206e+06	7.8016e+06	1.24095e+07	9.60261e+06	1.22365e+07	1.39779e+07	1.19699e+07	1.36462e+07	1.02322e+07	9.76952e+06	1.42675e+07	2.2449e+07	2.20518e+07	13242803	1.88917e+07	1.54043e+07	Aff1	AF4/FMR2 family member 1	S	1098	LSEHFKSTSKVAQAPSPCTARSTGVPSPLSP	Aff1_S1098
ps2119	6.04067e+06	5.74319e+06	4.34105e+06	4.62596e+06	4.88579e+06	3.79309e+06	5.83576e+06	6.66227e+06	5.85075e+06	7.59176e+06	9.92843e+06	4.99242e+06	2.92439e+06	7.48705e+06	5.38449e+06	4.61639e+06	5.62884e+06	Pard3	Partitioning defective 3 homolog	S	201	GSPKTCDRKKDENYRSLPRDPSSWSNQFQRD	Pard3_S201
ps2120	1.06133e+08	9.4309e+07	7.54287e+07	1.14596e+08	4.66463e+07	107341246	8.25263e+07	1.47031e+08	2.05615e+08	1.67849e+08	1.46054e+08	1.11417e+08	142184215	1.16439e+08	1.3265e+08	6.87893e+07	7.22018e+07	Pard3	Partitioning defective 3 homolog	S	383	QLSQREKNNYSPGRFSPDSHCVANRSVANNA	Pard3_S383
ps2121	2.53008e+07	2.80694e+07	2.73417e+07	3.20665e+07	2.8333e+07	21280154	2.49313e+07	2.78528e+07	3.63573e+07	4.77989e+07	3.57647e+07	2.88383e+07	1.92091e+07	2.97816e+07	2.81832e+07	2.49316e+07	3.76346e+07	Pard3;Pard3b	Partitioning defective 3 homolog;Partitioning defective 3 homolog B	S	906	HRPRPHMVRGRGCNESFRAAIDKSYDGPEEA;HRPRPRIIRGRGCNESFRAAIDKSYDKPMVD	Pard3_S906;Pard3b_S906
ps2123	6.68016e+06	9.80109e+06	6.44984e+06	2.29178e+06	3.08099e+06	1.28008e+07	9.84206e+06	1.1025e+07	9.18021e+06	5.23252e+06	4.78296e+06	1.25958e+07	1.31135e+07	1.34061e+07	7.67167e+06	6.74187e+06	2.91467e+06	Pard3	Partitioning defective 3 homolog	S	728	RISHSLYSGIEGLDESPTRNAALSRIMGKCQ	Pard3_S728
ps2124	7.21863e+07	7.03758e+07	7.54287e+07	1.25231e+08	6.74322e+07	9.10159e+07	5.09229e+07	1.20253e+08	1.36813e+08	1.27676e+08	1.34606e+08	7.39147e+07	1.04618e+08	1.34467e+08	5.02631e+07	6.87893e+07	6.24836e+07	Pard3	Partitioning defective 3 homolog	S	378	KEQYEQLSQREKNNYSPGRFSPDSHCVANRS	Pard3_S378
ps2125	6.32071e+06	4.13341e+06	6.09779e+06	4.42977e+06	3.13729e+06	3.70428e+06	4.62742e+06	3.55612e+06	3.51045e+06	4.63274e+06	4.34889e+06	3.71055e+06	4.06412e+06	3.64766e+06	4.20859e+06	5.2146e+06	4.09302e+06	Pard3	Partitioning defective 3 homolog	S	1298	PADGVRGPFRQDVPPSPSQVARLNRLQTPEK	Pard3_S1298
ps2127	8.44815e+07	69591883	7.19e+07	6.78401e+07	7.77711e+07	5.6873e+07	6.72357e+07	6.74021e+07	6.53078e+07	6.78988e+07	6.55449e+07	7.83352e+07	6.54309e+07	4.48296e+07	6.92675e+07	6.48214e+07	6.33524e+07	Pard3	Partitioning defective 3 homolog	S	143	TPSVLRANMPLHVRRSSDPALTGLSTSVSDN	Pard3_S143
ps2129	6.2681e+06	7.16239e+06	6.27213e+06	6.41878e+06	4.12601e+06	4.51992e+06	4.3806e+06	4.79206e+06	7.86188e+06	6.16144e+06	6.51274e+06	4.12435e+06	6.67703e+06	3.62897e+06	5.30919e+06	7.11693e+06	5.59276e+06	Pard3		S	849	SDASQLDFVKTRKSKSMDLGIADETKLNTVD	Pard3_S849
ps2130	2581323	2.54896e+06	2.6349e+06	3.00382e+06	2.00861e+06	2.99944e+06	2.54176e+06	1.65081e+06	2.85601e+06	2.01362e+06	3.64338e+06	2.60349e+06	3.69052e+06	2.18127e+06	2.94819e+06	3.33122e+06	3.3326e+06	Pard3	Partitioning defective 3 homolog	S	692	QLIVARRISRCNELRSPGSPAAPELPIETEL	Pard3_S692
ps2131	2.54108e+06	2.54576e+06	2.53916e+06	3.00382e+06	2.00861e+06	2.99944e+06	2.37265e+06	1.65081e+06	2.6954e+06	2.01362e+06	3.64338e+06	2.60349e+06	3.69052e+06	2.18127e+06	2.94819e+06	3.33122e+06	3.3326e+06	Pard3	Partitioning defective 3 homolog	S	695	VARRISRCNELRSPGSPAAPELPIETELDDR	Pard3_S695
ps2137	7.16437e+06	7.01189e+06	8.973e+06	6.64016e+06	6.69127e+06	5.71246e+06	4.68348e+06	6.45374e+06	6.82984e+06	7.0457e+06	6.89766e+06	6.41977e+06	7.38005e+06	6.71008e+06	6.49373e+06	6.81997e+06	6.51033e+06	Pard3	Partitioning defective 3 homolog	S	871	PSRDVGPSLGLKKSSSLESLQTAVAEVTLNG	Pard3_S871
ps2138	8.06314e+06	7.42948e+06	8.973e+06	8.64907e+06	6.69127e+06	5.71246e+06	4.68348e+06	6.45374e+06	6.82984e+06	7.0457e+06	6.91287e+06	6.41977e+06	7.38005e+06	4.71366e+06	6.44796e+06	5.09271e+06	6.51033e+06	Pard3	Partitioning defective 3 homolog	S	874	DVGPSLGLKKSSSLESLQTAVAEVTLNGNIP	Pard3_S874
ps2140	8.40791e+06	8.2949e+06	7.86763e+06	7.99569e+06	3.6088e+06	9.08016e+06	9.41921e+06	1.13213e+07	1.19373e+07	5.31672e+06	2.55882e+07	1.02803e+07	1.39724e+07	1.93687e+07	8.09789e+06	1.46251e+07	1.89525e+07	Twist2	Twist-related protein 2	S	55	SEDGSPTPGKRGKKGSPSAQSFEELQSQRIL	Twist2_S55
ps2142	4.13188e+06	3.79767e+06	4.12584e+06	3.43253e+06	3.23553e+06	2.12468e+06	2.28453e+06	3.74746e+06	4.89475e+06	4.14234e+06	4.82254e+06	4.18319e+06	4.25639e+06	5.74944e+06	2.79263e+06	9.569e+06	5.56605e+06	Twist2	Twist-related protein 2	S	60	PTPGKRGKKGSPSAQSFEELQSQRILANVRE	Twist2_S60
ps2143	1.70449e+07	1.52258e+07	1.58848e+07	1.62383e+07	1.93587e+07	1.60635e+07	1.24701e+07	1.04668e+07	1.56305e+07	1.56525e+07	1.60871e+07	1.038e+07	2.5531e+07	1.21345e+07	1.51584e+07	2.03705e+07	1.24899e+07	Twist2	Twist-related protein 2	S	39	RQPKRFGRKRRYSKKSSEDGSPTPGKRGKKG	Twist2_S39
ps2144	14136384	1.4339e+07	1.2851e+07	8.00082e+06	2.61297e+07	4.19405e+07	3.07056e+07	2.84143e+07	1.36633e+07	4.17443e+06	1.78281e+07	3.38489e+07	9.1504e+07	115903310	1.07774e+07	2.03705e+07	8.6536e+07	Twist2	Twist-related protein 2	S	40	QPKRFGRKRRYSKKSSEDGSPTPGKRGKKGS	Twist2_S40
ps2145	1.92686e+07	3.66431e+07	3.40795e+07	4.07046e+07	7.12906e+07	7.73651e+07	6.28933e+07	5.81617e+07	1.1132e+08	2.62278e+07	7.67816e+07	9.65118e+07	1.85172e+08	1.89658e+08	1.07774e+07	2.03705e+07	1.85397e+08	Twist2	Twist-related protein 2	S	44	FGRKRRYSKKSSEDGSPTPGKRGKKGSPSAQ	Twist2_S44
ps2146	4.37805e+07	5.88372e+07	1.34057e+07	6.90926e+06	5.44076e+06	4.19238e+06	8.42627e+06	8.55564e+06	1.04736e+07	1.18238e+07	5.62914e+06	5.28575e+06	4.25442e+06	6.38983e+06	7.77401e+06	6.35317e+06	3.99128e+06	Phf11	PHD finger protein 11	S	326	GSLLPPEDHQVRSQESPEVQAGSGDSL____	Phf11_S326
ps2148	4.48958e+07	4.17023e+07	1.85305e+07	4.72261e+07	3.72384e+07	4.14643e+07	7.57695e+07	6.25185e+07	5.14466e+07	4.1843e+07	6.76153e+07	5.54607e+07	7.50774e+07	7.42112e+07	8.43565e+07	8.72564e+07	1.08206e+08	Phrf1	PHD and RING finger domain-containing protein 1	S	1043	TRSSTRSGSRDRTSRSVSPVAEEHTRRHRAK	Phrf1_S1043
ps2149	4.48958e+07	4.17023e+07	1.85305e+07	4.72261e+07	3.72384e+07	4.14643e+07	7.57695e+07	6.25185e+07	5.14466e+07	4.1843e+07	6.76153e+07	5.54607e+07	7.50774e+07	7.42112e+07	8.43565e+07	8.72564e+07	1.08206e+08	Phrf1	PHD and RING finger domain-containing protein 1	S	1045	SSTRSGSRDRTSRSVSPVAEEHTRRHRAKTK	Phrf1_S1045
ps2150	7.04851e+06	6.20891e+06	6.6285e+06	6.02253e+06	3.28986e+06	3.74294e+06	4.27616e+06	3.06339e+06	7.57323e+06	7.06453e+06	7.48329e+06	5.87841e+06	7.80022e+06	7.8689e+06	1.37126e+07	8.62213e+06	1.59468e+07	Phrf1	PHD and RING finger domain-containing protein 1	S	1379	TTTPSTPAVVPMTKDSPVLSARGWEAVRPRD	Phrf1_S1379
ps2151	5.68635e+07	8.51743e+07	7.68017e+07	5.89367e+07	9.60961e+07	1.33825e+08	1.11009e+08	7.53883e+07	1.20217e+08	66681501	1.5528e+08	1.04814e+08	1.21813e+08	1.23229e+08	1.03346e+08	1.44205e+08	2.39377e+08	Phrf1	PHD and RING finger domain-containing protein 1	S	1201	KRAHSPEKKGPVREVSPAPATQGESRQDGDH	Phrf1_S1201
ps2153	1.6948e+07	1.36391e+07	1.29067e+07	1.33938e+07	2.34833e+07	1.47309e+07	1.62033e+07	1.22108e+07	1.0677e+07	1.32287e+07	1.11097e+07	6.35815e+06	9.99725e+06	7.94716e+06	1.36025e+07	1.10728e+07	8.384e+06	Phrf1	PHD and RING finger domain-containing protein 1	S	919	SGMLELLSKGSAEGTSDLEQEGLGEIEPTEI	Phrf1_S919
ps2159	3.43759e+07	1.8881e+07	3.67787e+07	7.71865e+07	4.26543e+07	5.86246e+07	4.495e+07	2.8599e+07	6.20814e+07	4.06775e+07	3.26817e+07	2.67671e+07	4.5794e+07	3.37573e+07	2.90912e+07	6.26747e+06	2.92924e+07	Phrf1	PHD and RING finger domain-containing protein 1	S	1169	KQESVTRSRERRRWRSRSPSLEHRPRRPPSR	Phrf1_S1169
ps2160	3.9695e+07	1.8881e+07	3.93499e+07	7.71865e+07	4.26543e+07	5.86246e+07	4.495e+07	2.8599e+07	6.20814e+07	4.06775e+07	3.66407e+07	2.67671e+07	4.5794e+07	3.37573e+07	2.99767e+07	6.26747e+06	2.93449e+07	Phrf1	PHD and RING finger domain-containing protein 1	S	1171	ESVTRSRERRRWRSRSPSLEHRPRRPPSREK	Phrf1_S1171
ps2161	3.48657e+07	3.60249e+07	3.25766e+07	3.98248e+07	3.31287e+07	3.16397e+07	4.495e+07	2.8599e+07	3.94811e+07	4.06775e+07	3.64637e+07	2.67671e+07	4.5794e+07	3.37573e+07	2.96735e+07	6.26747e+06	2.79674e+07	Phrf1	PHD and RING finger domain-containing protein 1	S	1173	VTRSRERRRWRSRSPSLEHRPRRPPSREKRA	Phrf1_S1173
ps2162	6.9405e+06	6.69354e+06	6.90409e+06	6.56352e+06	3.95456e+06	5.96032e+06	7.73867e+06	4.40832e+06	7.79705e+06	7.21892e+06	7.96483e+06	5.02803e+06	9.46304e+06	9.04344e+06	6.86889e+06	1.18977e+07	1.25466e+07	Phrf1	PHD and RING finger domain-containing protein 1	S	867	PGLLPSEITRTISINSPKAPAFQTVRCVTSY	Phrf1_S867
ps2163	1.05908e+07	1.12416e+07	13016503	5.22404e+06	8.94544e+06	6.53984e+06	1.94758e+07	2.99956e+07	1.17209e+07	1.20896e+07	1.31666e+07	1.25289e+07	8.77359e+06	1.3743e+07	1.28093e+07	1.25484e+07	2.88945e+07	Ppp1r12b	Protein phosphatase 1 regulatory subunit 12B;Protein phosphatase 1 regulatory subunit	S	833	EEVKEALHERLSRLESGGTNPTSSDSYSDRA	Ppp1r12b_S833
ps2164	22503862	3.08963e+07	1.81087e+07	1.9415e+07	3.97502e+07	3.33833e+07	2.95589e+06	3.07622e+06	1.62872e+07	2.48555e+07	1.46433e+07	3.33766e+07	2.16995e+07	1.84166e+07	3.42768e+07	3.69729e+07	3.16902e+07	Ppp1r12b;Ppp1r12a	Protein phosphatase 1 regulatory subunit 12B;Protein phosphatase 1 regulatory subunit;Protein phosphatase 1 regulatory subunit 12A	S	693	SLRKARSRQARQTRRSTQGVTLTDLQEAEKT;SQRKARSRQARQSRRSTQGVTLTDLQEAEKT	Ppp1r12b_S693;Ppp1r12a_S693
ps2165	5.5582e+07	3.88217e+07	4.14791e+07	3.57893e+07	2.80786e+07	2.69857e+07	3.09819e+07	2.62801e+07	2.50663e+07	3.00224e+07	3.64795e+07	3.27752e+07	3.90937e+07	2.18873e+07	2.69923e+07	2.23758e+07	3.22759e+07	Rabgap1l	Rab GTPase-activating protein 1-like	S	490	AGGPMSPQEDEAEEESDNELSSGTGDVSKDC	Rabgap1l_S490
ps2168	2.48868e+07	2.74317e+07	3.3331e+07	1.49254e+07	2.13765e+07	2.80952e+07	3.64189e+07	2.7388e+07	1.60934e+07	1.88954e+07	1.68741e+07	1.53811e+07	1.11463e+07	1.66408e+07	1.71824e+07	1.30628e+07	2.02126e+07	Rabgap1l	Rab GTPase-activating protein 1-like	S	119	ILDPSNTEISTPRPSSPSRFPEEDSVLFNKL	Rabgap1l_S119
ps2169	4.16488e+06	6.112e+06	1.7336e+06	1.02368e+07	4.5603e+06	2.55222e+06	4.31787e+06	3.97795e+06	1.8007e+06	3.46098e+06	3.18848e+06	9.47007e+06	3.50903e+06	3.64857e+06	2.86685e+06	3.86186e+06	3.47116e+06	Ankrd50		S	391	DSSRAQPQFLIHQQSSEQKRRNGIMTNPNYH	Ankrd50_S391
ps2170	1.04183e+07	1.04785e+07	1.04612e+07	1.17745e+07	1.22697e+07	1.0646e+07	7.16955e+06	8.13723e+06	7.60826e+06	1.11641e+07	1.26954e+07	1.00021e+07	1.13117e+07	8.76593e+06	9.86348e+06	8.1495e+06	9.19244e+06	Ankrd50		S	203	PSLRGLPNGPAHAFSSPSESPDSTVDRQKSS	Ankrd50_S203
ps2171	1.0227e+07	1.03033e+07	1.04216e+07	1.17745e+07	1.22697e+07	1.0646e+07	7.16955e+06	8.13723e+06	7.60826e+06	1.11641e+07	1.26954e+07	1.00974e+07	1.13117e+07	8.76593e+06	9.71657e+06	8.1495e+06	8.74306e+06	Ankrd50		S	207	GLPNGPAHAFSSPSESPDSTVDRQKSSLSNN	Ankrd50_S207
ps2173	4.56398e+07	2.07357e+07	2.48291e+07	1.82674e+07	2.67903e+07	2.38397e+07	1.88526e+07	2.68123e+07	1.53761e+07	2.84687e+07	1.76601e+07	1.72927e+07	1.38029e+07	1.11165e+07	1.97408e+07	1.79416e+07	1.07327e+07	Ankrd50		S	177	QSAPSKMQSLTIRSNSSGGTGGGDLQPSLRG	Ankrd50_S177
ps2174	2.53366e+07	2.93063e+07	3.68856e+07	3.26938e+07	2.67903e+07	2.38397e+07	1.88526e+07	2.68123e+07	1.53761e+07	1.63469e+07	1.43218e+07	1.72927e+07	1.38029e+07	1.11165e+07	1.90348e+07	1.79416e+07	1.07327e+07	Ankrd50		S	178	SAPSKMQSLTIRSNSSGGTGGGDLQPSLRGL	Ankrd50_S178
ps2175	1.70748e+07	2.29198e+07	1.66369e+07	2.46263e+07	1.95793e+07	1.76881e+07	1.74595e+07	1.40441e+07	1.38394e+07	1.07431e+07	1.26221e+07	1.2673e+07	7.8876e+06	1.07774e+07	1.45763e+07	1.99942e+07	1.25335e+07	Ankrd50		S	223	PDSTVDRQKSSLSNNSLKSSKNSSLRTTSST	Ankrd50_S223
ps2177	3.22835e+07	4.49036e+07	3.24458e+07	7.58896e+07	3.58144e+07	4.37492e+07	5.66627e+07	3.02353e+07	3.97573e+07	3.46123e+07	4.23133e+07	4.25503e+07	3.09248e+07	3.53123e+07	3.93431e+07	3.02629e+07	3.22475e+07	Dennd4c	DENN domain-containing protein 4C	S	971	SAIVSKHLQPTPEPQSPTEPPAWGSSIVKVP	Dennd4c_S971
ps2178	9.13165e+06	1.15908e+07	1.36485e+07	2.33966e+07	1.26832e+07	1.22762e+07	2.48563e+07	1.70113e+07	2.20708e+07	1.69375e+07	1.90973e+07	1.55006e+07	1.78253e+07	1.83528e+07	2.386e+07	2.14338e+07	2.18913e+07	Dennd4c	DENN domain-containing protein 4C	S	720	YSYTYFPRLDLKLFDSPQKLKLCFNRHPPGS	Dennd4c_S720
ps2179	1.31475e+07	3.38244e+07	9.40775e+07	2.76431e+07	2.59124e+07	1.88407e+07	1.7825e+07	3.37011e+07	2.58843e+07	2.85687e+07	1.10284e+08	1.25187e+07	6.31552e+06	2.00027e+07	8.19297e+06	4.99048e+06	7.90146e+06	Dennd4c	DENN domain-containing protein 4C	S	1656	PLQNIDFSQRPFHGVSTVSLPSSLQEDVDHL	Dennd4c_S1656
ps2180	1.31475e+07	3.38244e+07	2.0216e+07	9.80265e+06	1.57304e+07	2.34881e+07	3.12944e+07	3.87566e+07	3.54585e+07	4.79696e+07	1.10284e+08	7.90345e+06	1.54106e+07	2.72108e+07	8.19297e+06	1.66705e+07	7.90146e+06	Dennd4c	DENN domain-containing protein 4C	S	1659	NIDFSQRPFHGVSTVSLPSSLQEDVDHLGKR	Dennd4c_S1659
ps2184	1.32623e+07	1.28823e+07	1.28528e+07	1.30563e+07	1.30969e+07	1.6873e+07	1.61107e+07	1.88186e+07	1.2896e+07	1.26517e+07	1.20489e+07	9.33401e+06	6.52178e+06	1.36452e+07	1.72768e+07	9.53289e+06	1.63472e+07	Dennd4c	DENN domain-containing protein 4C	S	1550	KDLRGSASFFLKPSTSGDSLQSGSIPSASEP	Dennd4c_S1550
ps2185	1.31154e+07	1.25958e+07	1.26801e+07	1.30631e+07	1.33564e+07	1.6873e+07	1.61107e+07	1.88186e+07	1.20396e+07	1.28938e+07	1.20561e+07	9.33401e+06	6.52178e+06	1.36452e+07	1.72768e+07	9.53289e+06	1.63472e+07	Dennd4c	DENN domain-containing protein 4C	S	1553	RGSASFFLKPSTSGDSLQSGSIPSASEPSEH	Dennd4c_S1553
ps2188	1.64762e+07	1.21208e+07	1.20378e+07	3.03191e+07	2.45234e+07	1.53825e+07	3.58636e+07	3.32453e+07	2.74576e+07	1.62896e+07	4.10535e+07	2.86043e+07	2.82147e+07	2.87266e+07	2.63479e+07	3.06673e+07	3.0752e+07	Dennd4c	DENN domain-containing protein 4C	S	1043	DRGEKKQKHFPERSCSFSSESRAGMLLKKSS	Dennd4c_S1043
ps2191	7.37841e+07	1.1794e+08	1.43449e+08	1.04627e+08	4.22843e+07	3.20952e+07	4.0733e+07	5.9275e+07	1.00372e+08	6.04796e+07	1.36475e+08	3.47831e+07	3.29265e+07	3.35218e+07	2.47668e+07	2.03288e+07	5.71256e+06	Dennd4c	DENN domain-containing protein 4C	S	1637	PNSLSKRNVSLTRSHSVGGPLQNIDFSQRPF	Dennd4c_S1637
ps2195	5.24051e+07	5.24958e+07	5.28118e+07	5.20241e+07	6.17735e+07	4.66008e+07	6.11181e+07	5.94819e+07	5.1953e+07	5.2414e+07	5.21861e+07	4.352e+07	4.33628e+07	5.13341e+07	5.14167e+07	5.05797e+07	6.0653e+07	Dennd4c	DENN domain-containing protein 4C	S	1274	PGSPAVFAHPLERSSSLPSDRGPPARDSTET	Dennd4c_S1274
ps2197	2.00394e+07	1.84804e+07	2.07615e+07	2.12181e+07	1.36046e+07	8.27619e+06	2.83733e+07	3.70409e+07	2.90325e+07	2.40378e+07	2.23434e+07	2.01664e+07	1.84199e+07	1.94063e+07	2.06739e+07	1.24529e+07	2.44115e+07	Dennd4c	DENN domain-containing protein 4C	S	1096	LTCPKTSPPHVTRTHSFENVNCHLADSRTRM	Dennd4c_S1096
ps2199	3.59471e+06	4.21403e+06	3.56132e+06	3.63505e+06	4.73557e+06	4.71825e+06	3.68947e+06	2.47759e+06	1.30532e+06	3.54099e+06	5.83301e+06	5.6953e+06	4.29416e+06	4.26058e+06	3.9102e+06	4.25794e+06	3.30317e+06	Dennd4c	DENN domain-containing protein 4C	S	987	PTEPPAWGSSIVKVPSGLFDTNNRTSTGSTS	Dennd4c_S987
ps2200	9.13651e+06	1.07307e+07	8.40842e+06	8.75173e+06	5.14579e+06	5.92484e+06	7.21776e+06	7.23631e+06	9.08804e+06	1.16573e+07	1.52771e+07	6.9314e+06	6.10202e+06	5.20471e+06	5.69019e+06	8.90298e+06	8.30188e+06	Mapk8	Mitogen-activated protein kinase 8;Mitogen-activated protein kinase	S	377	DLEERTKNGVIRGQPSPLAQVQQ________	Mapk8_S377
ps2202	1.10747e+07	1.11e+07	8.59917e+06	8.9141e+06	1.80875e+07	1.13659e+07	8.32996e+06	8.65721e+06	1.68075e+07	1.0731e+07	12013846	8.80019e+06	1.11848e+07	1.03397e+07	12601422	1.39206e+07	1.1317e+07	Med24	Mediator of RNA polymerase II transcription subunit 24	S	860	FPVEDMQPSKLMRLLSSSDDDANILSSPTDR	Med24_S860
ps2206	9.10846e+06	7.03645e+06	2.05263e+07	1.85307e+07	3.17885e+07	2.26563e+07	1.77659e+07	1.94081e+07	2.75583e+07	1.43984e+07	7.19306e+06	2.38589e+07	1.17445e+07	2.34096e+07	2.16523e+07	2.58616e+07	2.48758e+07	Med24	Mediator of RNA polymerase II transcription subunit 24	S	871	MRLLSSSDDDANILSSPTDRSMNSSLSASQL	Med24_S871
ps2207	6.19049e+07	5.25506e+07	5.075e+07	3.23209e+07	4.13311e+07	3.56529e+07	3.57506e+07	4.65373e+07	4.19166e+07	4.39085e+07	4.92227e+07	1.99644e+07	4.16194e+07	3.16415e+07	3.46327e+07	1.77995e+07	4.05632e+07	Coil	Coilin	S	146	KHCKRQEDSGQNEKASDLETKLLPDETGRTK	Coil_S146
ps2210	8.23442e+07	25610705	6.23426e+07	6.61084e+07	1.66858e+08	1.51325e+08	1.68231e+08	1.59446e+08	1.66504e+08	9.20683e+07	148262639	2.45357e+08	2.88992e+08	3.17039e+08	2.15674e+08	2.25965e+08	3.02782e+08	Igf2bp2	Insulin-like growth factor 2 mRNA-binding protein 2	S	162	DYSFKISYIPDEEVSSPSPPHRAREQGHGPG	Igf2bp2_S162
ps2211	4.56456e+08	4.72737e+08	6.07236e+08	3.883e+08	6.5301e+08	4.91286e+08	551893563	6.24911e+08	1118508974	6.09483e+08	8.69489e+08	8.10016e+08	1016647578	1146063175	1114325896	9.35475e+08	1071526681	Igf2bp2	Insulin-like growth factor 2 mRNA-binding protein 2	S	164	SFKISYIPDEEVSSPSPPHRAREQGHGPGSS	Igf2bp2_S164
ps2212	8.25142e+06	8.36765e+06	1.22786e+07	7.34249e+06	5.24461e+06	3.91802e+06	4.0741e+06	5.83671e+06	1.2595e+07	1.57233e+07	9.97539e+06	8.69707e+06	4.76566e+06	7.26702e+06	6.81919e+06	8.91261e+06	7.28648e+06	Arhgap31	Rho GTPase-activating protein 31	S	563	TKPEPEVPGRAECSQSPPLDPGTQVEKKTLH	Arhgap31_S563
ps2215	1.29782e+07	1.35715e+07	1.3525e+07	1.37583e+07	1.29345e+07	5.70341e+06	1.87899e+07	2.63213e+07	1.32824e+07	1.51103e+07	1.36017e+07	1.90268e+07	1.6332e+07	1.4214e+07	9.50102e+06	2.31253e+07	2.06065e+07	Arhgap31	Rho GTPase-activating protein 31	S	1242	IPQKSTKDDSPSSLGSPEEEQPKQETGASAS	Arhgap31_S1242
ps2217	4.82568e+06	8.14163e+06	2.04121e+07	4.67738e+06	3.23621e+06	4.28778e+06	3.73388e+06	4.45391e+06	1.04824e+07	8.32246e+06	1.33103e+07	4.72711e+06	6.44062e+06	6.18286e+06	2.15506e+06	1.13231e+07	6.92857e+06	Arhgap31	Rho GTPase-activating protein 31	S	272	SLATNHPARKERRENSLPEIVPPPFHTVLEL	Arhgap31_S272
ps2218	1.07144e+07	1.05309e+07	1.05056e+07	1.03301e+07	6.54855e+06	1.25738e+07	8.04747e+06	1.0237e+07	1.13451e+07	1.01132e+07	1.07503e+07	7.49702e+06	1.58919e+07	9.48326e+06	9.24838e+06	1.10198e+07	1.68167e+07	Arhgap31	Rho GTPase-activating protein 31	S	814	DSRTDVYTEQPTPKESPGIPTPCQREEAIAS	Arhgap31_S814
ps2219	3.70482e+07	3.15266e+07	4.78898e+07	4.68197e+07	4.78587e+07	4.69103e+07	4.29912e+07	4.95511e+07	4.64657e+07	4.63693e+07	4.17174e+07	4.9397e+07	4.93699e+07	4.94852e+07	6.33143e+07	6.32685e+07	5.10053e+07	Arhgap31	Rho GTPase-activating protein 31	S	850	NARHAVPENKGPGLPSPTKEVDIIPQEEGGA	Arhgap31_S850
ps2222	2.67322e+07	4.1525e+07	3.90817e+07	3.32079e+06	4.98389e+07	5.24e+07	3.01406e+07	6.61432e+07	4.45627e+07	4.38039e+07	6.08733e+07	4.2916e+07	4.28387e+07	1.74833e+07	7.72554e+07	4.03452e+07	6.7899e+07	Arhgap31	Rho GTPase-activating protein 31	S	1054	LSNRQMKHSDVPGPDSSKESSPRAQDSTLPG	Arhgap31_S1054
ps2223	2.67322e+07	4.1525e+07	3.90817e+07	5.08287e+07	4.98389e+07	9.18492e+07	4.25718e+07	4.14848e+07	4.45627e+07	4.38039e+07	6.08733e+07	6.78451e+07	4.28387e+07	4.68468e+07	2.5011e+07	1.87777e+07	6.7899e+07	Arhgap31	Rho GTPase-activating protein 31	S	1055	SNRQMKHSDVPGPDSSKESSPRAQDSTLPGE	Arhgap31_S1055
ps2225	4.91346e+07	4.91321e+07	4.99562e+07	4.29309e+07	2.98072e+07	2.91849e+07	1.85401e+07	1.49184e+07	5.1062e+07	9.89607e+07	4.89613e+07	3.07635e+07	3.05463e+07	2.12489e+07	2.95434e+07	2.72036e+07	2.53947e+07	Arhgap31	Rho GTPase-activating protein 31	S	384	GFFIPATKMHASSTGSSCDLSKEGEWGQEGM	Arhgap31_S384
ps2226	6.43538e+06	6.64139e+06	6.52698e+06	6.38171e+06	7.87762e+06	4.71667e+06	1.07328e+07	3.62041e+06	6.44816e+06	6.71966e+06	6.78999e+06	6.93434e+06	6.75149e+06	7.75297e+06	6.68067e+06	8.6109e+06	6.10985e+06	Arhgap31	Rho GTPase-activating protein 31	S	323	GRSGSDSKSKLSRNGSVFVRGQRLSVEKATI	Arhgap31_S323
ps2227	6.31264e+07	4.06564e+07	9.22997e+07	4.32224e+07	3.55472e+07	8.01111e+07	4.32648e+07	4.96053e+07	6.83426e+07	4.85179e+07	7.10315e+07	2.98617e+07	3.64947e+07	4.39137e+07	7.97849e+07	5.08846e+07	4.41989e+07	Arhgap31	Rho GTPase-activating protein 31	S	765	VSSPARIEIGGPRNLSPPLTPAPPPPTPLEE	Arhgap31_S765
ps2228	1.41106e+07	1.70601e+07	1.33995e+07	1.96756e+07	3.2711e+07	1.51206e+07	2.8948e+07	1.81803e+07	2.89238e+07	2.42054e+07	3.44199e+07	2.49144e+07	3.57114e+07	2.9654e+07	8.44036e+07	3.14906e+07	4.25617e+07	Arhgap31	Rho GTPase-activating protein 31	S	1163	QDLDIVAHTLTGRRNSAPVSVSAVRTSFMVK	Arhgap31_S1163
ps2229	2.78775e+06	2.56856e+06	2.5418e+06	2.37537e+06	1.80567e+06	1.57476e+06	1.98387e+06	1.55453e+06	2.76301e+06	3.64757e+06	2.69428e+06	1.79878e+06	2.09047e+06	2.05946e+06	1.52903e+06	1.62597e+06	3.1148e+06	Arhgap31;Arhgap30	Rho GTPase-activating protein 31;Rho GTPase-activating protein 30	S	303	PDNKRKLSSKSKKWKSIFNLGRSGSDSKSKL	Arhgap31_S303;Arhgap30_S303
ps2230	2.23078e+07	1.93753e+07	2.16326e+07	1.98341e+07	1.36639e+07	19153964	1.77305e+07	2.0868e+07	2.09354e+07	3.7042e+07	1.88496e+07	1.57095e+07	1.02265e+07	1.26555e+07	1.78376e+07	1.31286e+07	1.66532e+07	Arhgap31	Rho GTPase-activating protein 31	S	343	GQRLSVEKATIRPAKSMDSLCSVPVEGKENK	Arhgap31_S343
ps2231	4.67532e+06	4.92296e+06	5.02995e+06	4.68556e+06	4.25738e+06	8.36032e+06	3.34166e+06	5.07651e+06	3.85459e+06	7.07348e+06	3.81616e+06	4.73876e+06	2.51138e+06	2.78977e+06	5.01824e+06	2.78725e+06	2.5426e+06	Arhgap31	Rho GTPase-activating protein 31	S	346	LSVEKATIRPAKSMDSLCSVPVEGKENKGNF	Arhgap31_S346
ps2235	1.43736e+07	8.39549e+06	9.79175e+06	1.12216e+07	7.17465e+06	1.21944e+07	1.09577e+07	1.25704e+07	9.70073e+06	1.39395e+07	1.51125e+07	7.79053e+06	9.86042e+06	1.13259e+07	1.43007e+07	1.09484e+07	1.05772e+07	Arhgap31	Rho GTPase-activating protein 31	S	1413	RLETSTSCFYQPQRRSVILDGRSGRQIE___	Arhgap31_S1413
ps2236	1.57404e+07	15733360	1.93369e+07	2.83508e+07	4.90924e+07	2.23809e+07	1.1703e+07	1.32027e+07	1.50589e+07	5.26773e+07	1.24169e+07	5.28757e+07	1.65813e+07	3.23386e+07	3.76848e+07	4.75858e+07	1.40647e+07	Arhgap31	Rho GTPase-activating protein 31	S	667	SEEEFSSLPPAAQKTSPIPESSPAPFPFPEA	Arhgap31_S667
ps2237	1.57404e+07	15733360	1.93369e+07	2.83508e+07	1.847e+07	2.23809e+07	1.1703e+07	1.32027e+07	15616077	1.60754e+07	1.24169e+07	2.47627e+07	1.65813e+07	1.62961e+07	1.74623e+07	1.53507e+07	1.40647e+07	Arhgap31	Rho GTPase-activating protein 31	S	672	SSLPPAAQKTSPIPESSPAPFPFPEAPGSLP	Arhgap31_S672
ps2239	7.9705e+06	8.22621e+06	7.9051e+06	8.21697e+06	5.68718e+06	8.31587e+06	1.05421e+07	7.17698e+06	7.69957e+06	7.96984e+06	7.85067e+06	1.16166e+07	7.36244e+06	4.51093e+06	1.0594e+07	9.59147e+06	7.53878e+06	Arhgap31	Rho GTPase-activating protein 31	S	685	PESSPAPFPFPEAPGSLPSSSAPREVWTRDA	Arhgap31_S685
ps2240	5.89075e+06	5.23622e+06	1.23087e+07	5.39401e+06	3.49874e+06	4.75007e+06	3.42482e+06	3.69814e+06	7.05981e+06	5.92025e+06	5.93753e+06	4.32954e+06	4.49579e+06	3.14024e+06	4.62268e+06	3.14072e+06	7.45817e+06	Arhgap31	Rho GTPase-activating protein 31	S	961	TTGNSHWTLEAPFSSSCANLETERNYEPLQP	Arhgap31_S961
ps2246	4.44529e+07	4.88014e+07	7.04865e+07	8.23227e+07	9.59063e+07	1.30397e+08	7.60414e+07	8.09447e+07	8.01143e+07	4.60395e+07	5.73213e+07	1.4219e+08	1.0549e+08	1.34467e+08	1.03774e+08	1.43282e+08	1.01801e+08	Dpy19l1	Probable C-mannosyltransferase DPY19L1	S	22	SKHRDAAPRPPRSARSSPPPLSGASEVDAGE	Dpy19l1_S22
ps2247	4.44529e+07	6.17503e+07	9.26785e+07	1.02168e+08	9.59063e+07	1.74048e+08	1.16152e+08	9.78651e+07	1.14256e+08	6.36484e+07	8.08067e+07	1.91932e+08	2.57243e+08	9.00214e+07	1.4198e+08	2.18486e+08	1.67673e+08	Dpy19l1	Probable C-mannosyltransferase DPY19L1	S	23	KHRDAAPRPPRSARSSPPPLSGASEVDAGEL	Dpy19l1_S23
ps2249	8.46303e+06	1.29489e+07	1.01922e+07	9.18059e+06	1.11521e+07	7.33722e+06	2.55034e+06	1.81986e+07	4.36715e+06	9.79709e+06	9.13217e+06	1.7577e+07	1.07342e+07	1.57646e+07	3.21047e+07	4.97203e+07	2.90115e+07	Dpy19l1	Probable C-mannosyltransferase DPY19L1	S	40	PPLSGASEVDAGELGSERTPPSPGRRGAAGR	Dpy19l1_S40
ps2250	1.58811e+07	1.64335e+07	2.16699e+07	2.73084e+07	3.37373e+07	2.85389e+07	1.3879e+07	2.0429e+07	3.96734e+07	1.85422e+07	5.54145e+07	3.8908e+07	6.45144e+07	6.2244e+07	4.49923e+07	5.96873e+07	6.68191e+07	Dpy19l1	Probable C-mannosyltransferase DPY19L1	S	46	SEVDAGELGSERTPPSPGRRGAAGRKGPRAG	Dpy19l1_S46
ps2252	3.43988e+07	5.34492e+06	2.64212e+07	3.64112e+07	2.93594e+07	1.16984e+07	3.65081e+07	2.34107e+07	1.89678e+07	1.74286e+07	2.79837e+07	1.40985e+07	2.19504e+07	1.89491e+07	1.52567e+07	24644288	5.70558e+06	Slc4a4	Electrogenic sodium bicarbonate cotransporter 1;Anion exchange protein	S	65	GHKEKKEKERISENYSDKSDVENADESSSSI	Slc4a4_S65
ps2253	3.43988e+07	5.34492e+06	2.64212e+07	3.64112e+07	2.93594e+07	1.16984e+07	3.65081e+07	2.34107e+07	1.98038e+07	1.74286e+07	2.79837e+07	1.40985e+07	2.19504e+07	1.90559e+07	1.52567e+07	24644288	5.70558e+06	Slc4a4	Electrogenic sodium bicarbonate cotransporter 1;Anion exchange protein	S	68	EKKEKERISENYSDKSDVENADESSSSILKP	Slc4a4_S68
ps2255	1.21222e+07	1.15363e+07	1.11684e+07	1.08617e+07	1.37657e+07	1.12706e+07	2.3624e+07	1.35272e+07	9.83562e+06	1.02759e+07	1.0141e+07	1.07532e+07	9.14784e+06	3.15879e+06	7.11785e+06	1.85514e+07	1.05653e+07	Slc4a4	Electrogenic sodium bicarbonate cotransporter 1;Anion exchange protein	S	257	DNGSPAMTHRNLTSSSLNDISDKPEKDQLKN	Slc4a4_S257
ps2257	1.63835e+07	1.17469e+07	4.05762e+06	1.22444e+07	1.80875e+07	1.20421e+07	2.3689e+07	2.88319e+07	2.56998e+07	3.2399e+07	4.4535e+07	4.31067e+07	7.70964e+07	2.36538e+07	4.13579e+07	2.57199e+07	1.87366e+07	Prickle2	Prickle-like protein 2	S	752	RRFRPHRSRRSRRSRSDNALHLASEREVIAR	Prickle2_S752
ps2258	1.49574e+07	8.90521e+06	1.00597e+07	1.22444e+07	1.80875e+07	1.59688e+07	1.21355e+07	1.17565e+07	3.91606e+07	1.68969e+07	2.11087e+07	1.94604e+07	2.09729e+07	2.36538e+07	4.13579e+07	2.22811e+07	2.13229e+07	Prickle2	Prickle-like protein 2	S	750	DNRRFRPHRSRRSRRSRSDNALHLASEREVI	Prickle2_S750
ps2259	2.95591e+06	4.66996e+06	1.57937e+06	1.86455e+06	3.00655e+06	3.21693e+06	6.11755e+06	3.8576e+06	3.52144e+06	3.41493e+06	4.07935e+06	5.29745e+06	2.04407e+06	3.6218e+06	4.16934e+06	4.08149e+06	3.56204e+06	Rad50	DNA repair protein RAD50	S	237	EIRDQITSKEAQLASSQEIVRSYEDELEPLK	Rad50_S237
ps2261	7.81972e+06	7.40171e+06	8.3537e+06	8.08931e+06	3.46407e+06	1.03778e+07	5.76841e+06	1.09097e+07	8.19813e+06	7.9093e+06	8.16682e+06	3.67962e+06	6.50343e+06	5.93957e+06	7.43814e+06	1.6096e+07	1.52906e+07	Clcn2	Chloride channel protein 2;Chloride channel protein	S	669	RQHMQKLRKAQLSPPSDQESPPSSETSIRFQ	Clcn2_S669
ps2268	6.76419e+06	8.11006e+06	7.81387e+06	6.36772e+06	9.66877e+06	6.34881e+06	1.7426e+07	1.26208e+07	6.34334e+06	7.92891e+06	8.46814e+06	7.60578e+06	9.7896e+06	9.8086e+06	9.81162e+06	1.30355e+07	1.36969e+07	Zbtb4		S	76	TYTAKPVGGLSGSGGSPTGTGRGSSQLQAPP	Zbtb4_S76
ps2270	1.18673e+07	1.66632e+07	1.63412e+07	1.53788e+07	1.52512e+07	1.37643e+07	1.45322e+07	2.85647e+07	1.63848e+07	1.72307e+07	2.91964e+07	1.19754e+07	1.74888e+07	1.86477e+07	1.66538e+07	1.71718e+07	1.84561e+07	Dhrs13	Dehydrogenase/reductase SDR family member 13	S	341	PEPEDPRAPSSQSAPSPEKTTVSGPSHSYQG	Dhrs13_S341
ps2272	1.72582e+07	2.11738e+07	1.30092e+06	1.53769e+07	1.10768e+07	1.54048e+07	1.60038e+07	1.52017e+07	1.57622e+07	12742363	1.31317e+07	8.63858e+06	9.34539e+06	1.62356e+07	3.99878e+07	2.81726e+07	8.48864e+06	Pus10	Putative tRNA pseudouridine synthase Pus10	S	82	PLKKIRLHEDGIDNLSEDGKEGVSVTEDESM	Pus10_S82
ps2273	9.66959e+07	6.92151e+07	149530996	1.51345e+08	2.33741e+07	1.10246e+08	1.50213e+08	1.21619e+08	1.14301e+08	1.82718e+08	1.21407e+08	8.53207e+07	1.56409e+08	6.02616e+07	5.46743e+07	1.49004e+08	1.2096e+08	Supt3		S	278	HNSAEGSSCLKSSPDSPENTPPPTPTAPSSG	Supt3_S278
ps2274	3.7115e+07	3.61725e+07	3.67721e+07	3.49325e+07	2.5378e+07	2.58421e+07	4.81775e+07	8.56864e+07	4.54036e+07	4.05449e+07	3.35274e+07	3.15732e+07	1.93062e+07	3.38312e+07	3.42653e+07	2.24633e+07	3.86774e+07	Supt3		S	325	TGQDTAKTKQRKRKKSTAACGVEAHSDAIQP	Supt3_S325
ps2275	4.1381e+07	3.44896e+07	4.18722e+07	3.79855e+07	3.88569e+07	4.111e+07	4.68039e+07	4.2278e+07	4.48808e+07	4.91415e+07	4.66965e+07	2.67256e+07	4.39482e+07	6.41019e+07	4.15032e+07	4.01994e+07	3.92915e+07	Snap23	Synaptosomal-associated protein 23;Synaptosomal-associated protein	S	20	SPEEVQLRAHQVTDESLESTRRILGLAIESQ	Snap23_S20
ps2277	6.75393e+07	1.24116e+08	8.94249e+07	8.89166e+07	1.00204e+08	1.05571e+08	1.70588e+08	1.61584e+08	1.07387e+08	101553648	1.40931e+08	1.64192e+08	1.07037e+08	1.49734e+08	1.14965e+08	1.38058e+08	1.80775e+08	Snap23	Synaptosomal-associated protein 23;Synaptosomal-associated protein	S	110	SGKNYKATWGDGGDNSPSNVVSKQPSRITNG	Snap23_S110
ps2278	6.23986e+07	3.20527e+07	1.00845e+07	6.87445e+07	4.77416e+07	4.03767e+07	4.21384e+07	12761333	8.22065e+06	2.73791e+07	2.53472e+07	3.59712e+07	3.08273e+07	2.62845e+07	3.6213e+07	6.1248e+07	3.0401e+07	Zmym3	Zinc finger MYM-type protein 3	S	172	HIEEEIPPLATRRRGSPGQEEEHTQGQPQSP	Zmym3_S172
ps2279	5.7842e+07	6.49079e+07	5.8356e+07	7.23966e+07	5.42221e+07	5.82008e+07	5.36242e+07	6.35096e+07	5.50434e+07	5.62631e+07	5.05617e+07	2.68269e+07	2.93813e+07	5.13471e+07	4.83157e+07	3.25651e+07	3.94107e+07	Zmym3	Zinc finger MYM-type protein 3	S	186	GSPGQEEEHTQGQPQSPNAPPSPSVGETLGD	Zmym3_S186
ps2280	4.06426e+07	8.08472e+07	2.72597e+07	7.23966e+07	5.42221e+07	5.82008e+07	2.10286e+07	2.24936e+07	2.0795e+07	3.42462e+07	3.02697e+07	3.66196e+07	2.93813e+07	5.52149e+07	3.56994e+07	1.46853e+07	3.94107e+07	Zmym3	Zinc finger MYM-type protein 3	S	192	EEHTQGQPQSPNAPPSPSVGETLGDGINSSQ	Zmym3_S192
ps2284	3.65487e+07	3.0321e+07	4.07578e+07	4.44415e+07	3.75862e+07	3.20127e+07	5.24033e+07	4.56233e+07	3.2701e+07	3.27172e+07	4.73251e+07	3.31366e+07	4.51531e+07	4.07364e+07	6.23645e+08	4.94378e+07	4.68892e+07	Zfp318;Znf318	Zinc finger protein 318	S	2206	PSGSPSRDQVVGGNVSPREMPEQEAAVDVIP	Zfp318_S2206;Znf318_S2206
ps2286	7.09787e+06	9.60726e+06	7.6232e+06	7.23171e+06	6.77673e+06	5.52857e+06	7.33136e+06	4.66892e+06	5.20784e+06	7.59759e+06	6.51219e+06	5.81393e+06	6.08078e+06	6.31486e+06	6.2636e+06	7.48043e+06	5.68407e+06	Zfp318;Znf318	Zinc finger protein 318	S	732	PHPASPVDPYLRTKNSPPFLKSDHPVCHVSG	Zfp318_S732;Znf318_S732
ps2287	2.76503e+08	4.19394e+08	2.50589e+08	1.78611e+08	2.15854e+08	1.76349e+08	2.31266e+08	2.37944e+08	2.11048e+08	2.26804e+08	2.41049e+08	2.96304e+08	1.64225e+08	172260896	256819098	1.80804e+08	2.37662e+08	Zfp318		S	99	RGRRASPSPTRGRRASPSPPRGRRGSPSPPR	Zfp318_S99
ps2288	2.76503e+08	4.19394e+08	2.47934e+08	1.78611e+08	2.15854e+08	1.76349e+08	2.24699e+08	226422560	2.11048e+08	2.26804e+08	2.41049e+08	2.96304e+08	1.64225e+08	172260896	256819098	1.80804e+08	2.37662e+08	Zfp318		S	101	RRASPSPTRGRRASPSPPRGRRGSPSPPRAR	Zfp318_S101
ps2289	131544537	175355948	1.18438e+08	1.72137e+08	5.01152e+07	1.33563e+08	1.14319e+08	1.04042e+08	1.32255e+08	9.85386e+07	1.4574e+08	6.24029e+06	1.28239e+08	1.0744e+08	6.10588e+07	960190	1.39215e+08	Zfp318		S	79	RGRWASPSPPRGRRGSPSPPRGRRASPSPTR	Zfp318_S79
ps2290	131544537	175355948	1.18438e+08	1.72137e+08	5.14947e+07	1.33563e+08	1.14319e+08	1.04042e+08	1.32255e+08	9.85386e+07	1.4574e+08	6.24029e+06	1.28239e+08	1.0744e+08	5.26489e+07	960190	1.39215e+08	Zfp318		S	81	RWASPSPPRGRRGSPSPPRGRRASPSPTRGR	Zfp318_S81
ps2295	2.37449e+07	1.52953e+07	2.58649e+07	2.10432e+07	2.15846e+07	1.82436e+07	2.26917e+07	2.2149e+07	2.44605e+07	2.00821e+07	2.18937e+07	2.32687e+07	2.62673e+07	3.64353e+07	2.16433e+07	1.81663e+07	1.9443e+07	Zfp318;Znf318	Zinc finger protein 318	S	1059	SSNKESKMNEKSCIKSPSSTESLQPTVKQSD	Zfp318_S1059;Znf318_S1059
ps2296	2.34641e+07	2.48677e+07	2.3069e+07	2.40187e+07	2.7013e+07	2.1896e+07	2.99543e+07	2.6975e+07	2.35993e+07	2.35661e+07	2.27183e+07	2.98219e+07	2.02869e+07	2.08635e+07	2.47201e+07	1.39631e+07	3.16109e+07	Zfp318;Znf318	Zinc finger protein 318	S	1988	MHANFHNSQTEQTRRSPTALSEKMSEEISVS	Zfp318_S1988;Znf318_S1988
ps2297	1.54654e+07	1.53767e+07	1.53005e+07	1.49018e+07	1.39947e+07	1.16024e+07	2.02932e+07	2.09337e+07	1.55424e+07	1.50807e+07	1.56722e+07	1.40491e+07	1.44513e+07	1.53849e+07	1.34285e+07	1.54589e+07	1.88384e+07	Zfp318		S	69	ARRHRSPSGHRGRWASPSPPRGRRGSPSPPR	Zfp318_S69
ps2298	1.5103e+07	1.54696e+07	1.51027e+07	1.49671e+07	1.39947e+07	1.16024e+07	2.02932e+07	2.09337e+07	1.60257e+07	1.54753e+07	1.50818e+07	1.40491e+07	1.44513e+07	1.53849e+07	1.34285e+07	1.54589e+07	1.88384e+07	Zfp318		S	71	RHRSPSGHRGRWASPSPPRGRRGSPSPPRGR	Zfp318_S71
ps2301	1.70679e+07	1.24159e+07	1.95486e+07	1.46579e+07	2.12545e+07	1.02183e+07	1.72768e+07	2.05221e+07	2.56676e+07	2.0519e+07	2.70898e+07	1.68525e+07	1.42341e+07	2.01715e+07	1.61268e+07	2.0178e+07	2.19094e+07	Kdm4b	Lysine-specific demethylase 4B	S	418	RRRSQPKKSKPEESRSPGEATAGVSTLDEAR	Kdm4b_S418
ps2302	1.45904e+07	1.79525e+07	1.46857e+07	9.10333e+06	6.69668e+06	1.55381e+07	1.56136e+07	1.09303e+07	1.60506e+07	1.80247e+07	2.17853e+07	1.03886e+07	8.67487e+06	1.79492e+07	1.74801e+07	7.51213e+06	1.17312e+07	5031439G07Rik	Uncharacterized protein KIAA0930 homolog	S	304	STPPTPERNNRPAFFSPSLKRKVPRNRIAEM	5031439G07Rik_S304
ps2304	1.06206e+07	1.16012e+07	2.61544e+07	1.77404e+07	1.4738e+07	1.02206e+07	1.82832e+07	1.99319e+07	1.60354e+07	1.99135e+07	2.49831e+07	24712469	2.4264e+07	2.03208e+07	4.12374e+07	1.35988e+07	1.32616e+07	5031439G07Rik	Uncharacterized protein KIAA0930 homolog	S	324	RKVPRNRIAEMKKSHSANDSEEFFREDDSGA	5031439G07Rik_S324
ps2307	1.43228e+07	6.08154e+06	1.09195e+07	1.18442e+07	1.19972e+07	1.21571e+07	1.76025e+07	1.45373e+07	1.17049e+07	9.79436e+06	1.32881e+07	1.32727e+07	1.61576e+07	1.32105e+07	1.39009e+07	2.23076e+07	1.47112e+07	5031439G07Rik	Uncharacterized protein KIAA0930 homolog	S	268	GHAEMAVSRVSTGDTSPCGTEDSSPASPMHE	5031439G07Rik_S268
ps2308	5.42846e+07	6.24554e+07	5.44593e+07	5.31472e+07	3.92879e+07	2.58849e+07	3.10887e+07	3.8539e+07	7.10162e+07	5.91162e+07	5.94518e+07	6.76805e+07	4.9182e+07	6.25614e+07	6.13907e+07	6.90886e+07	6.46186e+07	5031439G07Rik	Uncharacterized protein KIAA0930 homolog	S	289	DSSPASPMHERVTSFSTPPTPERNNRPAFFS	5031439G07Rik_S289
ps2309	1.42179e+07	2.67914e+07	3.52459e+07	1.74989e+07	2.97538e+07	2.59532e+07	2.24022e+07	2.29586e+07	3.45948e+07	2.91337e+07	4.08196e+07	2.81329e+07	3.56744e+07	3.89366e+07	1.3809e+07	2.88731e+07	3.91883e+07	Unc119	Protein unc-119 homolog A	S	37	NRSAEPTREPGAEAESGSESEPEPGPGPRLG	Unc119_S37
ps2310	1.42179e+07	1.03318e+07	1.25599e+07	2.6531e+07	1.25941e+07	1.22087e+07	4.5756e+07	3.83886e+07	1.1763e+07	9.21945e+06	1.27482e+07	1.20196e+07	1.3575e+07	1.99302e+07	16445371	1.82834e+07	1.94844e+07	Unc119	Protein unc-119 homolog A	S	39	SAEPTREPGAEAESGSESEPEPGPGPRLGPL	Unc119_S39
ps2311	1.10575e+07	1.1384e+07	1.31867e+07	1.04944e+07	9.25473e+06	1.19241e+07	1.87987e+07	2.4737e+07	23647150	1.75517e+07	1.99282e+07	9.50993e+06	1.2494e+07	1.23359e+07	1.39424e+07	1.41204e+07	1.17588e+07	Unc119	Protein unc-119 homolog A	S	41	EPTREPGAEAESGSESEPEPGPGPRLGPLQG	Unc119_S41
ps2312	1.40191e+07	1.67468e+07	1.44927e+07	1.40444e+07	1.94213e+07	1.3654e+07	8.52673e+06	1.46069e+07	1.17409e+07	1.39624e+07	1.2799e+07	1.35765e+07	1.27855e+07	8.87607e+06	1.36853e+07	1.59588e+07	1.1269e+07	Arhgap23	Rho GTPase-activating protein 23	S	1221	GQLPGPAAEEAPGRLSPPTAPDERPAADTRS	Arhgap23_S1221
ps2313	1.24797e+07	1.27561e+07	1.27609e+07	1.09792e+07	1.92474e+07	1.4796e+07	1.70031e+07	1.53147e+07	1.29803e+07	1.22058e+07	1.18703e+07	1.28931e+07	9.40134e+06	1.18017e+07	1.35088e+07	1.19113e+07	8.33676e+06	Arhgap23	Rho GTPase-activating protein 23	S	351	DALSQLGQEGWHRARSDDYLSRATRSAEALG	Arhgap23_S351
ps2314	1.36585e+07	1.40796e+07	1.52987e+07	1.12637e+07	1.36251e+07	1.79317e+07	1.76228e+07	1.31408e+07	1.05292e+07	1.27e+07	1.11822e+07	9.98395e+06	1.08231e+07	8.78839e+06	1.30185e+07	1.13923e+07	8.47702e+06	Arhgap23	Rho GTPase-activating protein 23	S	1453	KDSGLSSLESTKARASSAASLPSGDLGALQG	Arhgap23_S1453
ps2315	1.36585e+07	1.40796e+07	1.52987e+07	1.12637e+07	1.41506e+07	1.79317e+07	1.3412e+07	1.08944e+07	1.05292e+07	1.1881e+07	7.49533e+06	9.98395e+06	5.5967e+06	8.78839e+06	1.1878e+07	1.01411e+07	8.47702e+06	Arhgap23	Rho GTPase-activating protein 23	S	1454	DSGLSSLESTKARASSAASLPSGDLGALQGL	Arhgap23_S1454
ps2316	1.36585e+07	1.26661e+07	1.52987e+07	1.12637e+07	1.41506e+07	1.79317e+07	1.3412e+07	1.08944e+07	1.05292e+07	1.1881e+07	7.49533e+06	1.05736e+07	5.5967e+06	8.78839e+06	1.15521e+07	1.01411e+07	8.47702e+06	Arhgap23	Rho GTPase-activating protein 23	S	1457	LSSLESTKARASSAASLPSGDLGALQGLPQR	Arhgap23_S1457
ps2320	1.15176e+07	1.00375e+07	1.03969e+07	1.28916e+07	6.61779e+06	8.30317e+06	6.75809e+06	9.5437e+06	1.04532e+07	9.76488e+06	1.30495e+07	8.08664e+06	8.09304e+06	8.37927e+06	8.84101e+06	8.45538e+06	6.22546e+06	Arhgap23	Rho GTPase-activating protein 23	S	1189	KRREARGLGSSTDDDSEQEAHKAAVGTQEPP	Arhgap23_S1189
ps2325	3.29847e+07	3.29769e+07	2.93582e+06	4.53744e+07	3.43268e+07	5.81174e+07	2.0807e+07	4.11733e+07	2.35115e+07	2.3953e+07	2.09936e+07	3.80111e+07	3.84503e+07	9.75353e+06	3.0101e+07	2.73664e+07	5.54781e+07	Arhgap23	Rho GTPase-activating protein 23	S	594	SPSSPTFTFALSRHYSQDCSSIKAGRRSSYL	Arhgap23_S594
ps2326	1.55293e+07	1.21733e+07	1.22967e+07	1.46908e+07	1.80154e+07	1.71429e+07	1.53629e+07	1.71716e+07	1.06583e+07	1.21059e+07	4.33876e+06	2.3462e+07	1.4217e+07	2.46146e+07	5.23534e+06	1.20419e+07	1.26266e+07	Arhgap23	Rho GTPase-activating protein 23	S	673	SWGTSEDADAPSKRHSTSDLSDATFSDIRRE	Arhgap23_S673
ps2329	2.18845e+07	1.61664e+07	1.47424e+07	2.23162e+07	2.53298e+07	2.57134e+07	4.10499e+07	2.86336e+07	1.63848e+07	2.30854e+07	3.53073e+07	2.69798e+07	2.43059e+07	2.62276e+07	3.79217e+07	1.84583e+07	2.55725e+07	Arhgap23	Rho GTPase-activating protein 23	S	639	LNTFRDEGRVLRRLPSRVPSLRVLRSFFTDG	Arhgap23_S639
ps2330	2.18845e+07	1.61664e+07	1.47424e+07	2.26776e+07	2.51293e+07	2.40085e+07	4.10499e+07	2.93493e+07	1.63848e+07	2.20407e+07	3.53073e+07	2.60927e+07	2.43059e+07	2.44925e+07	3.79217e+07	1.84583e+07	2.3634e+07	Arhgap23	Rho GTPase-activating protein 23	S	643	RDEGRVLRRLPSRVPSLRVLRSFFTDGSLDS	Arhgap23_S643
ps2331	1.32283e+07	1.42282e+07	1.454e+07	20760462	1.78885e+07	1.79809e+07	1.3224e+07	1.17985e+07	1.99984e+07	2.094e+07	1.93712e+07	2.02431e+07	1.98452e+07	1.35307e+07	3.15188e+07	3.48504e+07	2.15737e+07	Arhgap23	Rho GTPase-activating protein 23	S	1388	GTADDMLAVRLRRPLSPETRRRRSSWRRHTV	Arhgap23_S1388
ps2332	2.84196e+07	2.55408e+07	2.45147e+07	2.27181e+07	3.97735e+07	3.50579e+07	9.64432e+06	2.56151e+07	2.59987e+07	2.15795e+07	1.82855e+07	2.1794e+07	2.49863e+07	22586509	1.24882e+07	1.47423e+07	2.02903e+07	Arhgap23	Rho GTPase-activating protein 23	S	361	WHRARSDDYLSRATRSAEALGPGALVSPRLE	Arhgap23_S361
ps2333	2.84196e+07	2.55408e+07	2.45147e+07	2.27181e+07	2.91813e+07	2.63087e+07	2.12405e+06	1.94264e+07	2.59987e+07	2.15795e+07	1.82855e+07	1.54244e+06	1.62991e+07	1.56704e+07	1.41676e+07	1.64731e+07	1.37987e+07	Arhgap23	Rho GTPase-activating protein 23	S	372	RATRSAEALGPGALVSPRLERCGWASQRPSA	Arhgap23_S372
ps2334	3.74599e+07	4.06352e+07	5.82069e+07	3.71762e+07	2.83871e+07	3.21111e+07	3.1719e+07	4.45452e+07	4.37829e+07	3.11561e+07	3.08574e+07	3.75605e+07	2.25831e+07	3.09018e+07	3.41146e+07	3.27143e+07	3.76884e+07	Arhgap23	Rho GTPase-activating protein 23	S	619	RRSSYLLAITTERSKSCDDGLNTFRDEGRVL	Arhgap23_S619
ps2337	2.94265e+07	2.07831e+07	3.95145e+07	2.75558e+07	2.32097e+07	2.69095e+07	2.95527e+07	3.57681e+07	2.46497e+07	2.26199e+07	2.86881e+07	1.84869e+07	1.84267e+07	2.07642e+07	2.52626e+07	3.07075e+07	2.4769e+07	Arhgap23	Rho GTPase-activating protein 23	S	421	LQGLDDIGYIGYRSYSPSFQRRTGLLHALSF	Arhgap23_S421
ps2339	1.67023e+07	1.41258e+07	1.44303e+07	9.70512e+06	1.16186e+07	8.83889e+06	1.38243e+07	1.0024e+07	1.56874e+07	1.49396e+07	1.57371e+07	1.2952e+07	1.11439e+07	1.1528e+07	1.62463e+07	1.42857e+07	1.74613e+07	2022-09-08	Septin-8	S	10	______MAATDLERVSNAEPEPRSLSLGGHV	Sept8_S10
ps2342	4.81667e+06	3.57851e+06	5.02695e+06	4.82795e+06	3.48284e+06	3.69317e+06	2.82647e+06	2.32488e+06	6.24611e+06	4.96556e+06	1.09037e+07	5.04189e+06	5.35145e+06	6.79421e+06	4.93385e+06	9.81374e+06	5.24826e+06	Kif3a	Kinesin-like protein KIF3A;Kinesin-like protein	S	689	TSKGKARPKMGRRKRSAKPETVIDSLLQ___	Kif3a_S689
ps2344	7.25358e+06	1.12315e+07	1.45909e+07	1.01426e+07	1.32536e+07	1.14764e+07	1.18284e+07	1.15434e+07	7.62886e+06	1.16912e+07	1.26327e+07	1.54417e+07	1.028e+07	1.00984e+07	1.19332e+07	1.31326e+07	1.1091e+07	Mllt6		S	370	DKYPKPADPTPPAPPSPTAPEPPKADLFEQK	Mllt6_S370
ps2345	1.69318e+07	1.44403e+07	1.42059e+07	1.47161e+07	1.21159e+07	7.54341e+06	1.17577e+07	1.31004e+07	1.76057e+07	1.5788e+07	1.42996e+07	1.25075e+07	1.43106e+07	1.3291e+07	1.28154e+07	1.32898e+07	1.21476e+07	Mllt6		S	233	GTGGGSGNSFLSGRRSRSASPSTQPEKHPTH	Mllt6_S233
ps2346	1.69318e+07	1.44403e+07	1.4559e+07	1.47161e+07	1.21159e+07	7.54341e+06	1.17577e+07	1.31004e+07	1.76057e+07	1.5788e+07	1.42996e+07	1.25075e+07	1.43106e+07	1.29026e+07	1.29344e+07	1.30933e+07	1.21476e+07	Mllt6		S	235	GGGSGNSFLSGRRSRSASPSTQPEKHPTHHE	Mllt6_S235
ps2347	1.69318e+07	1.44403e+07	1.42232e+07	1.47161e+07	1.21159e+07	7.54341e+06	1.17577e+07	1.31004e+07	1.76057e+07	1.5788e+07	1.42996e+07	1.25075e+07	1.43106e+07	1.34346e+07	1.25174e+07	1.27498e+07	1.21476e+07	Mllt6		S	237	GSGNSFLSGRRSRSASPSTQPEKHPTHHEKG	Mllt6_S237
ps2350	2.05973e+07	2.25142e+07	2.39304e+07	2.00361e+07	2.21792e+07	2.19498e+07	5.57473e+07	3.95744e+07	1.64856e+07	1.24007e+07	1.5819e+07	2.08683e+07	1.70873e+07	1.36568e+07	8.11456e+06	1.39206e+07	1.72313e+07	Chd3		S	765	YKKKKKELQGDGPPSSPTNDPTVKYETQPRF	Chd3_S765
ps2351	6.79268e+07	1.04302e+08	1.17306e+08	5.06873e+06	1.50413e+08	1.25579e+08	2.04795e+08	1.7923e+08	8.51227e+07	7.20099e+07	6.53906e+07	9.75604e+07	120258458	1.11411e+08	8.29601e+07	2.97478e+07	3.51609e+07	Chd3		S	125	KENKPGKPRKRKKLDSEEEFGSERDEYREKS	Chd3_S125
ps2352	6.79268e+07	1.04302e+08	1.17306e+08	5.06873e+06	1.50413e+08	1.25579e+08	2.04795e+08	1.7923e+08	8.51227e+07	7.39242e+07	6.25962e+07	9.75604e+07	120258458	1.11411e+08	8.29601e+07	2.97478e+07	3.51609e+07	Chd3		S	131	KPRKRKKLDSEEEFGSERDEYREKSESGGSE	Chd3_S131
ps2353	7.51426e+06	1.3875e+07	7.27865e+06	8.1752e+06	8.78417e+06	4.70548e+06	1.30933e+07	9.89112e+06	6.23326e+06	5.11204e+06	6.08053e+06	5.93543e+06	4.84111e+06	4.76221e+06	5.79691e+06	4.42525e+06	6.67595e+06	Chd3		S	649	QRKNDMDEPPPLDYGSGEDDGKSDKRKVKDP	Chd3_S649
ps2355	8.30616e+06	9.28683e+06	1.63542e+07	1.21036e+07	8.76169e+06	8.91037e+06	1.24992e+07	1.01828e+07	6.71447e+06	8.03589e+06	6.53601e+06	5.38671e+06	4.69713e+06	6.4554e+06	5.08302e+06	6.45195e+06	4.11846e+06	Chd3		S	1653	NSKVGEKMEAEVDSPSPAPSLGERLEHRKIL	Chd3_S1653
ps2356	8.30616e+06	9.28189e+06	1.63542e+07	1.21036e+07	8.76169e+06	6.99063e+06	1.24992e+07	1.01828e+07	6.71447e+06	7.9051e+06	7.10806e+06	5.38671e+06	4.69713e+06	6.4554e+06	5.08302e+06	6.45195e+06	4.11846e+06	Chd3		S	1657	GEKMEAEVDSPSPAPSLGERLEHRKILLEDE	Chd3_S1657
ps2360	9.92652e+06	2.49904e+06	3.40876e+06	1.27496e+07	2.54024e+07	3.01682e+07	2.16128e+07	2.43376e+07	1.2598e+07	1.16724e+07	1.45602e+07	3.41435e+07	2.29997e+07	2.29581e+07	2.76831e+07	2.80169e+07	2.76097e+07	Bcas3	Breast carcinoma-amplified sequence 3 homolog	S	480	EEIEQELTSKQGGRCSPVPGLSSSPSGSPLH	Bcas3_S480
ps2361	1.05719e+07	2.49904e+06	3.40876e+06	1.60525e+07	2.54024e+07	3.01682e+07	1.86184e+07	2.43376e+07	1.2853e+07	1.28166e+07	1.28936e+07	3.41435e+07	2.29768e+07	2.11857e+07	2.76831e+07	2.80169e+07	2.76097e+07	Bcas3	Breast carcinoma-amplified sequence 3 homolog	S	488	SKQGGRCSPVPGLSSSPSGSPLHGKLTSQDS	Bcas3_S488
ps2365	1.71069e+07	1.63463e+07	1.59666e+07	1.92374e+07	1.77471e+07	1.44698e+07	2.72716e+07	2.35359e+07	1.1989e+07	1.1232e+07	1.27612e+07	3.47969e+07	2.79531e+07	2.89657e+07	2.73686e+07	4.08334e+07	3.19997e+07	Bcas3	Breast carcinoma-amplified sequence 3 homolog	S	570	FSIKAPCKVKSPPQISPSKSMGGEFCVAAVF	Bcas3_S570
ps2370	2.74312e+07	2.99418e+07	2.9526e+07	2.75275e+07	3.13071e+07	2.86786e+07	3.48105e+07	2.6216e+07	2.77018e+07	2.98537e+07	2.96179e+07	4.59179e+07	2.50842e+07	2.88534e+07	3.96409e+07	3.28419e+07	2.57392e+07	Macf1	Microtubule-actin cross-linking factor 1	S	5551	WLREAEEELAASGGQSPTGEQIPQFQQRQKE	Macf1_S5551
ps2371	8.80282e+07	1.19241e+08	1.09834e+08	1.04375e+08	9.13036e+07	6.05008e+07	1.04856e+08	9.82469e+07	5.15198e+07	7.08441e+07	3.98747e+07	8.37401e+07	4.79166e+07	3.28081e+07	5.83035e+07	4.74863e+07	5.31717e+07	Macf1	Microtubule-actin cross-linking factor 1	S	3082	KEPLSSEIPRPERLNSQESDEEPQISDVPHI	Macf1_S3082
ps2372	6.92555e+07	1.19241e+08	1.09834e+08	8.46709e+07	1.06538e+08	7.99524e+07	1.1831e+08	1.12869e+08	5.15198e+07	7.08441e+07	3.98747e+07	9.62345e+07	4.24084e+07	4.06705e+07	7.13211e+07	4.74863e+07	6.62799e+06	Macf1	Microtubule-actin cross-linking factor 1	S	3085	LSSEIPRPERLNSQESDEEPQISDVPHISKG	Macf1_S3085
ps2373	6.39776e+06	7.34935e+06	7.34531e+06	6.75307e+06	7.97602e+06	6.66778e+06	1.41332e+07	1.0279e+07	8.33488e+06	7.81184e+06	1.07634e+07	6.27297e+06	8.43542e+06	8.46646e+06	7.86031e+06	7.38695e+06	9.2621e+06	Macf1	Microtubule-actin cross-linking factor 1	S	3889	GSSPEALNSLLKRQGSFSEDVISHKGDLRFV	Macf1_S3889
ps2374	1.84021e+07	3.48303e+07	2.04848e+07	1.6058e+07	1.40276e+07	1.72286e+07	1.38861e+07	1.13915e+07	2.74454e+07	1.89102e+07	4.58928e+06	1.61645e+07	1.36261e+07	1.15432e+07	2.15328e+07	1.25494e+07	7.68781e+06	Macf1	Microtubule-actin cross-linking factor 1	S	7296	RAGSRAGSRASSRRGSDASDFDLLETQSACS	Macf1_S7296
ps2378	1.24613e+07	2.27376e+07	1.43782e+07	1.3316e+07	5.72948e+06	3.11476e+07	1.09876e+07	9.6254e+06	1.22091e+07	1.46619e+07	1.65396e+07	1.97426e+07	1.06593e+07	4.40057e+06	1.31612e+07	1.63287e+07	3.99906e+06	Macf1	Microtubule-actin cross-linking factor 1	S	7248	SKLKRPTPAFHSSRTSLAGDTSNSSSPASTG	Macf1_S7248
ps2383	6.1508e+06	5.57499e+06	1.57854e+07	5.05515e+06	3.26017e+06	2.79016e+06	4.84635e+06	4.36953e+06	4.66427e+06	6.51543e+06	4.70769e+06	6.4228e+06	2.52414e+06	4.18902e+06	3.53681e+06	3.14345e+06	3.35672e+06	Macf1	Microtubule-actin cross-linking factor 1	S	2077	CTEAKGERSVVGIECSPAESPERELFLKEQE	Macf1_S2077
ps2384	6.22948e+06	6.11374e+06	1.57854e+07	5.82318e+06	3.26017e+06	2.79016e+06	4.84635e+06	4.36953e+06	5.0029e+06	6.51543e+06	5.03706e+06	6.4228e+06	2.52414e+06	3.70257e+06	3.53681e+06	3.14345e+06	3.35672e+06	Macf1	Microtubule-actin cross-linking factor 1	S	2081	KGERSVVGIECSPAESPERELFLKEQEAIIE	Macf1_S2081
ps2385	2.44762e+08	2.10515e+08	2.02191e+08	2.16704e+08	1.37063e+08	1.33881e+08	1.64593e+08	1.54796e+08	1.23198e+08	1.50329e+08	1.39886e+08	1.22353e+08	9.97889e+07	8.97243e+07	123917652	9.91645e+07	7.89056e+07	Ssbp3	Single-stranded DNA-binding protein 3	S	347	NGSLGSGDIDGLPKNSPNNISGISNPPGTPR	Ssbp3_S347
ps2392	3.68682e+06	3.25481e+06	3.3569e+06	3.29798e+06	2.11188e+06	3.02032e+06	4.81757e+06	3.40562e+06	2.6452e+06	3.32108e+06	3.22994e+06	2.66198e+06	2.44219e+06	3.82229e+06	5.76451e+06	3.32903e+06	3.19387e+06	Mast2	Microtubule-associated serine/threonine-protein kinase 2	S	14	__MVTGLSPLLFRKLSNPDIFAPTGKVKLQR	Mast2_S14
ps2394	2.73437e+06	2.91232e+06	2.80566e+06	6.36383e+06	3.74367e+06	6.81976e+06	3.16616e+06	2.20439e+06	1.92539e+06	2.29837e+06	1.11679e+06	2.94553e+06	1.92953e+06	814279	4.5288e+06	2.71896e+06	1.28685e+06	Mast2	Microtubule-associated serine/threonine-protein kinase 2	S	149	HGHTGNSPLDSPRNFSPNAPAHFSFVPARRT	Mast2_S149
ps2395	2.21382e+07	2.29236e+07	2.12175e+07	1.37448e+07	1.82592e+07	1.38302e+07	2.02871e+07	1.82658e+07	1.3459e+07	1.87957e+07	9.904e+06	2.58962e+07	1.93876e+07	1.74861e+07	2.1494e+07	1.98209e+07	1.7616e+07	Mast2	Microtubule-associated serine/threonine-protein kinase 2	S	88	EASNLVRMRNQSLGQSAPSLTAGLKELSLPR	Mast2_S88
ps2398	7.38933e+06	9.90594e+06	9.69053e+06	1.0202e+07	9.13407e+06	8.91587e+06	8.38584e+06	1.2052e+07	1.02344e+07	1.02688e+07	1.87011e+07	1.26054e+07	9.68682e+06	7.4943e+06	1.04762e+07	1.00203e+07	1.03984e+07	Mast2	Microtubule-associated serine/threonine-protein kinase 2	S	32	DIFAPTGKVKLQRQLSQDDCKLRRGSLASSL	Mast2_S32
ps2408	6.59874e+06	8.96225e+06	6.73766e+06	6.84406e+06	5.3166e+06	5.64762e+06	5.99784e+06	7.64015e+06	6.54142e+06	5.92875e+06	6.32419e+06	6.93712e+06	6.42667e+06	6.03509e+06	5.66482e+06	5.42364e+06	6.19057e+06	Tlk2	Serine/threonine-protein kinase tousled-like 2	S	44	PLNSESSNQSLCSVGSLSDKEVETPEKKQND	Tlk2_S44
ps2409	4.7927e+06	8.96225e+06	7.64081e+06	6.84406e+06	7.64775e+06	5.64762e+06	5.99784e+06	9.54676e+06	7.98646e+06	1.05751e+07	8.0433e+06	1.18454e+07	1.15766e+07	3.41638e+06	9.02111e+06	1.06523e+07	5.49106e+06	Tlk2	Serine/threonine-protein kinase tousled-like 2	S	46	NSESSNQSLCSVGSLSDKEVETPEKKQNDQR	Tlk2_S46
ps2410	5.2428e+06	1.11966e+07	5.2627e+06	4.88661e+06	4.74999e+06	3.1827e+06	3.50157e+06	1.5265e+06	4.26583e+06	6.18582e+06	8.07466e+06	4.00251e+06	4.91055e+06	3.68831e+06	4.10613e+06	3.96798e+06	3.8418e+06	Tlk2	Serine/threonine-protein kinase tousled-like 2	S	99	ISDYFEFAGGSGPGTSPGRSVPPVARSSPQH	Tlk2_S99
ps2411	3.04146e+07	2.93485e+07	2.98336e+07	3.46779e+07	3.19223e+07	3.12663e+07	3.20929e+07	3.4835e+07	2.79658e+07	2.81081e+07	2.39233e+07	3.29061e+07	2.64425e+07	2.29821e+07	3.16681e+07	3.67586e+07	2.94823e+07	Tlk2	Serine/threonine-protein kinase tousled-like 2	S	110	GPGTSPGRSVPPVARSSPQHSLSNPLPRRAE	Tlk2_S110
ps2412	1.87787e+07	1.9074e+07	1.79879e+07	3.46779e+07	6.03209e+06	1.35066e+07	2.67446e+06	3.4835e+07	2.79658e+07	2.81081e+07	2.39233e+07	3.58949e+07	2.88367e+07	2.66941e+07	2.20989e+06	3.89581e+07	2.36898e+07	Tlk2	Serine/threonine-protein kinase tousled-like 2	S	111	PGTSPGRSVPPVARSSPQHSLSNPLPRRAEQ	Tlk2_S111
ps2414	4.19082e+06	4.1709e+06	7.43379e+06	4.26202e+06	6.03209e+06	3.65687e+06	2.67446e+06	3.44845e+06	3.65941e+06	3.87257e+06	3.53573e+06	2.98869e+06	2.39357e+06	3.71186e+06	2.20989e+06	2.19947e+06	3.06852e+06	Tlk2	Serine/threonine-protein kinase tousled-like 2	S	117	RSVPPVARSSPQHSLSNPLPRRAEQPLYGLD	Tlk2_S117
ps2415	1.6345e+07	1.84592e+07	1.60786e+07	1.85749e+07	1.57817e+07	1.59365e+07	1.58965e+07	1.01988e+07	2.07981e+07	1.29426e+07	1.70701e+07	2.15884e+07	1.7056e+07	2.06642e+07	1.67838e+07	1.54492e+07	2.01028e+07	Lig3	DNA ligase 3;DNA ligase	S	852	SKDKADFAVVAGDEASPTTGGSSGENEGTAG	Lig3_S852
ps2419	6.78541e+07	6.12061e+07	4.74861e+07	2.29443e+07	3.11979e+07	1.89413e+07	3.65204e+07	2.72483e+07	5.78787e+07	5.05435e+07	5.93691e+07	3.36375e+07	32094701	4.10792e+07	2.73676e+07	5.2727e+07	4.6326e+07	Lig3	DNA ligase 3;DNA ligase	S	211	KAAVQAKLTTTGQVTSPVKGASFITSTNPRK	Lig3_S211
ps2421	4.56213e+07	4.75483e+07	4.11148e+07	4.41659e+07	4.09748e+07	4.74905e+07	6.1224e+07	6.98907e+07	4.29146e+07	3.45826e+07	4.1213e+07	3.76064e+07	4.67648e+07	4.33406e+07	3.81722e+07	4.77102e+07	3.97668e+07	Lig3	DNA ligase 3;DNA ligase	S	244	GFSAAKPNNSEQAPSSPAPGTSLSASKCDPK	Lig3_S244
ps2425	1.75789e+08	2.24468e+08	2.06383e+08	1.90678e+08	1.84331e+08	1.5573e+08	2.28766e+08	2.99429e+08	1.56066e+08	1.61528e+08	1.69891e+08	299648544	245741252	2.42451e+08	2.21064e+08	2.12078e+08	2.03892e+08	Mtmr3	Myotubularin-related protein 3	S	633	TTTCENMVPLASRRSSDPSLNEKWQEHGRSL	Mtmr3_S633
ps2427	6.45576e+06	6.1618e+06	6.4104e+06	6.24913e+06	3.20663e+06	6.39547e+06	6.90083e+06	6.80139e+06	6.91149e+06	6.37024e+06	6.79817e+06	6.40495e+06	9.87605e+06	6.52641e+06	6.63694e+06	7.36271e+06	8.63762e+06	Stxbp4	Syntaxin-binding protein 4	S	12	____MSDGTASARSSSPLDRDPAFRVITVTK	Stxbp4_S12
ps2430	3.03366e+07	1.86788e+07	2.80869e+07	1.79088e+07	3.56787e+07	3.61928e+07	4.98574e+07	3.88322e+07	1.60628e+07	1.63236e+07	3.85914e+07	3.46566e+07	3.36307e+07	3.82113e+07	2.57217e+07	4.22015e+07	4.0758e+07	Elac2	Zinc phosphodiesterase ELAC protein 2	S	797	ELRLVRAALLTQQADSPEDREPQQKRAHTDE	Elac2_S797
ps2431	6.95485e+08	6.41229e+08	3.02824e+08	2.70701e+08	160192549	100301565	1.67498e+08	1.13816e+08	1069752750	8.26541e+07	447310146	9.79417e+07	3.11634e+08	2.70579e+08	1.07711e+08	2.32002e+08	2.24341e+08	Elac2	Zinc phosphodiesterase ELAC protein 2	S	815	DREPQQKRAHTDEPHSPQSKKESVANTLGAR	Elac2_S815
ps2432	4.90169e+07	6.19512e+07	4.08969e+07	5.25642e+07	1.4105e+08	1.08056e+08	7.2199e+07	9.16727e+07	5.25468e+07	2.87646e+07	8.36714e+07	1.44191e+08	6.73205e+07	7.22626e+07	2.09311e+07	5.98677e+07	6.3902e+07	Elac2	Zinc phosphodiesterase ELAC protein 2	S	191	PIHSERRCGKQQPSQSPRTSPNRLSPKQSSD	Elac2_S191
ps2438	1.42006e+07	2.20585e+07	2.46746e+07	2.24228e+07	1.87448e+07	2.10989e+07	1.32831e+07	1.90828e+07	2.74224e+07	2.69229e+07	6.1924e+07	2.69621e+07	1.88998e+07	2.52515e+07	2.18448e+07	2.20284e+07	2.45924e+07	Tex2	Testis-expressed sequence 2 protein	S	221	PPRHRHLMKTLVKSLSTDTSRQESDTVSYKP	Tex2_S221
ps2439	1.53055e+07	8659214	9.92804e+06	7.66549e+06	5.98787e+06	1.5754e+06	6.3118e+06	5.63673e+06	1.04358e+07	4.49439e+06	1.84698e+07	1.07916e+07	1.19373e+07	2.53971e+07	9.06527e+06	3.72818e+07	1.96007e+07	Tex2	Testis-expressed sequence 2 protein	S	195	ALSSAKPFMSLVKSLSTEVEPKESPHPPRHR	Tex2_S195
ps2444	1.02324e+07	1.71212e+07	2.02128e+07	2.44249e+07	2.25311e+07	2.9704e+07	8.5194e+06	3.91751e+07	2.93468e+07	1.84043e+07	2.65056e+07	3.29242e+07	3.2915e+07	48945165	2.36026e+07	2.18117e+07	2.64608e+07	Tex2	Testis-expressed sequence 2 protein	S	265	TQPRNTGGDSKTAPSSPLTSPSDTRSFFKVP	Tex2_S265
ps2445	1.02324e+07	6.08279e+06	1.25452e+07	2.44249e+07	1.36343e+07	2.9704e+07	8.5194e+06	3.91751e+07	1.76163e+07	1.03817e+07	2.22544e+07	3.5966e+06	3.2915e+07	1.28982e+07	1.60721e+07	1.89888e+07	2.48635e+07	Tex2	Testis-expressed sequence 2 protein	S	269	NTGGDSKTAPSSPLTSPSDTRSFFKVPEMEA	Tex2_S269
ps2446	1.75881e+07	3.33101e+07	1.35821e+07	1.6325e+07	2.18812e+07	2.24936e+07	2.24304e+07	2.15384e+07	2.37341e+07	1.75739e+07	2.08875e+07	2.56363e+07	2.15605e+07	2.00512e+07	2.21037e+07	2.36316e+07	2.27699e+07	Tex2	Testis-expressed sequence 2 protein	S	161	SPSVSSLSEQKTSSSSPLSSPSKSPVLSSSA	Tex2_S161
ps2447	1.75881e+07	3.33101e+07	1.35821e+07	1.6325e+07	2.15098e+07	2.24936e+07	2.16093e+07	2.1751e+07	2.37341e+07	1.75739e+07	2.18369e+07	2.56363e+07	2.15605e+07	2.00512e+07	2.19631e+07	2.36316e+07	2.27699e+07	Tex2	Testis-expressed sequence 2 protein	S	165	SSLSEQKTSSSSPLSSPSKSPVLSSSASSSA	Tex2_S165
ps2451	1.49845e+07	1.49559e+07	1.16746e+07	1.46936e+07	1.37583e+07	1.31635e+07	1.19369e+07	1.67028e+07	1.99877e+07	1.55711e+07	2.05177e+07	2.01005e+07	3.1838e+07	2.60007e+07	1.90924e+07	2.99195e+07	26547991	Nasp	Nuclear autoantigenic sperm protein	S	483	EEDRENDKAEETPNESVLEKKSLQENEEEEI	Nasp_S483
ps2453	3.79971e+06	3.88359e+06	2.99913e+06	3.764e+06	3.81951e+06	2.74825e+06	3.82949e+06	2.64641e+06	5.79138e+06	4.02322e+06	4.15588e+06	2.76961e+06	5.55779e+06	4.04705e+06	6.7954e+06	3.73123e+06	4.207e+06	Nasp	Nuclear autoantigenic sperm protein	S	617	KRMAVLHEQMKEAEGSFTEYEKEIEELKELL	Nasp_S617
ps2454	7.68933e+06	7.37897e+06	6.17293e+06	1.10108e+07	5.40535e+06	7.65325e+06	1.15599e+07	7.94481e+06	7.75164e+06	7.67699e+06	6.15411e+06	7.87217e+06	7.20037e+06	6.70444e+06	7.14154e+06	1.30395e+07	6.77325e+06	Nasp	Nuclear autoantigenic sperm protein	S	188	QESEVEKGGREDMDISEPEEKLQETVEPTSK	Nasp_S188
ps2455	9.05679e+07	3.15316e+08	7.26238e+07	4.92809e+07	5.61762e+07	5.26905e+07	5.61339e+07	3.4977e+07	7.30641e+07	7.1492e+07	1.09786e+08	6.25078e+07	2.65051e+07	4.43264e+07	3.46175e+07	2.19313e+07	2.87114e+07	Nasp	Nuclear autoantigenic sperm protein	S	466	PERDEQMKEGEETEGSEEEDRENDKAEETPN	Nasp_S466
ps2461	1.2888e+07	1.1111e+07	1.10712e+07	1.04802e+07	8.86528e+06	8.92778e+06	1.33855e+07	9.61853e+06	1.12271e+07	8.82473e+06	1.64755e+07	1.24867e+07	1.3631e+07	7.20838e+06	1.02022e+07	8.93347e+06	1.03628e+07	Nasp	Nuclear autoantigenic sperm protein	S	127	GVHVEEEEGEKTEDESLVENNDNVDEEAREE	Nasp_S127
ps2466	9.04468e+06	1.37576e+07	1.28546e+07	9.74527e+06	4.05942e+06	4.36667e+06	7.81726e+06	5.06361e+06	9.37005e+06	1.05883e+07	9.99757e+06	2.1013e+07	7.93563e+06	7.73519e+06	1.04367e+07	3.83643e+06	7.94507e+06	Nfia	Nuclear factor 1;Nuclear factor 1 A-type	S	287	TSSTKRLKSVEDEMDSPGEEPFYTGQGRSPG	Nfia_S287
ps2468	8.426e+06	8.85204e+06	4.90376e+06	1.23358e+07	9.0375e+06	8.34206e+06	9.61981e+06	7.39574e+06	4.81077e+06	1.58156e+07	5.39731e+06	9.80979e+06	9.29274e+06	6.65364e+06	1.77139e+07	9.00034e+06	6.09996e+06	Nfia	Nuclear factor 1	S	472	KPPTTSTEGGAASPTSPILVPGIKVAASHHP	Nfia_S472
ps2469	8.76464e+06	1.67368e+07	6.60249e+06	1.21473e+07	1.85922e+07	8.17778e+06	1.95597e+07	1.51917e+07	1.0855e+07	2.07863e+07	1.40438e+07	2.27904e+07	14073621	1.4364e+07	1.67602e+07	2.24713e+07	2.26616e+07	Nfia	Nuclear factor 1;Nuclear factor 1 A-type	S	265	ESSSYYSMSPGAMRRSLPSTSSTSSTKRLKS	Nfia_S265
ps2470	5.93952e+07	68539838	6.2244e+07	5.62458e+07	2.34207e+07	5.805e+07	6.85669e+07	5.51174e+07	3.58538e+07	1.05381e+08	5.42057e+07	7.70977e+07	3.85984e+07	4.78634e+07	9.44315e+07	5.53028e+07	15394521	Nfia	Nuclear factor 1;Nuclear factor 1 A-type	S	300	MDSPGEEPFYTGQGRSPGSGSQSSGWHEVEP	Nfia_S300
ps2472	1.5189e+07	1.91232e+07	2.01788e+07	2.06297e+07	1.92145e+07	1.79476e+07	2.12652e+07	1.68647e+07	1.8005e+07	3.79901e+07	1.44303e+07	3.38116e+07	1.06527e+07	12241001	4.07604e+07	1.94389e+07	15394521	Nfia	Nuclear factor 1;Nuclear factor 1 A-type	S	319	GSQSSGWHEVEPGLPSPSTLKKSEKSGFSSP	Nfia_S319
ps2473	3.53538e+07	5.68028e+07	3.02477e+07	3.25135e+07	1.75564e+07	1.40889e+06	1.93593e+07	1.95531e+07	3.08925e+07	4.24432e+07	2.86894e+07	1.70652e+07	3.72285e+07	2.74361e+07	2.1857e+07	2.24418e+07	2.51447e+07	Bmx	Cytoplasmic tyrosine-protein kinase BMX;Non-specific protein-tyrosine kinase	S	545	DFGMTRYVLDDQYVSSVGTKFPVKWSAPEVF	Bmx_S545
ps2474	1.12846e+08	9.87922e+07	9.20299e+07	4.4908e+08	1.92898e+08	1.45587e+08	1.37086e+08	9.16727e+07	3.0354e+08	1.55756e+08	2.04327e+08	140976416	2.93048e+08	1.56393e+08	3.96618e+08	4.6062e+07	5.92526e+07	Cetn2	Centrin-2	S	20	FKKTTMASSAQRKRMSPKPELTEDQKQEIRE	Cetn2_S20
ps2477	1.39872e+08	4.39601e+07	4.24619e+07	1.46567e+08	1.13663e+08	1.39056e+08	1.27332e+08	1.43442e+08	1.25745e+08	1.33955e+08	4.7827e+07	1.12916e+08	1.32599e+08	9.94482e+07	894029	1.21079e+08	9.99365e+07	Naa10	N-alpha-acetyltransferase 10	S	205	SGEACREEKGLAAEDSGGDSKDLSEVSETTE	Naa10_S205
ps2478	3.41416e+07	4.39601e+07	4.24619e+07	4.47914e+07	4.13756e+07	5.14817e+07	3.74597e+07	4.73062e+07	3.23012e+07	4.3176e+07	4.7827e+07	3.97599e+07	4.02447e+07	2.63789e+07	894029	4.82494e+07	2.24276e+07	Naa10	N-alpha-acetyltransferase 10	S	209	CREEKGLAAEDSGGDSKDLSEVSETTESTDV	Naa10_S209
ps2479	3.35026e+07	7.3511e+07	4.97475e+07	1.72144e+07	6.72562e+07	3.58698e+07	6.4244e+07	4.95958e+07	2.30245e+07	5.33931e+07	2.76321e+07	7.49615e+07	3.24814e+07	3.11119e+07	4.57199e+07	4.50188e+07	3.17149e+07	Mid1	E3 ubiquitin-protein ligase Midline-1	S	92	VTLQNIIDRFQKASVSGPNSPSETRRERAFD	Mid1_S92
ps2480	3.35026e+07	7.93907e+07	4.97475e+07	1.72144e+07	1.07195e+08	5.66555e+07	1.25999e+08	2.22493e+07	2.30245e+07	5.33931e+07	2.76321e+07	1.04996e+08	4.39346e+07	4.78308e+07	4.57199e+07	4.50188e+07	4.93941e+07	Mid1	E3 ubiquitin-protein ligase Midline-1	S	96	NIIDRFQKASVSGPNSPSETRRERAFDANTM	Mid1_S96
ps2481	5.17712e+06	6.67688e+06	3.54046e+06	5.40081e+06	2.7858e+06	7.91881e+06	4.75278e+06	4.63493e+06	3.86865e+06	7.39588e+06	2.42905e+06	3.36487e+06	3.68657e+06	3.44341e+06	8.82613e+06	3.41376e+06	2.34515e+06	Apool	MICOS complex subunit Mic27	S	219	SDEIHASLPDLKHSVSLPKELASATVIKSES	Apool_S219
ps2483	1.94314e+07	2.10465e+07	3.80854e+07	1.60744e+07	2.2512e+07	9.02936e+06	1.02314e+07	5.1547e+07	1.4992e+07	1.78582e+07	2.29062e+07	3.98647e+07	2.89766e+07	3.42623e+07	2.51618e+07	3.20756e+07	3.0337e+07	Nhs		S	391	KTISGIPRRVQQEIDSDESPVARERNVIVHT	Nhs_S391
ps2484	1.55513e+07	1.53918e+07	1.83447e+07	1.60744e+07	1.01406e+07	9.02936e+06	1.39426e+07	2.39108e+07	1.4992e+07	1.78582e+07	1.55202e+07	1.90415e+07	1.30641e+07	1.49734e+07	1.50847e+07	1.48787e+07	9.59323e+06	Nhs		S	394	SGIPRRVQQEIDSDESPVARERNVIVHTNPD	Nhs_S394
ps2485	2.97991e+07	2.27176e+07	2.42251e+07	1.90714e+07	2.10557e+07	3.27635e+06	5.32428e+07	4.00608e+07	2.31985e+07	2.54492e+07	3.14089e+07	2.52051e+07	2.79404e+07	2.92646e+07	3.03677e+07	3.34823e+07	5.4282e+07	Yipf6	Protein YIPF6;Protein YIPF	S	7	_________MAEAEDSPGEQEAAASKPLFAG	Yipf6_S7
ps2489	1.06407e+07	3.18736e+06	8.55478e+06	1.17946e+07	6.60772e+06	5.95674e+06	9.62137e+06	8.97562e+06	2.30825e+07	9.98121e+06	1.52601e+07	9.56106e+06	1.8555e+07	1.84093e+07	7.90217e+06	2.98248e+07	3.63353e+07	Gemin8	Gem-associated protein 8	S	181	DYVNADHGLYFNHRRSLEPPSEKPWERRQAE	Gemin8_S181
ps2491	2.69146e+06	2.75154e+06	2.7167e+06	2.71566e+06	2.42901e+06	3.55889e+06	3.15416e+06	3.23542e+06	2.48746e+06	2.68629e+06	2.49718e+06	3.52736e+06	1.85847e+06	2.62181e+06	3.39151e+06	1.68711e+06	2.57631e+06	Kif16b	Kinesin-like protein KIF16B	S	566	FNHPKEAAKLREKRKSGLLSSFSLSMTDLSK	Kif16b_S566
ps2492	2.71531e+06	2.77728e+06	2.66751e+06	2.78066e+06	2.42901e+06	3.55889e+06	3.15416e+06	3.23542e+06	2.43894e+06	2.72886e+06	2.45097e+06	3.52736e+06	1.85847e+06	2.62181e+06	3.39151e+06	1.68711e+06	2.57631e+06	Kif16b	Kinesin-like protein KIF16B	S	575	LREKRKSGLLSSFSLSMTDLSKSCENLSAVM	Kif16b_S575
ps2496	8.15207e+06	6.02969e+06	6.30083e+06	5.88784e+06	3.32294e+06	2.3904e+06	1.08564e+07	7.79974e+06	5.33459e+06	6.14534e+06	5.89396e+06	2.75809e+06	4.67862e+06	3.77164e+06	9.54829e+06	5.05329e+06	4.25471e+06	Zfp462		S	351	SKFSSSMSYPQMKPKSPHNSGLVNLTERSRY	Zfp462_S351
ps2497	1.46008e+07	1.98171e+07	1.11155e+07	9.15475e+06	9.81271e+06	1.02504e+07	1.02495e+07	1.07455e+07	4.27193e+06	1.29681e+07	1.26013e+07	9.03321e+06	6.89719e+06	5.31615e+06	9.48689e+06	8.66094e+06	7.44575e+06	Zfp462		S	355	SSMSYPQMKPKSPHNSGLVNLTERSRYGMSD	Zfp462_S355
ps2500	2.76538e+07	1.49333e+07	1.95486e+07	2.33418e+07	1.71449e+07	2.54809e+07	9.13408e+06	1.34409e+07	1.80802e+07	1.59121e+07	2.26243e+07	20357868	4.32814e+07	2.93258e+07	1.80137e+07	4.08807e+07	2.39311e+07	Akirin2	Akirin-2	S	18	CGATLKRTLDFDPLLSPASPKRRRCAPLSAP	Akirin2_S18
ps2501	2.76538e+07	1.72273e+07	2.30285e+07	3.01301e+07	1.93598e+07	2.82738e+07	9.13408e+06	1.67372e+07	2.11536e+07	1.90969e+07	2.77733e+07	2.27124e+07	4.76081e+07	3.36211e+07	2.04111e+07	4.08807e+07	2.73808e+07	Akirin2	Akirin-2	S	21	TLKRTLDFDPLLSPASPKRRRCAPLSAPASA	Akirin2_S21
ps2502	3.59813e+07	3.00851e+07	3.07583e+07	1.80934e+07	7.31429e+06	2.94802e+06	1.07442e+07	4.6861e+06	1.17885e+08	1.82378e+07	1.07478e+08	9.82103e+06	9.43425e+07	5.80625e+07	6.3699e+06	1.21793e+08	121933850	Alpl	Alkaline phosphatase, tissue-nonspecific isozyme;Alkaline phosphatase	S	110	VALSKTYNTNAQVPDSAGTATAYLCGVKANE	Alpl_S110
ps2505	2.10437e+07	2.96295e+07	3.78207e+07	2.33436e+07	2.4416e+07	2.41509e+07	2.02526e+07	2.62351e+07	1.43838e+07	3.67959e+07	2.24243e+07	2.29958e+07	2.23867e+07	2.13456e+07	1.95673e+07	1.87167e+07	2.12966e+07	Runx1t1	Protein CBFA2T1	S	390	LKKGGSSSSSHSRQQSPVNPDPVALDAHREF	Runx1t1_S390
ps2508	1.13244e+07	1.05441e+07	1.14099e+07	1.10601e+07	1.5283e+07	8.78492e+06	1.79389e+07	1.20673e+07	1.16068e+07	1.11065e+07	1.20306e+07	8.49992e+06	1.07437e+07	9.21589e+06	1.11566e+07	1.15482e+07	1.25807e+07	Cep131	Centrosomal protein of 131 kDa	S	47	RPGSASATRSIFRSMSVATGSEPRKKALEAT	Cep131_S47
ps2509	2.62708e+07	2.48569e+07	1.71014e+07	1.54951e+07	2.40293e+07	2.23103e+07	5.80231e+07	3.84375e+07	2.42637e+07	2.17089e+07	1.57202e+07	2.65548e+07	2.34667e+07	2.51435e+07	2.37007e+07	2.83796e+07	3.64646e+07	Cep131	Centrosomal protein of 131 kDa	S	78	GPGGPRAINNLRRSNSTTQVNQSWTGSPRPA	Cep131_S78
ps2512	8.00213e+06	8.17408e+06	6.09618e+06	6.13621e+06	6.53784e+06	6.77262e+06	4.1908e+06	3.56398e+06	4.74497e+06	5.97116e+06	4.97252e+06	7.79851e+06	3.07685e+06	3.84663e+06	6.14923e+06	2.57837e+06	3.83347e+06	Rps6ka3;Rps6ka6;Rps6ka1	Ribosomal protein S6 kinase alpha-3;Ribosomal protein S6 kinase alpha-6;Ribosomal protein S6 kinase;Ribosomal protein S6 kinase alpha-1	S	227	FGLSKEAIDHEKKAYSFCGTVEYMAPEVVNR;FGLSKESIDHEKKAYSFCGTVEYMAPEVVNR	Rps6ka3_S227;Rps6ka6_S227;Rps6ka1_S227
ps2513	7.82993e+07	1.41096e+08	9.68226e+07	1.60894e+08	1.37912e+08	1.62135e+08	148650560	1.52215e+08	8.06484e+07	9.71567e+07	1.20715e+08	1.38879e+08	1.10517e+08	1.24569e+08	1.59664e+08	7.26072e+07	9.99292e+07	Rps6ka3	Ribosomal protein S6 kinase alpha-3	S	369	TFYFDPEFTAKTPKDSPGIPPSANAHQLFRG	Rps6ka3_S369
ps2514	1.45916e+07	4.53579e+07	2.73998e+07	8.78265e+07	6.8835e+07	1.01008e+08	6.97596e+07	8.45258e+07	3.31725e+07	2.50368e+07	6.37052e+07	5.84262e+07	4.57175e+07	6.65741e+07	9.63551e+07	2.14554e+07	3.71208e+07	Rps6ka3	Ribosomal protein S6 kinase alpha-3	S	375	EFTAKTPKDSPGIPPSANAHQLFRGFSFVAI	Rps6ka3_S375
ps2515	4.45994e+07	6.69972e+07	3.66884e+07	3.99043e+07	4.44833e+07	3.54698e+07	5.31148e+07	4.82652e+07	4.64794e+07	5.93692e+07	6.36686e+07	3.9662e+07	3.67102e+07	4.68598e+07	4.63505e+07	5.88022e+07	4.40827e+07	Rps6ka3	Ribosomal protein S6 kinase alpha-3	S	715	KGAMAATYSALNRNQSPVLEPVGRSTLAQRR	Rps6ka3_S715
ps2516	5.25971e+06	5.27353e+06	3.67341e+06	5.84272e+06	1.0269e+07	5.89841e+06	8.30315e+06	8.19994e+06	6.7153e+06	4.57043e+06	9.40569e+06	9.29155e+06	8.94637e+06	7.0126e+06	1.42305e+07	7.34899e+06	8.81857e+06	Rps6ka3	Ribosomal protein S6 kinase alpha-3	S	415	QTVGVHSIVQQLHRNSIQFTDGYEVKEDIGV	Rps6ka3_S415
ps2517	2.40777e+07	2.68771e+07	2.63022e+07	3.11828e+07	7.90551e+07	5.56786e+07	3.05802e+07	546913	2.86096e+07	2.29347e+07	2.55312e+07	6.654e+07	4.62185e+07	4.23819e+07	5.42927e+07	3.54137e+07	4.55019e+07	Nfx1	Transcriptional repressor NF-X1	S	147	ESVARSESGTNPREHSPSESEKEVVIADPRG	Nfx1_S147
ps2519	3.58602e+07	2.62897e+07	4.24847e+07	3.9194e+07	4.08603e+07	3.49198e+07	3.36046e+07	7.12521e+07	3.90706e+07	5.03802e+07	2.86423e+07	3.52458e+07	4.20678e+07	4.4113e+07	4.88301e+07	3.75779e+07	5.10125e+07	Nfx1	Transcriptional repressor NF-X1	S	49	TQRRLDSSRIGRRNYSSSPPCHLPRHIPYED	Nfx1_S49
ps2521	3.58602e+07	6.45385e+06	5.25714e+07	3.9194e+07	1.07365e+07	4.51778e+07	3.36046e+07	1.05798e+08	3.90706e+07	9.54291e+07	2.86423e+07	3.52458e+07	5.9824e+07	5.8803e+07	6.65136e+07	3.75779e+07	6.87085e+07	Nfx1	Transcriptional repressor NF-X1	S	51	RRLDSSRIGRRNYSSSPPCHLPRHIPYEDIS	Nfx1_S51
ps2522	1.57185e+07	1.5149e+07	8.38756e+06	1.47859e+07	1.27542e+07	1.63151e+07	1.81688e+07	4.30165e+07	1.9417e+07	1.56885e+07	2.51635e+07	1.38637e+07	2.36749e+07	2.58391e+07	1.63254e+07	1.6522e+07	5.25066e+06	Nfx1	Transcriptional repressor NF-X1	S	197	KGRLRSEWGNRMSPKSEDENTRPVAISHTDS	Nfx1_S197
ps2523	4.12177e+07	2.56095e+07	5.62433e+07	7.5455e+07	3.53415e+07	4.27889e+07	3.20139e+07	4.99695e+07	7.4642e+07	5.52639e+07	5.76663e+07	5.54607e+07	3.89143e+07	5.12203e+07	3.86093e+07	4.21919e+07	4.12434e+07	Nfx1	Transcriptional repressor NF-X1	S	81	SAVHQHSYASGSKPKSPQGFFQSSNKSLKNH	Nfx1_S81
ps2529	2.4073e+07	3.02174e+07	2.48003e+07	2.41135e+07	8.69606e+06	2.84079e+07	3.52316e+07	2.89846e+07	2.52815e+07	2.16835e+07	2.92526e+07	3.32336e+07	3.065e+07	1.67269e+07	2.53336e+07	2.48853e+07	2.92244e+07	Usp24	Ubiquitin carboxyl-terminal hydrolase 24;Ubiquitin carboxyl-terminal hydrolase	S	1940	EVGENGRNMDQGGGGSPRKKVALTENYELVG	Usp24_S1940
ps2530	6.59089e+06	5.90189e+06	6.22715e+06	6.03727e+06	3.60975e+06	9.17301e+06	5.40197e+06	7.76309e+06	6.40577e+06	6.26563e+06	6.06283e+06	4.67671e+06	3.93446e+06	1.03404e+07	4.53844e+06	7.10112e+06	5.23271e+06	Usp24	Ubiquitin carboxyl-terminal hydrolase 24;Ubiquitin carboxyl-terminal hydrolase	S	2074	EAEDLSLSAPSSPEISPQSSPRPHRPNNDRL	Usp24_S2074
ps2532	1.62115e+07	1.36853e+07	7.32243e+06	7.24178e+07	1.87745e+07	3.27738e+07	3.40619e+07	2.06962e+07	1.06566e+07	1.80247e+07	2.07437e+07	2.66138e+07	1.40366e+07	1.14396e+07	2.55697e+07	2.33131e+07	1.83108e+07	Usp24	Ubiquitin carboxyl-terminal hydrolase 24;Ubiquitin carboxyl-terminal hydrolase	S	1296	MSLCGTPEKSSYRQLSVSDRSSIRVEEIIPA	Usp24_S1296
ps2533	2.10021e+08	3.28696e+08	1.30613e+08	4.28761e+08	1.64164e+07	1.35802e+07	9.63196e+06	8.37622e+06	221760702	2.34111e+08	3.03517e+08	1.79037e+07	2.10808e+07	1.61428e+07	2.093e+07	8.86607e+06	6.30497e+06	Usp24	Ubiquitin carboxyl-terminal hydrolase 24;Ubiquitin carboxyl-terminal hydrolase	S	1138	RKKTLLSETSSQSSKSPSLSSKQQHQPSASS	Usp24_S1138
ps2534	6.23225e+08	3.55905e+08	3.45951e+08	1410633639	1.64164e+07	1032301358	1042469543	7.96238e+08	184347809	3.61338e+08	1014471915	9.83057e+08	2.62344e+07	1.99375e+07	2.093e+07	8.86607e+06	9.58015e+08	Usp24	Ubiquitin carboxyl-terminal hydrolase 24;Ubiquitin carboxyl-terminal hydrolase	S	1140	KTLLSETSSQSSKSPSLSSKQQHQPSASSIL	Usp24_S1140
ps2535	6.90963e+06	6.56193e+06	6.83496e+06	8.52398e+06	3.53977e+06	4.6704e+06	2.92516e+06	1.39105e+06	4.54936e+06	5.64496e+06	5.2252e+06	2.89475e+06	2.91e+06	3.16415e+06	3.72388e+06	2.46515e+06	3.22446e+06	Usp24	Ubiquitin carboxyl-terminal hydrolase 24;Ubiquitin carboxyl-terminal hydrolase	S	2558	VSNETSTGKTFQRTISAQDTLAYATALLNEK	Usp24_S2558
ps2536	2.88325e+08	1.67368e+08	2.32246e+08	2.22499e+08	1.84225e+08	2.41024e+08	2.22662e+08	1.97845e+08	1.83061e+08	2.36592e+08	2.20806e+08	2.28519e+08	1.88265e+08	1.58559e+08	2.22268e+08	2.15148e+08	2.01849e+08	Usp24	Ubiquitin carboxyl-terminal hydrolase 24;Ubiquitin carboxyl-terminal hydrolase	S	2044	WNAYMLFYQRVSDQNSPVLPKKSRVSVVRQE	Usp24_S2044
ps2537	1.11161e+07	1.0779e+07	1.09091e+07	9.74212e+06	6.01279e+06	4.21889e+06	4.9371e+06	9.19323e+06	1.48572e+07	1.04978e+07	1.91036e+07	1.39763e+07	2.41537e+07	2.44791e+07	1.68386e+07	1.419e+07	1.61474e+07	Plxdc2	Plexin domain-containing protein 2	S	507	ERRPSRWPAMKFRRGSGHPAYAEVEPVGEKE	Plxdc2_S507
ps2542	1.68327e+07	2.88682e+07	2.31987e+07	9.67137e+06	1.3452e+07	1.10143e+07	1.08555e+07	2.00762e+07	1.45111e+07	1.52606e+07	1.5016e+07	1.19312e+07	1.19331e+07	1.16425e+07	1.33661e+07	1.23497e+07	7.14082e+06	Mbd5	Methyl-CpG-binding domain protein 5	S	264	VFTRNNPGFHGAPNSSPIHLNRTPLSPPSVM	Mbd5_S264
ps2544	5.26432e+07	1.15741e+08	1.44591e+07	2.50521e+08	1.58503e+08	1.54683e+08	2.14894e+08	134477710	2.38318e+08	1.49534e+08	2.62822e+08	1.97833e+08	1.50806e+08	1.15802e+08	1.25137e+08	3.21912e+07	5.79729e+07	Cwc22	Pre-mRNA-splicing factor CWC22 homolog	S	829	EDRHGEPKKRRERRDSFSENEKQRSRNQDSD	Cwc22_S829
ps2545	1.86365e+07	8.16585e+07	1.44591e+07	5.47122e+07	5.29572e+07	5.27452e+07	4.64066e+07	3.90949e+07	24484933	3.14848e+07	3.31431e+07	5.04761e+07	4.12484e+07	3.56854e+07	3.91609e+07	2.89172e+07	4.13168e+07	Cwc22	Pre-mRNA-splicing factor CWC22 homolog	S	831	RHGEPKKRRERRDSFSENEKQRSRNQDSDNV	Cwc22_S831
ps2546	1.03703e+08	6.62571e+07	7.16312e+07	8.50985e+07	7.13171e+07	3.71476e+07	1.22238e+08	9.72085e+07	7.93391e+07	1.32746e+08	1.62168e+08	6.98998e+07	5.86343e+07	7.43995e+07	8.32686e+07	1.22026e+08	9.94351e+07	Cwc22	Pre-mRNA-splicing factor CWC22 homolog	S	106	SPSPDRSPARGGGQSSPQEEPTWKKKKDELD	Cwc22_S106
ps2547	1.39664e+08	2.06583e+08	1.99e+08	2.3469e+08	1.77185e+08	2.00151e+08	1.78462e+08	1.56972e+08	334975858	1.83545e+08	1.79915e+08	2.88132e+08	1.94312e+08	191339004	2.54932e+08	2.16238e+08	2.3131e+08	Cwc22	Pre-mRNA-splicing factor CWC22 homolog	S	91	RERERDADHRKRSRKSPSPDRSPARGGGQSS	Cwc22_S91
ps2548	1.39664e+08	2.06583e+08	2.02832e+08	2.3469e+08	1.77185e+08	2.00151e+08	1.78462e+08	1.56972e+08	334975858	1.83545e+08	1.79915e+08	2.88132e+08	1.94312e+08	191339004	2.54932e+08	2.16294e+08	2.3131e+08	Cwc22	Pre-mRNA-splicing factor CWC22 homolog	S	93	RERDADHRKRSRKSPSPDRSPARGGGQSSPQ	Cwc22_S93
ps2549	1.39664e+08	2.06583e+08	2.01926e+08	2.3469e+08	1.77185e+08	2.00151e+08	1.78462e+08	1.56972e+08	334975858	1.83545e+08	1.79915e+08	2.88132e+08	1.94312e+08	191339004	2.54932e+08	2.15252e+08	2.3131e+08	Cwc22	Pre-mRNA-splicing factor CWC22 homolog	S	97	ADHRKRSRKSPSPDRSPARGGGQSSPQEEPT	Cwc22_S97
ps2550	1.07345e+07	1.1384e+07	1.00961e+07	1.12374e+07	8.51698e+06	1.65698e+07	1.00532e+07	6.70701e+06	9.95641e+06	1.01004e+07	9.81534e+06	1.26782e+07	1.83855e+07	8.77245e+06	2.49439e+07	4.64785e+06	3.99179e+06	Cwc22	Pre-mRNA-splicing factor CWC22 homolog	S	25	SSGHNRRETHSSYRRSSSPEDRYTEQERSPR	Cwc22_S25
ps2551	9.88861e+06	8.56963e+06	9.52554e+06	9.62324e+06	8.51698e+06	1.65698e+07	8.80009e+06	6.70701e+06	8.75135e+06	9.4506e+06	8.5561e+06	1.26782e+07	1.83855e+07	8.77245e+06	1.47085e+07	4.64785e+06	3.99179e+06	Cwc22	Pre-mRNA-splicing factor CWC22 homolog	S	26	SGHNRRETHSSYRRSSSPEDRYTEQERSPRD	Cwc22_S26
ps2552	1.06539e+07	1.1263e+07	1.15042e+07	1.03925e+07	8.51698e+06	1.65698e+07	9.24465e+06	6.70701e+06	9.22729e+06	1.08611e+07	9.4671e+06	7.75379e+06	1.83855e+07	8.77245e+06	2.49439e+07	4.64785e+06	3.99179e+06	Cwc22	Pre-mRNA-splicing factor CWC22 homolog	S	27	GHNRRETHSSYRRSSSPEDRYTEQERSPRDR	Cwc22_S27
ps2554	4.93226e+07	4.24911e+07	4.26363e+07	6.2769e+07	3.69404e+07	4.77222e+07	6.04066e+07	5.79403e+07	9.72271e+07	5.2987e+07	7.89601e+07	6.98123e+07	8.55722e+07	9.08257e+07	7.64377e+07	1.10567e+08	137158322	Cobll1	Cordon-bleu protein-like 1	S	1060	LPLVFPKPMTLRAETSPPPVAAKPVALPGSQ	Cobll1_S1060
ps2555	1.94716e+07	1.91265e+07	1.80552e+07	1.9294e+07	1.91584e+07	1.53881e+07	1.39117e+07	1.50993e+07	2.61941e+07	1.72696e+07	3.64939e+07	2.73079e+07	2.97943e+07	3.06416e+07	2.48433e+07	3.06377e+07	2.93945e+07	Cobll1	Cordon-bleu protein-like 1	S	1012	PPPVAPKPMTLRAETSPPPVFPKPMTLPAET	Cobll1_S1012
ps2557	2.22997e+08	1.45502e+08	2.60527e+08	2.78049e+08	2.62379e+08	2.81278e+08	1.75593e+08	2.55967e+08	3.72821e+08	2.2814e+08	2.95414e+08	3.41011e+08	2.56741e+08	3.12575e+08	2.92262e+08	2.67884e+08	2.98421e+08	Cobll1	Cordon-bleu protein-like 1	S	514	MRITVEKDPDSALGISDGETSPSSKGKTQEG	Cobll1_S514
ps2558	2.22997e+08	1.45502e+08	2.1698e+08	2.78049e+08	2.62379e+08	2.78484e+08	1.46135e+08	2.308e+08	4.31283e+08	2.2814e+08	2.95414e+08	3.33428e+08	250990270	3.08655e+08	2.92262e+08	2.67884e+08	2.94701e+08	Cobll1	Cordon-bleu protein-like 1	S	519	EKDPDSALGISDGETSPSSKGKTQEGRSTEG	Cobll1_S519
ps2559	1.34728e+08	7.81501e+07	1.19569e+08	1.2002e+08	1.04943e+08	1.17571e+08	1.19572e+08	1.70861e+08	1.85838e+08	1.56767e+08	2.26818e+08	1.92478e+08	253968553	2.84215e+08	1.10908e+08	2.34238e+08	2.86881e+08	Cobll1	Cordon-bleu protein-like 1	S	961	PKEPTIKEVQRDPQLSPEQHPSSLSERTHSA	Cobll1_S961
ps2560	2.22213e+07	2.70209e+07	1.48068e+07	3.38316e+07	3.55027e+07	2.93119e+07	2.53551e+07	3.18113e+07	4.42987e+07	2.44854e+07	3.92435e+07	4.65522e+07	4.12928e+07	2.95098e+07	3.78523e+07	6.71162e+07	7.26022e+07	Cobll1	Cordon-bleu protein-like 1	S	634	RMDNVKSSRENHLTASPGPDQKLNQPGVEKT	Cobll1_S634
ps2561	6.90318e+06	5.91605e+06	1.07127e+07	1.82498e+07	9.71383e+06	2.11476e+07	1.26246e+07	1.11861e+07	1.32373e+07	1.30887e+07	1.28336e+07	3.12405e+07	1.69244e+07	9.99481e+06	2.10328e+07	1.40795e+07	1.59228e+07	Cobll1	Cordon-bleu protein-like 1	S	738	PEKEPACTYGNNVPLSPVDGSNKNPAASYLK	Cobll1_S738
ps2562	5.14644e+08	2.91316e+08	451384759	2.6925e+08	2.57692e+08	2.53794e+08	1.56066e+08	2.70337e+08	777291709	5.87244e+08	6.12091e+08	3.51115e+08	5.03067e+08	405009466	7.83865e+07	4.4068e+08	3.07244e+08	Cobll1	Cordon-bleu protein-like 1	S	268	FSFFQRSKKKREQTASAPATPLVSKHRPSFT	Cobll1_S268
ps2564	1.94693e+07	3.70095e+06	4.44234e+07	5.62317e+07	3.25085e+07	1.61809e+07	2.59571e+07	6.07585e+07	7.86555e+07	2.6529e+07	1.43427e+08	3.7018e+07	3.06426e+07	4.49549e+07	9.81624e+07	4.41663e+07	3.98539e+07	Cobll1	Cordon-bleu protein-like 1	S	281	TASAPATPLVSKHRPSFTRSNTISKPYISNT	Cobll1_S281
ps2565	1.62121e+07	2.37336e+07	2.50744e+07	3.14994e+07	1.44104e+07	1.84254e+07	1.30103e+07	1.60599e+07	4.26628e+07	3.01947e+07	3.51047e+07	3.62571e+07	3.4762e+07	3.38725e+07	4.19502e+07	3.24142e+07	4.46582e+07	Cobll1	Cordon-bleu protein-like 1	S	615	ALKKASDMETDRLSGSPACRMDNVKSSRENH	Cobll1_S615
ps2566	9.49854e+07	5.22111e+07	9.67032e+07	8.5708e+07	6.63942e+07	8.06349e+07	6.53377e+07	7.4275e+07	1.67694e+08	9.78588e+07	1.72596e+08	1.04675e+08	1.6026e+08	1.6103e+08	112973567	1.58183e+08	1.43524e+08	Cobll1	Cordon-bleu protein-like 1	S	996	ISKADDDIIQKPAETSPPPVAPKPMTLRAET	Cobll1_S996
ps2569	9.4531e+06	6.97717e+06	1.35292e+07	1.1555e+07	1.74852e+07	1.07817e+07	7.34584e+06	8.08607e+07	2.1273e+07	1.32799e+07	2.46146e+07	2.74564e+07	1.46314e+08	3.22524e+07	8.50106e+07	2.89293e+07	3.3691e+07	Cobll1	Cordon-bleu protein-like 1	S	1182	VLTPADGPSFTLKRQSSLTFQSSDPEHVRQS	Cobll1_S1182
ps2570	2.09179e+07	2.01066e+07	1.35292e+07	4.21764e+07	5.24238e+07	2.87675e+07	3.73749e+07	5.65704e+07	4.90614e+07	3.74121e+07	7.00461e+07	2.66034e+07	6.72335e+07	8.69999e+07	5.08565e+07	8.1166e+07	6.37785e+07	Cobll1	Cordon-bleu protein-like 1	S	1183	LTPADGPSFTLKRQSSLTFQSSDPEHVRQSL	Cobll1_S1183
ps2572	1.07867e+08	9.73679e+07	1.24955e+08	1.15207e+08	9.83554e+07	3.52016e+06	2.64153e+08	1.53211e+08	2.4987e+08	1.2861e+08	1.83574e+08	5.25143e+08	5.73945e+08	5.1658e+08	8.13196e+07	1.91697e+08	6.51055e+08	Cobll1	Cordon-bleu protein-like 1	S	1111	SGPSPFALAVVKRSQSFSKACPESASEGSSA	Cobll1_S1111
ps2573	2.57345e+07	1.71562e+07	1.32625e+07	1.5462e+07	7.5285e+06	7.95768e+06	1.07522e+06	6.1513e+06	2.29238e+07	1.23602e+07	1.1035e+07	6.90381e+06	7.26076e+06	6.90652e+06	8.92748e+06	1.01885e+07	8.57099e+06	Cobll1	Cordon-bleu protein-like 1	S	1234	NTISVNGKSGLSQSMSIDAQDSR________	Cobll1_S1234
ps2575	9.74421e+06	1.64991e+07	1.65574e+07	1.77568e+07	4.33361e+06	2.46667e+07	3.98141e+07	4.41252e+07	2.62414e+07	2.23696e+07	1.99507e+07	5.48324e+07	1.99516e+07	5.27767e+07	6.20951e+07	6.0066e+06	4.76188e+06	Cobll1	Cordon-bleu protein-like 1	S	334	AQGQERRASCVERSTSVDDTDKSSSEAIMVR	Cobll1_S334
ps2579	3.02178e+07	2.47907e+07	2.72556e+07	2.23542e+07	2.01158e+07	2.00706e+07	1.63825e+07	1.85964e+07	3.2173e+07	1.86026e+07	4.46121e+07	2.65297e+07	3.32375e+07	4.86966e+07	3.28794e+07	2.88049e+07	3.38943e+07	Cobll1	Cordon-bleu protein-like 1	S	352	DTDKSSSEAIMVRTGSLQLSSTSIGTSSLKR	Cobll1_S352
ps2581	2.61887e+07	2.48792e+07	2.68377e+07	2.68941e+07	1.61567e+07	3.57579e+07	1.63825e+07	1.98097e+07	3.2173e+07	2.77346e+07	4.46121e+07	2.65297e+07	3.07413e+07	4.08705e+06	2.21326e+07	3.19817e+07	6.19567e+07	Cobll1	Cordon-bleu protein-like 1	S	363	VRTGSLQLSSTSIGTSSLKRTKRKAPAPPSK	Cobll1_S363
[truncated: 11,370 more rows]
